# Supplementary material for: Qualitative and Quantitative Protein Complex Prediction Through Proteome-Wide Simulations
Source: PLoS Comput Biol. 2015 Oct 22;11(10):e1004424. doi: 10.1371/journal.pcbi.1004424 (PMC4619657; doi:10.1371/journal.pcbi.1004424)
Supplement: S1 Table — (XLSX) [file pcbi.1004424.s001.xlsx]

## Sheet: SiComPre Cl.
Complex ID	Size	List of proteins	Quantitative prediction	Abundance Sim 1	Abundance Sim 2	Average size of simulated complexes	Best matching reference complex	Matching thr	Size of reference complex	Fraction of fictitious domains	Functional Enrichment
116	16	YPR108W, YHR200W, YIL075C, YDL147W, YDL097C, YHR027C, YDR363W-A, YKL145W, YLR421C, YER021W, YGL048C, YDR427W, YOR261C, YFR004W, YFR010W, YFR052W,	20.25	5	4	17.1111	19/22S regulator	0.7273	22	0.235294	proteasomal degradation (ubiquitin/proteasomal pathway): 1.689e-22	protein processing (proteolytic): 9.445e-13	structural protein binding: 0.0003616	CELLULAR COMMUNICATION/SIGNAL TRANSDUCTION MECHANISM: 0.001051	mitotic cell cycle and cell cycle control: 0.001791	ATP binding: 0.07476	exocytosis: 0.07965
170	16	YPR108W, YHR200W, YLR421C, YDL147W, YDL007W, YDL097C, YHR027C, YDR363W-A, YIL075C, YER021W, YGL048C, YDR427W, YOR261C, YFR004W, YFR010W, YFR052W,	30.25	6	5	13.4545	19/22S regulator	0.7273	22	0.242424	proteasomal degradation (ubiquitin/proteasomal pathway): 1.689e-22	protein processing (proteolytic): 9.445e-13	structural protein binding: 0.0003616	CELLULAR COMMUNICATION/SIGNAL TRANSDUCTION MECHANISM: 0.001051	mitotic cell cycle and cell cycle control: 0.01527	ATP binding: 0.07476	exocytosis: 0.07965
674	17	YPR108W, YHR200W, YIL075C, YDL147W, YOR117W, YDL097C, YHR027C, YDR363W-A, YDR427W, YLR421C, YER021W, YGL048C, YMR314W, YOR261C, YDR394W, YFR004W, YFR052W,	0.25	1	0	33.0000	19/22S regulator	0.6845	22	0.252252	proteasomal degradation (ubiquitin/proteasomal pathway): 8.405e-27	protein processing (proteolytic): 1.145e-16	structural protein binding: 0.0004353	CELLULAR COMMUNICATION/SIGNAL TRANSDUCTION MECHANISM: 0.001188	ATP binding: 0.0131	mitotic cell cycle and cell cycle control: 0.01789	phosphate metabolism: 0.07379	exocytosis: 0.08418
36	16	YPR108W, YHR200W, YLR421C, YDL147W, YDL097C, YHR027C, YDR363W-A, YDR427W, YIL075C, YER021W, YGL048C, YMR314W, YOR261C, YFR004W, YFR010W, YFR052W,	36	5	7	21.5833	19/22S regulator	0.6392	22	0.22	proteasomal degradation (ubiquitin/proteasomal pathway): 1.689e-22	protein processing (proteolytic): 9.445e-13	structural protein binding: 0.0003616	CELLULAR COMMUNICATION/SIGNAL TRANSDUCTION MECHANISM: 0.001051	mitotic cell cycle and cell cycle control: 0.01527	exocytosis: 0.07965
124	16	YPR108W, YGR232W, YIL075C, YDL147W, YDL097C, YHR027C, YDR363W-A, YDR427W, YER021W, YGL048C, YMR314W, YOR261C, YFR004W, YFR010W, YFR052W, YHR200W,	110.25	10	11	7.5238	19/22S regulator	0.6392	22	0.158416	proteasomal degradation (ubiquitin/proteasomal pathway): 1.689e-22	protein processing (proteolytic): 9.08e-11	structural protein binding: 0.0003616	CELLULAR COMMUNICATION/SIGNAL TRANSDUCTION MECHANISM: 0.001051	cytoplasmic and nuclear protein degradation: 0.009902	mitotic cell cycle and cell cycle control: 0.01527	exocytosis: 0.07965
144	16	YPR108W, YHR200W, YIL075C, YDL147W, YDL097C, YHR027C, YDR363W-A, YDR427W, YLR421C, YER021W, YGL048C, YMR314W, YOR261C, YDR394W, YFR004W, YFR052W,	1	0	2	10.0000	19/22S regulator	0.6392	22	0.245098	proteasomal degradation (ubiquitin/proteasomal pathway): 4.279e-25	protein processing (proteolytic): 7.622e-15	structural protein binding: 0.0003616	CELLULAR COMMUNICATION/SIGNAL TRANSDUCTION MECHANISM: 0.001051	mitotic cell cycle and cell cycle control: 0.01527	ATP binding: 0.07476	exocytosis: 0.07965
156	16	YPR108W, YHR200W, YIL075C, YDL147W, YDL097C, YHR027C, YDR363W-A, YDR427W, YLR421C, YER021W, YGL048C, YMR314W, YOR259C, YFR004W, YFR052W, YOR261C,	4	3	1	22.2500	19/22S regulator	0.6392	22	0.255102	proteasomal degradation (ubiquitin/proteasomal pathway): 4.279e-25	protein processing (proteolytic): 7.622e-15	structural protein binding: 0.0003616	CELLULAR COMMUNICATION/SIGNAL TRANSDUCTION MECHANISM: 0.001051	mitotic cell cycle and cell cycle control: 0.01527	ATP binding: 0.07476	exocytosis: 0.07965
159	16	YPR108W, YHR200W, YIL075C, YDL147W, YOR117W, YDL097C, YHR027C, YDR363W-A, YDR427W, YLR421C, YER021W, YGL048C, YMR314W, YOR261C, YFR004W, YFR052W,	12.25	3	4	22.4286	19/22S regulator	0.6392	22	0.25	proteasomal degradation (ubiquitin/proteasomal pathway): 4.279e-25	protein processing (proteolytic): 7.622e-15	structural protein binding: 0.0003616	CELLULAR COMMUNICATION/SIGNAL TRANSDUCTION MECHANISM: 0.001051	mitotic cell cycle and cell cycle control: 0.01527	ATP binding: 0.07476	exocytosis: 0.07965
670	16	YPR108W, YHR200W, YIL075C, YDL147W, YDL097C, YHR027C, YDR363W-A, YDR427W, YER021W, YGL048C, YMR314W, YOR261C, YDR394W, YFR004W, YFR010W, YFR052W,	6.25	3	2	19.6000	19/22S regulator	0.6392	22	0.174757	proteasomal degradation (ubiquitin/proteasomal pathway): 4.279e-25	protein processing (proteolytic): 9.445e-13	structural protein binding: 0.0003616	CELLULAR COMMUNICATION/SIGNAL TRANSDUCTION MECHANISM: 0.001051	mitotic cell cycle and cell cycle control: 0.01527	ATP binding: 0.07476	exocytosis: 0.07965
683	16	YPR108W, YHR200W, YLR421C, YDL147W, YDL097C, YHR027C, YDR363W-A, YDR427W, YIL075C, YER021W, YGL048C, YDL007W, YOR261C, YFR004W, YMR314W, YFR052W,	240.25	14	17	15.3226	19/22S regulator	0.6392	22	0.255102	proteasomal degradation (ubiquitin/proteasomal pathway): 4.279e-25	protein processing (proteolytic): 7.622e-15	structural protein binding: 0.0003616	CELLULAR COMMUNICATION/SIGNAL TRANSDUCTION MECHANISM: 0.001051	mitotic cell cycle and cell cycle control: 0.01527	ATP binding: 0.07476	exocytosis: 0.07965
10	15	YPR108W, YHR200W, YIL075C, YDL147W, YDL097C, YHR027C, YDR363W-A, YDR427W, YER021W, YGL048C, YMR314W, YOR261C, YFR004W, YFR010W, YFR052W,	3906.25	65	60	3.6400	19/22S regulator	0.5939	22	0.170213	proteasomal degradation (ubiquitin/proteasomal pathway): 2.151e-23	protein processing (proteolytic): 5.155e-11	structural protein binding: 0.0002964	CELLULAR COMMUNICATION/SIGNAL TRANSDUCTION MECHANISM: 0.0009225	mitotic cell cycle and cell cycle control: 0.01285	exocytosis: 0.07506
439	2	YLR421C, YHL030W,	1	0	2	5.5000	19/22S regulator	0.0909	22	1	protein/peptide degradation: 6.009e-05	protein processing (proteolytic): 0.02035	cell wall: 0.06742
729	2	YCR014C, YKL145W,	0	0	0	0	19/22S regulator	0.0227	22	1	DNA repair: 0.0006691	extension/ polymerization activity: 0.01233	protein processing (proteolytic): 0.02035	proteasomal degradation (ubiquitin/proteasomal pathway): 0.04091	ATP binding: 0.0604	mitotic cell cycle and cell cycle control: 0.06802
212	14	YPR103W, YOL038W, YOR157C, YGR135W, YFL007W, YFR050C, YGR253C, YML092C, YMR314W, YER094C, YGL011C, YER012W, YJL001W, YOR362C,	6.25	2	3	7.2000	20S proteasome	0.8622	14	0.141176	protein processing (proteolytic): 5.335e-26	proteasomal degradation (ubiquitin/proteasomal pathway): 1.461e-24	development of asco- basidio- or zygospore: 0.0003978	stress response: 0.004944	meiosis: 0.03947	enzyme activator: 0.05014
223	14	YBL041W, YPR103W, YOL038W, YOR157C, YML092C, YFL007W, YFR050C, YGR253C, YGR135W, YMR314W, YGL011C, YER012W, YJL001W, YOR362C,	4	4	0	15.5000	20S proteasome	0.8622	14	0.144578	protein processing (proteolytic): 5.335e-26	proteasomal degradation (ubiquitin/proteasomal pathway): 1.461e-24	development of asco- basidio- or zygospore: 0.0003978	stress response: 0.004944	meiosis: 0.03947	enzyme activator: 0.05014
23	13	YPR103W, YOL038W, YOR157C, YML092C, YFL007W, YFR050C, YGR253C, YGR135W, YMR314W, YGL011C, YER012W, YJL001W, YOR362C,	107912	332	325	2.6043	20S proteasome	0.7912	14	0.142857	protein processing (proteolytic): 5.94e-24	proteasomal degradation (ubiquitin/proteasomal pathway): 7.77e-23	development of asco- basidio- or zygospore: 0.0002919	stress response: 0.003988	meiosis: 0.03466	enzyme activator: 0.04673
532	2	YGR240C, YMR205C,	52441	232	226	2.0000	6-phosphofructokinase complex	1	2	0	glycolysis and gluconeogenesis: 4.368e-05	sugar, glucoside, polyol and carboxylate catabolism: 0.0001726	regulation of C-compound and carbohydrate metabolism: 0.0004262	phosphate metabolism: 0.004272
736	2	YGR240C, YDR127W,	441	22	20	3.7857	6-phosphofructokinase complex	0.25	2	0	aromate anabolism: 0.0009788	metabolism of tryptophan: 0.002608	metabolism of derivatives of dehydroquinic acid, shikimic acid and chorismic acid: 0.002608	metabolism of phenylalanine: 0.004235	phosphate metabolism: 0.004272	metabolism of tyrosine: 0.004559	NAD/NADP binding: 0.01168	glycolysis and gluconeogenesis: 0.01329	sugar, glucoside, polyol and carboxylate catabolism: 0.02609	regulation of C-compound and carbohydrate metabolism: 0.0406	ATP binding: 0.0604
457	2	YIR006C, YNL084C,	25	5	5	2.0000	actin cytoskeleton-regulatory complex, Pan1p/Sla1p/End3p complex	0.6667	3	0	endocytosis: 9.114e-05	cytokinesis (cell division) /septum formation and hydrolysis: 0.0001324	actin cytoskeleton: 0.0002429	assembly of protein complexes: 0.001049	budding, cell polarity and filament formation: 0.002584	protein binding: 0.004082	pheromone response, mating-type determination, sex-specific proteins: 0.05979
558	2	YBL007C, YOR181W,	625	25	25	2.1800	actin cytoskeleton-regulatory complex, Pan1p/Sla1p/End3p complex	0.1667	3	0	endocytosis: 9.114e-05	actin cytoskeleton: 0.0002429	cell growth / morphogenesis: 0.0009464	assembly of protein complexes: 0.001049	budding, cell polarity and filament formation: 0.002584	protein binding: 0.004082	osmotic and salt stress response: 0.01907	cytokinesis (cell division) /septum formation and hydrolysis: 0.02291	cell wall: 0.06742
274	3	YJL005W, YGR233C, YNL138W,	812.25	30	27	2.6667	adenylyl cyclase complex	0.6667	2	0.666667	metabolism of cyclic and unusual nucleotides: 2.168e-05	small GTPase mediated signal transduction: 0.0002617	cell growth / morphogenesis: 0.002752	mitotic cell cycle and cell cycle control: 0.003581	cAMP/cGMP mediated signal transduction: 0.005854	kinase inhibitior: 0.006825	regulation of phosphate metabolism: 0.008763	protein binding: 0.01147	perception of nutrients and nutritional adaptation: 0.01599	cytoskeleton/structural proteins: 0.05332	meiosis: 0.06902	development of asco- basidio- or zygospore: 0.07695	pheromone response, mating-type determination, sex-specific proteins: 0.08693
487	2	YOL124C, YNR046W,	225	14	16	2.0000	adoMet-dependent tRNA methyltransferase (Mtase) Complex	1	2	1	tRNA modification: 4.81e-05	RNA binding: 0.0601
519	2	YML014W, YNR046W,	1190.25	36	33	2.4638	adoMet-dependent tRNA methyltransferase (Mtase) Complex	0.25	2	1	tRNA modification: 4.81e-05	translational control: 0.01779	stress response: 0.05148
211	4	YIR008C, YKL045W, YNL102W, YBL035C,	1024	33	31	2.3750	alpha DNA polymerase:primase complex	1	4	0.333333	ori recognition and priming complex formation: 2.155e-10	extension/ polymerization activity: 1.257e-09	DNA damage response: 0.0009124	DNA repair: 0.003811	meiosis: 0.08982
177	4	YML100W, YBR126C, YDR074W, YMR261C,	28056.2	169	166	2.1224	alpha,alpha-trehalose-phosphate synthase complex (UDP-forming)	1	4	0	metabolism of energy reserves (e.g. glycogen, trehalose): 6.257e-09	stress response: 4.71e-07	sugar, glucoside, polyol and carboxylate anabolism: 6.794e-07	sugar, glucoside, polyol and carboxylate catabolism: 0.001009	enzymatic activity regulation / enzyme regulator: 0.04902	regulation of C-compound and carbohydrate metabolism: 0.07789
121	7	YGR132C, YDR245W, YGR231C, YPL050C, YJL183W, YJR075W, YEL036C,	20.25	4	5	5.1111	alpha-1,6-mannosyltransferase complex(Anp1p/Mnn9p)	0.7143	5	0	N-directed glycosylation, deglycosylation: 7.219e-08	C-compound and carbohydrate metabolism: 1.193e-06	cell aging: 0.0004139	protein/peptide degradation: 0.001215	cell wall: 0.001278	DNA synthesis and replication: 0.003561	modification with sugar residues (e.g. glycosylation, deglycosylation): 0.01912	mitotic cell cycle and cell cycle control: 0.02174	budding, cell polarity and filament formation: 0.04186	actin cytoskeleton: 0.09984
672	6	YGR132C, YDR245W, YGR231C, YPL050C, YJL183W, YJR075W,	8649	92	94	3.0645	alpha-1,6-mannosyltransferase complex(Anp1p/Mnn9p)	0.5333	5	0	N-directed glycosylation, deglycosylation: 6.313e-06	C-compound and carbohydrate metabolism: 2.383e-05	cell aging: 0.0002969	cell wall: 0.0007564	protein/peptide degradation: 0.0008745	DNA synthesis and replication: 0.002578	mitotic cell cycle and cell cycle control: 0.01609	modification with sugar residues (e.g. glycosylation, deglycosylation): 0.01643	budding, cell polarity and filament formation: 0.03149	actin cytoskeleton: 0.08693
91	8	YLR127C, YDR118W, YBL084C, YKL022C, YOR249C, YLR102C, YHR166C, YNL172W,	2.25	1	2	4.3333	anaphase-promoting complex	0.5333	15	0.791667	M phase: 1.297e-17	modification by ubiquitination, deubiquitination: 5.314e-16	proteasomal degradation (ubiquitin/proteasomal pathway): 2.912e-14	ATP binding: 7.712e-13	assembly of protein complexes: 1.077e-12	protein binding: 2.621e-10
238	8	YLR127C, YDR118W, YBL084C, YKL022C, YOR249C, YHR166C, YGL240W, YNL172W,	1296	39	33	3.6667	anaphase-promoting complex	0.5333	15	0.652174	M phase: 1.297e-17	proteasomal degradation (ubiquitin/proteasomal pathway): 2.912e-14	modification by ubiquitination, deubiquitination: 3.571e-13	ATP binding: 1.991e-10	assembly of protein complexes: 2.662e-10	protein binding: 3.124e-08	protein modification: 0.06749	enzymatic activity regulation / enzyme regulator: 0.0932
564	2	YER090W, YKL211C,	3364	60	56	2.0000	anthranilate synthase complex	1	2	0	biosynthesis of tryptophan: 2.93e-06
185	5	YPL259C, YPR029C, YHL019C, YKL135C, YLR170C,	16129	127	127	2.0787	AP-1 adaptor complex	1	5	0	vacuolar/lysosomal transport: 9.402e-09	protein binding: 1.046e-06	cellular import: 3.079e-05	assembly of protein complexes: 0.0003162	Golgi: 0.006498	vesicular transport (Golgi network, etc.): 0.05607
328	2	YJR005W, YOL062C,	342.25	17	20	2.0000	AP-2 adaptor complex	0.5	4	0	vesicular transport (Golgi network, etc.): 0.02323	cellular import: 0.02926	protein transport: 0.04497	vacuolar/lysosomal transport: 0.04901	assembly of protein complexes: 0.06285	protein targeting, sorting and translocation: 0.08752
417	2	YBL037W, YOL062C,	420.25	25	16	2.0000	AP-2 adaptor complex	0.5	4	0	vesicular transport (Golgi network, etc.): 0.02323	cellular import: 0.02926	protein transport: 0.04497	vacuolar/lysosomal transport: 0.04901	assembly of protein complexes: 0.06285	protein targeting, sorting and translocation: 0.08752
214	4	YGR261C, YPL195W, YJL024C, YBR288C,	10609	109	97	2.0000	AP-3 adaptor complex	1	4	0	vesicular transport (Golgi network, etc.): 1.753e-08	cellular import: 4.553e-08
99	7	YBR234C, YNR035C, YKL013C, YIL062C, YDL029W, YLR370C, YJR065C,	27390.2	167	164	2.4804	Arp2/3 protein complex	1	7	0.0952381	cytoskeleton-dependent transport: 2.849e-11	actin cytoskeleton: 8.715e-11	structural protein binding: 2.444e-05	budding, cell polarity and filament formation: 0.0001978	cell growth / morphogenesis: 0.0008937	protein binding: 0.006996	assembly of protein complexes: 0.01871	cytokinesis (cell division) /septum formation and hydrolysis: 0.0757	cellular import: 0.09511
438	2	YDR425W, YJL036W,	256	13	19	2.0000	Atg20p/Snx4p/Snx41p complex	0.6667	3	0	CELLULAR TRANSPORT, TRANSPORT FACILITIES AND TRANSPORT ROUTES: 0.0009788	peptide transport: 0.003584	lipid binding: 0.005534	autoproteolytic processing: 0.008451	protein/peptide degradation: 0.01555	protein transport: 0.04497	protein targeting, sorting and translocation: 0.08752
584	2	YER133W, YNL233W,	0	0	0	0	Bni4p/Glc7p complex	1	2	1	cell growth / morphogenesis: 0.0009464	budding, cell polarity and filament formation: 0.002584	transcription termination: 0.004559	temperature perception and response: 0.006183	heat shock response: 0.006507	translational control: 0.01779	metabolism of energy reserves (e.g. glycogen, trehalose): 0.01811	cell cycle checkpoints (checkpoints of morphogenesis, DNA-damage,-replication, mitotic phase and spindle): 0.02163	cytokinesis (cell division) /septum formation and hydrolysis: 0.02291	cytoskeleton/structural proteins: 0.03621	regulation of C-compound and carbohydrate metabolism: 0.0406	meiosis: 0.04714	rRNA processing: 0.05395	modification by phosphorylation, dephosphorylation, autophosphorylation: 0.05887	assembly of protein complexes: 0.06285
600	2	YER133W, YAR014C,	0	0	0	0	Bud14p/Glc7p complex	1	2	0	cell growth / morphogenesis: 0.0009464	transcription termination: 0.004559	temperature perception and response: 0.006183	heat shock response: 0.006507	translational control: 0.01779	metabolism of energy reserves (e.g. glycogen, trehalose): 0.01811	cell cycle checkpoints (checkpoints of morphogenesis, DNA-damage,-replication, mitotic phase and spindle): 0.02163	regulation of C-compound and carbohydrate metabolism: 0.0406	meiosis: 0.04714	rRNA processing: 0.05395	modification by phosphorylation, dephosphorylation, autophosphorylation: 0.05887	budding, cell polarity and filament formation: 0.09666
432	2	YKL019W, YGL155W,	12.25	4	3	2.0000	CAAX-protein geranylgeranyltransferase complex	1	2	0	modification with fatty acids (e.g. myristylation, palmitylation, farnesylation): 2.813e-05	lipid, fatty acid and isoprenoid metabolism: 0.0004676	small GTPase mediated signal transduction: 0.01875	protein processing (proteolytic): 0.02035	homeostasis of metal ions (Na, K, Ca etc.): 0.03148	mitotic cell cycle and cell cycle control: 0.06802	budding, cell polarity and filament formation: 0.09666
527	2	YML057W, YKL190W,	20.25	4	5	2.0000	calcineurin complex	0.6667	3	0	calcium binding: 7.99e-07	regulation by modification: 5.593e-06	protein kinase: 2.317e-05	enzymatic activity regulation / enzyme regulator: 0.00016	modification by phosphorylation, dephosphorylation, autophosphorylation: 0.0009165	pheromone response, mating-type determination, sex-specific proteins: 0.0009464	cell growth / morphogenesis: 0.0009464	homeostasis: 0.003259	phosphate metabolism: 0.004272	transcriptional control: 0.004822	homeostasis of cations: 0.006183	cell wall: 0.06742
442	2	YLR433C, YBR109C,	0	0	0	0	calcineurin complex	0.1667	3	0	calcium binding: 7.99e-07	pheromone response, mating-type determination, sex-specific proteins: 0.0009464	nuclear division: 0.003584	regulation by modification: 0.004884	homeostasis of cations: 0.006183	protein kinase: 0.009745	directional cell growth (morphogenesis): 0.01039	M phase: 0.01651	enzymatic activity regulation / enzyme regulator: 0.02514	cellular import: 0.02926	cytoskeleton/structural proteins: 0.03621	modification by phosphorylation, dephosphorylation, autophosphorylation: 0.05887	cell growth / morphogenesis: 0.05979	cell wall: 0.06742	budding, cell polarity and filament formation: 0.09666
485	2	YML057W, YBR109C,	0.25	0	1	4.0000	calcineurin complex	0.1667	3	0	calcium binding: 7.99e-07	pheromone response, mating-type determination, sex-specific proteins: 0.0009464	homeostasis: 0.003259	nuclear division: 0.003584	regulation by modification: 0.004884	protein kinase: 0.009745	directional cell growth (morphogenesis): 0.01039	M phase: 0.01651	enzymatic activity regulation / enzyme regulator: 0.02514	cellular import: 0.02926	cytoskeleton/structural proteins: 0.03621	modification by phosphorylation, dephosphorylation, autophosphorylation: 0.05887	cell growth / morphogenesis: 0.05979	budding, cell polarity and filament formation: 0.09666
230	3	YJL164C, YIL033C, YPL203W,	3422.25	61	56	2.3590	cAMP-dependent protein kinase	0.75	4	0	cyclic nucleotide binding (cAMP, cGMP, etc.): 1.043e-10	cAMP/cGMP mediated signal transduction: 1.053e-05	budding, cell polarity and filament formation: 0.0001308	small GTPase mediated signal transduction: 0.0002617	transcriptional control: 0.0003337	modification by phosphorylation, dephosphorylation, autophosphorylation: 0.002667	kinase inhibitior: 0.006825	CELLULAR COMMUNICATION/SIGNAL TRANSDUCTION MECHANISM: 0.009247	temperature perception and response: 0.009247	heat shock response: 0.00973	phosphate metabolism: 0.01198	perception of nutrients and nutritional adaptation: 0.01599	cytoskeleton/structural proteins: 0.05332	regulation of C-compound and carbohydrate metabolism: 0.05964	development of asco- basidio- or zygospore: 0.07695	cell growth / morphogenesis: 0.08693
505	2	YJR109C, YOR303W,	1892.25	44	43	2.0000	carbamoyl-phosphate synthase complex	1	2	0	degradation of glutamine: 3.196e-07	biosynthesis of arginine: 4.155e-06
277	3	YJL006C, YML112W, YKL139W,	506.25	24	21	2.2667	carboxy-terminal domain protein kinase complex	1	3	0.666667	modification by phosphorylation, dephosphorylation, autophosphorylation: 2.753e-05	transcriptional control: 0.0003337	phosphate metabolism: 0.01198	enzymatic activity regulation / enzyme regulator: 0.03723
295	3	YGL237C, YOR358W, YBL021C,	0.25	0	1	2.0000	CCAAT-binding factor complex	0.75	4	0	transcription activation: 2.995e-07	regulation of C-compound and carbohydrate metabolism: 8.696e-06
727	2	YGL237C, YBL021C,	6.25	4	1	2.0000	CCAAT-binding factor complex	0.5	4	0	transcription activation: 4.586e-05	regulation of C-compound and carbohydrate metabolism: 0.0004262
728	2	YBL021C, YOR358W,	144	11	13	2.0000	CCAAT-binding factor complex	0.5	4	0	transcription activation: 4.586e-05	regulation of C-compound and carbohydrate metabolism: 0.0004262
128	5	YNL288W, YNR052C, YGR134W, YCR093W, YAL021C,	3600	60	60	3.3167	CCR4-NOT core complex	0.5556	9	0.9	RNA processing: 1.162e-06	transcriptional control: 1.588e-06	RNA degradation: 5.673e-06	regulation of C-compound and carbohydrate metabolism: 0.004006	G1 phase of mitotic cell cycle: 0.01771	regulation of amino acid metabolism: 0.02637
586	2	YPR072W, YDL165W,	702.25	25	28	2.0000	CCR4-NOT core complex	0.2222	9	0	RNA processing: 2.477e-05	RNA degradation: 7.063e-05	transcriptional control: 0.004822	pheromone response, mating-type determination, sex-specific proteins: 0.05979	mitotic cell cycle and cell cycle control: 0.06802
351	2	YBR160W, YLR079W,	225	13	17	2.7667	Cdc28p/Clb2p complex	0.25	2	1	G1/S transition of mitotic cell cycle: 3.548e-05	S phase of mitotic cell cycle: 0.002282	kinase inhibitior: 0.004559	G2/M transition of mitotic cell cycle: 0.01619	DNA synthesis and replication: 0.02673	meiosis: 0.04714	modification by phosphorylation, dephosphorylation, autophosphorylation: 0.05887	cell growth / morphogenesis: 0.05979	budding, cell polarity and filament formation: 0.09666
208	4	YBR160W, YDL155W, YPL256C, YBR135W,	5041	70	72	2.3592	Cdc28p/Clb3p complex	0.5	2	0	S phase of mitotic cell cycle: 6.701e-06	G2/M transition of mitotic cell cycle: 0.0003854	enzymatic activity regulation / enzyme regulator: 0.0009361	DNA synthesis and replication: 0.001059	cell growth / morphogenesis: 0.005337	kinase activator: 0.006499	mitotic cell cycle: 0.008436	budding, cell polarity and filament formation: 0.01398	G1/S transition of mitotic cell cycle: 0.02373	cytoskeleton/structural proteins: 0.06979	meiosis: 0.08982
456	2	YMR199W, YBR135W,	49	4	10	2.0000	Cdc28p/Cln1p complex	0.25	2	0	mitotic cell cycle and cell cycle control: 0.001237	kinase activator: 0.003259	enzymatic activity regulation / enzyme regulator: 0.02514
244	3	YDL126C, YGR048W, YBR170C,	6806.25	83	82	2.0000	Cdc48p complex	1	3	0	proteasomal degradation (ubiquitin/proteasomal pathway): 8.905e-06	apoptosis (type I programmed cell death): 0.0009788	protein transport: 0.001541	mRNA processing (splicing, 5'-, 3'-end processing): 0.01455	vesicle fusion: 0.01599	nuclear transport: 0.04048	ATP binding: 0.0878	mitotic cell cycle and cell cycle control: 0.09845
596	2	YBL058W, YDL126C,	3025	55	55	2.0000	Cdc48p complex	0.1667	3	0	proteasomal degradation (ubiquitin/proteasomal pathway): 0.000433	apoptosis (type I programmed cell death): 0.0006526	mitotic cell cycle and cell cycle control: 0.001237	vesicle fusion: 0.01071	translational control: 0.01779	metabolism of energy reserves (e.g. glycogen, trehalose): 0.01811	protein transport: 0.04497	meiosis: 0.04714	development of asco- basidio- or zygospore: 0.05272	ATP binding: 0.0604	budding, cell polarity and filament formation: 0.09666
66	6	YOL145C, YBR279W, YGL207W, YGL244W, YLR418C, YOR123C,	1089	32	34	7.7273	Cdc73p/Paf1p complex	0.5952	7	0.8	transcription elongation: 1.004e-14	transcriptional control: 0.005385	mitotic cell cycle and cell cycle control: 0.01609	chromosome segregation/division: 0.05508
330	2	YJL111W, YIL142W,	0.25	0	1	2.0000	chaperonin-containing T-complex	0.25	8	0	unfolded protein response (e.g. ER quality control): 0.000125	protein folding and stabilization: 0.0002279	cytoskeleton/structural proteins: 0.0003371	protein binding: 0.004082
721	2	YIL142W, YDL143W,	1	2	0	2.0000	chaperonin-containing T-complex	0.25	8	0	unfolded protein response (e.g. ER quality control): 0.000125	protein folding and stabilization: 0.0002279	cytoskeleton/structural proteins: 0.0003371	protein binding: 0.004082
707	3	YDR188W, YKL029C, YDL143W,	2.25	2	1	2.3333	chaperonin-containing T-complex	0.1667	8	0	unfolded protein response (e.g. ER quality control): 0.0003708	protein folding and stabilization: 0.0006735	metabolism of the pyruvate family (alanine, isoleucine, leucine, valine) and D-alanine: 0.0009788	cytoskeleton/structural proteins: 0.0009929	protein binding: 0.01147
329	2	YIL142W, YNL212W,	4	0	4	2.0000	chaperonin-containing T-complex	0.0625	8	0	unfolded protein response (e.g. ER quality control): 0.02227	protein folding and stabilization: 0.0299	cytoskeleton/structural proteins: 0.03621
530	2	YKL029C, YDL143W,	2756.25	56	49	2.6952	chaperonin-containing T-complex	0.0625	8	0	metabolism of the pyruvate family (alanine, isoleucine, leucine, valine) and D-alanine: 0.0006526	unfolded protein response (e.g. ER quality control): 0.02227	protein folding and stabilization: 0.0299	cytoskeleton/structural proteins: 0.03621	C-compound and carbohydrate metabolism: 0.07014
190	4	YGL133W, YDR121W, YJL065C, YOR304W,	49	10	4	2.6429	chromatin accessibility complex	1	4	1	DNA conformation modification (e.g. chromatin): 8.587e-07	extension/ polymerization activity: 0.02436	transcriptional control: 0.02507	DNA synthesis and replication: 0.05203	general transcription activities: 0.08869
659	6	YKR001C, YFR037C, YIL126W, YOR304W, YGL133W, YPL082C,	0.25	0	1	4.0000	chromatin accessibility complex	0.1667	4	0.214286	transcriptional control: 8.875e-06	DNA conformation modification (e.g. chromatin): 1.212e-05	ATP binding: 0.0005431	phosphate metabolism: 0.004549	mitotic cell cycle and cell cycle control: 0.01609	intra Golgi transport: 0.03148	peroxisome: 0.03333	DNA topology: 0.05062
698	7	YKR001C, YFR037C, YIL126W, YOR304W, YGL133W, YPL082C, YDR224C,	0.25	1	0	4.0000	chromatin accessibility complex	0.1429	4	0.222222	DNA conformation modification (e.g. chromatin): 5.099e-07	transcriptional control: 7.12e-07	ATP binding: 0.0009213	phosphate metabolism: 0.007443	mitotic cell cycle and cell cycle control: 0.02174	intra Golgi transport: 0.03653	peroxisome: 0.03867	DNA topology: 0.05855
97	8	YKR001C, YFR037C, YIL126W, YBR245C, YOR304W, YGL133W, YLR357W, YPL082C,	0	0	0	0	chromatin accessibility complex	0.125	4	0.166667	DNA conformation modification (e.g. chromatin): 2.033e-08	transcriptional control: 2.653e-06	ATP binding: 5.659e-05	phosphate metabolism: 0.0009679	mitotic cell cycle and cell cycle control: 0.02798	intra Golgi transport: 0.04153	peroxisome: 0.04395	G2/M transition of mitotic cell cycle: 0.0617	DNA topology: 0.06633
234	3	YPR018W, YML102W, YBR195C,	506.25	21	24	2.3111	chromatin assembly complex	1	3	0.666667	centromere/kinetochore complex maturation: 7.461e-09	DNA synthesis and replication: 2.397e-06	DNA conformation modification (e.g. chromatin): 2.843e-05	assembly of protein complexes: 3.375e-05	DNA repair: 0.001956	kinase inhibitior: 0.006825	regulator of G-protein signalling: 0.00731	regulation by binding / dissociation: 0.0107	perception of nutrients and nutritional adaptation: 0.01599	small GTPase mediated signal transduction: 0.02787	organization of chromosome structure: 0.04279
386	2	YDL042C, YDR227W,	2.25	2	1	2.0000	chromatin silencing complex	0.6667	3	1	cell aging: 2.014e-05	DNA repair: 0.0006691	DNA conformation modification (e.g. chromatin): 0.0009363	pheromone response, mating-type determination, sex-specific proteins: 0.0009464	cell death: 0.003584	protein binding: 0.004082	transcriptional control: 0.004822	modification by acetylation, deacetylation: 0.02227	DNA synthesis and replication: 0.02673	organization of chromosome structure: 0.02895	stress response: 0.05148
273	3	YMR237W, YLR330W, YKR027W,	1122.25	33	34	2.0597	Chs5p/Arf-1binding proteins (ChAPs)	0.5	6	0	extracellular polysaccharide degradation: 0.0004896	C-compound and carbohydrate metabolism: 0.003813	polysaccharide metabolism: 0.01694	mating (fertilization): 0.03303	vesicular transport (Golgi network, etc.): 0.03444	regulation of C-compound and carbohydrate metabolism: 0.05964	development of asco- basidio- or zygospore: 0.07695	pheromone response, mating-type determination, sex-specific proteins: 0.08693
498	2	YJL099W, YLR330W,	25	6	4	2.8000	Chs5p/Arf-1binding proteins (ChAPs)	0.3333	6	0	vesicular transport (Golgi network, etc.): 0.0001362	extracellular polysaccharide degradation: 0.0003264	chitin anabolism: 0.002608	polysaccharide metabolism: 0.01136	mating (fertilization): 0.02227	regulation of C-compound and carbohydrate metabolism: 0.0406	development of asco- basidio- or zygospore: 0.05272	pheromone response, mating-type determination, sex-specific proteins: 0.05979	cell wall: 0.06742	budding, cell polarity and filament formation: 0.09666
560	2	YJL099W, YOR299W,	210.25	15	14	2.0000	Chs5p/Arf-1binding proteins (ChAPs)	0.3333	6	0	chitin anabolism: 0.002608	vesicular transport (Golgi network, etc.): 0.02323	cell wall: 0.06742	C-compound and carbohydrate metabolism: 0.07014	budding, cell polarity and filament formation: 0.09666
563	2	YGL206C, YGR167W,	2304	49	47	2.0000	Clathrin	1	2	0	structural protein binding: 8.203e-05	cellular import: 0.0002181	vacuolar/lysosomal transport: 0.0006275	vesicular transport (Golgi network, etc.): 0.02323	cell growth / morphogenesis: 0.05979	protein targeting, sorting and translocation: 0.08752
414	2	YER147C, YDR180W,	324	17	19	2.0000	cohesin loading factor complex	1	2	1	G2/M transition of mitotic cell cycle: 6.525e-05	chromosome condensation: 0.007156	modification by phosphorylation, dephosphorylation, autophosphorylation: 0.05887
93	8	YDR254W, YBR211C, YDR318W, YPL018W, YLR381W, YBR107C, YJR135C, YGR179C,	30.25	4	7	4.6364	COMA complex	0.5	4	1	chromosome segregation/division: 4.517e-17	protein binding: 4.814e-05	mitotic cell cycle: 0.0001151
290	8	YDR254W, YBR211C, YDR318W, YPL018W, YLR381W, YPR046W, YJR135C, YGR179C,	1024	37	27	4.1406	COMA complex	0.5	4	1	chromosome segregation/division: 4.517e-17	protein binding: 1.625e-06	mitotic cell cycle: 0.0001151
80	19	YHR165C, YGR013W, YHR086W, YER029C, YML046W, YLR275W, YIL061C, YBR119W, YKL012W, YLR298C, YML049C, YMR125W, YKL173W, YPL178W, YPR182W, YDL087C, YDR240C, YDR235W, YGR074W,	0	0	0	0	commitment complex	0.6416	21	0.569343	splicing: 1.624e-32	RNA binding: 3.705e-16	translation: 0.05028	DNA recombination and DNA repair: 0.08798
196	18	YER029C, YGR013W, YHR086W, YHR165C, YML046W, YLR275W, YIL061C, YBR119W, YDR432W, YKL012W, YLR298C, YML049C, YMR125W, YPL178W, YDL087C, YDR240C, YDR235W, YGR074W,	2.25	2	1	61.6667	commitment complex	0.5952	21	0.584746	splicing: 7.247e-28	RNA binding: 1.284e-18	mRNA processing (splicing, 5'-, 3'-end processing): 0.08128	DNA recombination and DNA repair: 0.08376	assembly of protein complexes: 0.09511
303	18	YER029C, YGR013W, YKL214C, YHR086W, YHR165C, YML046W, YLR275W, YIL061C, YBR119W, YKL012W, YLR298C, YML049C, YMR125W, YPL178W, YDL087C, YDR240C, YDR235W, YGR074W,	1	1	1	29.5000	commitment complex	0.5952	21	0.584746	splicing: 7.247e-28	RNA binding: 1.284e-18	DNA recombination and DNA repair: 0.08376	assembly of protein complexes: 0.09511
697	17	YPL178W, YHR165C, YGR013W, YHR086W, YML046W, YLR275W, YIL061C, YBR119W, YDR432W, YKL012W, YLR298C, YML049C, YMR125W, YGR074W, YDL087C, YDR235W, YDR240C,	72.25	9	8	12.2941	commitment complex	0.549	21	0.609524	splicing: 3.401e-26	RNA binding: 2.937e-19	mRNA processing (splicing, 5'-, 3'-end processing): 0.07713	DNA recombination and DNA repair: 0.0795	assembly of protein complexes: 0.08736	mitotic cell cycle and cell cycle control: 0.09862
320	2	YKL074C, YLR116W,	1722.25	39	44	2.0000	commitment complex	0.0952	21	1	splicing: 0.0005109	RNA binding: 0.0009564
722	2	YKL214C, YPL178W,	506.25	24	21	2.0000	commitment complex	0.0238	21	0	RNA transport: 0.02768	splicing: 0.04434	RNA binding: 0.0601	mitotic cell cycle and cell cycle control: 0.06802
210	6	YML117W, YNL251C, YMR125W, YGL049C, YER165W, YPL190C,	1190.25	43	26	3.6087	commitment complex	0.0079	21	0.272727	RNA binding: 1.584e-07	mRNA processing (splicing, 5'-, 3'-end processing): 0.0003413	RNA transport: 0.002763	transcription termination: 0.01356	translation: 0.01643	translation initiation: 0.03793	translational control: 0.05152	transcriptional control: 0.05429
92	8	YDR469W, YKL018W, YHR119W, YBR258C, YAR003W, YBR175W, YLR015W, YPL138C,	784	30	26	3.5893	COMPASS complex	1	8	0.4	posttranslational modification of amino acids (e.g. hydroxylation, methylation): 3.182e-20	organization of chromosome structure: 1.579e-15	DNA conformation modification (e.g. chromatin): 2.033e-08	transcription activation: 0.001235	transcription termination: 0.01801
73	8	YDL145C, YDR238C, YPL010W, YFR051C, YIL076W, YNL287W, YER122C, YGL137W,	16	4	4	2.1250	COPI	1	8	0	ER to Golgi transport: 1.479e-13	vesicle formation: 0.01292	GTPase activator (GAP): 0.04032	protein binding: 0.07701	vesicular transport (Golgi network, etc.): 0.08663
647	7	YDR238C, YGL137W, YER122C, YIL076W, YNL287W, YFR051C, YDL145C,	194040	442	439	2.0783	COPI	0.875	8	0	ER to Golgi transport: 1.868e-14	vesicle formation: 0.01132	GTPase activator (GAP): 0.03546
136	4	YML012W, YGL200C, YAR002C-A, YAL007C,	16129	130	124	3.4528	COPII	0.3636	11	0	ER to Golgi transport: 1.562e-08	intracellular transport vesicles: 0.006499	vesicle formation: 0.006499	protein targeting, sorting and translocation: 0.01145
589	2	YDL195W, YLR208W,	702.25	24	29	3.2830	COPII	0.1818	11	0	ER to Golgi transport: 0.0001286	vesicle formation: 0.003259	structural protein binding: 0.01811	proteasomal degradation (ubiquitin/proteasomal pathway): 0.04091
479	2	YDL018C, YML012W,	1156	32	36	2.7206	COPII	0.0455	11	0	cellular export and secretion: 0.01394	ER to Golgi transport: 0.02259
572	2	YGL200C, YOR016C,	132.25	9	14	3.6087	COPII	0.0455	11	0	intracellular transport vesicles: 0.003259	vesicle formation: 0.003259	cellular export and secretion: 0.01394	ER to Golgi transport: 0.02259	protein targeting, sorting and translocation: 0.08752
469	2	YLR223C, YGR090W,	0.25	0	1	3.0000	CURI complex	0.5	4	1	rRNA processing: 0.0007652	DNA conformation modification (e.g. chromatin): 0.05949	RNA binding: 0.0601
568	2	YCL031C, YGR090W,	0	0	0	0	CURI complex	0.5	4	1	rRNA processing: 0.0007652	RNA binding: 0.0601	assembly of protein complexes: 0.06285	ribosomal proteins: 0.07708
554	2	YBL045C, YPR191W,	10920.2	103	106	2.0000	Cytochrome bc1 complex (Ubiquinol-cytochrome c reductase complex, complex III)	0.2	10	0	electron transport and membrane-associated energy conservation: 8.805e-05	aerobic respiration: 0.0001559	assembly of protein complexes: 0.06285
556	2	YLR132C, YPR191W,	441	20	22	2.6429	Cytochrome bc1 complex (Ubiquinol-cytochrome c reductase complex, complex III)	0.05	10	1	aerobic respiration: 0.0001559	electron transport and membrane-associated energy conservation: 0.01875	splicing: 0.04434	assembly of protein complexes: 0.06285
254	56	YDR012W, YBL027W, YDR418W, YDL082W, YNL301C, YHR203C, YJL177W, YIL018W, YDL075W, YMR194W, YDR471W, YMR142C, YGL031C, YLR441C, YGR085C, YPL198W, YPL249C-A, YIL133C, YGR034W, YPL220W, YLR075W, YDR382W, YPR102C, YGL135W, YPL090C, YML073C, YCR031C, YNL178W, YOR312C, YGL030W, YNL096C, YDR064W, YGL103W, YNL069C, YHL033C, YML063W, YHL001W, YIL069C, YLR287C-A, YKL180W, YJR123W, YBR048W, YJL190C, YHR141C,…	6642.25	78	85	80.7975	cytoplasmic ribosomal large subunit	0.3353	81	0.848789	ribosomal proteins: 9.163e-82	RNA binding: 8.48e-08	translational control: 0.01205	regulation of splicing: 0.01811
1	62	YDR012W, YOR312C, YDR418W, YDL082W, YNL301C, YHR203C, YCR031C, YIL018W, YDL075W, YMR194W, YDR471W, YBR189W, YGL031C, YLR441C, YGR085C, YPL198W, YPL249C-A, YOR063W, YIL133C, YGR034W, YBR048W, YLR075W, YDR382W, YDR447C, YJR145C, YGL135W, YPL090C, YML073C, YJL177W, YNL178W, YBL027W, YGL030W, YNL096C, YDR064W, YGL103W, YER074W, YNL069C, YHL033C, YML063W, YHL001W, YIL069C, YDL083C, YKL180W, YBL072C, Y…	0	0	0	0	cytoplasmic ribosomal large subunit	0.3347	81	0.856655	ribosomal proteins: 7.962e-91	RNA binding: 2.744e-07	translational control: 0.01561	regulation of splicing: 0.02003
12	62	YDR012W, YOR312C, YDR418W, YDL082W, YNL301C, YHR203C, YJL177W, YIL018W, YDL075W, YMR194W, YDR471W, YBR189W, YGL031C, YML063W, YLR441C, YGR085C, YPL198W, YDR382W, YIL133C, YGR034W, YBR048W, YLR075W, YPL249C-A, YDR447C, YJR145C, YGL135W, YPL090C, YML073C, YCR031C, YNL178W, YBL027W, YGL030W, YNL096C, YDR064W, YGL103W, YER074W, YNL069C, YHL033C, YOR063W, YHL001W, YIL069C, YDL083C, YKL180W, YBL072C, Y…	0	0	0	0	cytoplasmic ribosomal large subunit	0.3347	81	0.855397	ribosomal proteins: 7.962e-91	RNA binding: 2.744e-07	translational control: 0.01561	regulation of splicing: 0.02003
15	62	YDR012W, YOR312C, YDR418W, YDL082W, YNL301C, YHR203C, YCR031C, YIL018W, YDL075W, YLR029C, YDR471W, YBR189W, YGL031C, YLR441C, YGR085C, YPL198W, YDR382W, YOR063W, YIL133C, YGR034W, YBR048W, YLR075W, YPL249C-A, YDR447C, YJR145C, YKL180W, YGL135W, YPL090C, YML073C, YJL177W, YNL178W, YBL027W, YGL030W, YNL096C, YDR064W, YGL103W, YER074W, YNL069C, YHL033C, YML063W, YHL001W, YIL069C, YDL083C, YMR194W, Y…	0	0	0	0	cytoplasmic ribosomal large subunit	0.3347	81	0.852782	ribosomal proteins: 7.962e-91	RNA binding: 3.19e-08	translational control: 0.01561	regulation of splicing: 0.02003
17	62	YDR012W, YOR312C, YDR418W, YDL082W, YNL301C, YOL127W, YJL177W, YIL018W, YDL075W, YMR194W, YDR471W, YBR189W, YGL031C, YML063W, YLR441C, YGR085C, YPL198W, YDR382W, YIL133C, YGR034W, YBR048W, YLR075W, YPL249C-A, YDR447C, YJR145C, YGL135W, YPL090C, YOR234C, YML073C, YCR031C, YNL178W, YBL027W, YGL030W, YNL096C, YDR064W, YGL103W, YER074W, YNL069C, YHL033C, YOR063W, YHL001W, YIL069C, YDL083C, YKL180W, Y…	0	0	0	0	cytoplasmic ribosomal large subunit	0.3347	81	0.853809	ribosomal proteins: 7.962e-91	RNA binding: 2.744e-07	translational control: 0.01561	regulation of splicing: 0.02003
19	62	YDR012W, YOR312C, YDR418W, YDL082W, YNL301C, YDL136W, YOL127W, YCR031C, YIL018W, YDL075W, YMR194W, YDR471W, YMR142C, YGL031C, YLR441C, YGR085C, YPL198W, YDR382W, YIL133C, YGR034W, YBR048W, YLR075W, YPL249C-A, YDR447C, YJR145C, YGL135W, YPL090C, YML073C, YJL177W, YKL180W, YBL027W, YHR010W, YGL030W, YNL096C, YDR064W, YGL103W, YER074W, YNL069C, YHL033C, YBR189W, YOR063W, YHL001W, YIL069C, YDL083C, Y…	0	0	0	0	cytoplasmic ribosomal large subunit	0.3347	81	0.854894	ribosomal proteins: 7.962e-91	RNA binding: 2.744e-07	translational control: 0.01561	regulation of splicing: 0.02003
25	62	YDR012W, YOR312C, YDR418W, YDL082W, YNL301C, YOL127W, YJL177W, YIL018W, YDL075W, YMR194W, YDR471W, YBR189W, YGL031C, YML063W, YLR441C, YGR085C, YPL198W, YDR382W, YIL133C, YGR034W, YBR048W, YLR075W, YPL249C-A, YDR447C, YJR145C, YGL135W, YPL090C, YML073C, YCR031C, YNL178W, YBL027W, YGL030W, YNL096C, YDR064W, YGL103W, YER074W, YNL069C, YHL033C, YBL092W, YOR063W, YHL001W, YIL069C, YDL083C, YKL180W, Y…	0	0	0	0	cytoplasmic ribosomal large subunit	0.3347	81	0.853741	ribosomal proteins: 7.962e-91	RNA binding: 2.744e-07	translational control: 0.01561	regulation of splicing: 0.02003
60	62	YDR012W, YOR312C, YDR418W, YDL082W, YNL301C, YHR203C, YCR031C, YIL018W, YDL075W, YMR194W, YDR471W, YBR189W, YGL031C, YLR441C, YGR085C, YPL198W, YDR382W, YIL133C, YGR034W, YBR048W, YLR075W, YPL249C-A, YDR447C, YJR145C, YGL135W, YPL090C, YML073C, YJL177W, YKL180W, YBL027W, YGL030W, YNL096C, YDR064W, YGL103W, YER074W, YNL069C, YHL033C, YOR063W, YHL001W, YIL069C, YDL083C, YNL178W, YMR142C, YBL072C, Y…	0	0	0	0	cytoplasmic ribosomal large subunit	0.3347	81	0.85282	ribosomal proteins: 7.962e-91	RNA binding: 2.744e-07	translational control: 0.01561	regulation of splicing: 0.02003
63	62	YDR012W, YOR312C, YDR418W, YDL082W, YNL301C, YHR203C, YCR031C, YIL018W, YDL075W, YMR194W, YDR471W, YBR189W, YGL031C, YLR441C, YGR085C, YPL198W, YDR382W, YOR063W, YIL133C, YGR034W, YBR048W, YLR075W, YPL249C-A, YDR447C, YJR145C, YLR340W, YGL135W, YPL090C, YML073C, YJL177W, YNL178W, YBL027W, YGL030W, YNL096C, YDR064W, YGL103W, YER074W, YNL069C, YHL033C, YML063W, YHL001W, YIL069C, YDL083C, YKL180W, Y…	0	0	0	0	cytoplasmic ribosomal large subunit	0.3347	81	0.85041	ribosomal proteins: 7.962e-91	RNA binding: 2.744e-07	translational control: 0.01561	translation elongation: 0.01754	regulation of splicing: 0.02003
89	62	YDR012W, YOR312C, YDR418W, YDL082W, YNL301C, YOL127W, YJL177W, YIL018W, YDL075W, YMR194W, YDR471W, YMR142C, YGL031C, YLR441C, YGR085C, YPL198W, YPL249C-A, YIL133C, YGR034W, YBR048W, YLR075W, YDR382W, YDR447C, YJR145C, YGL135W, YPL090C, YML073C, YCR031C, YNL178W, YBL027W, YGL030W, YNL096C, YDR064W, YGL103W, YER074W, YNL069C, YHL033C, YBR189W, YOR063W, YHL001W, YIL069C, YDL083C, YKL180W, YBL072C, Y…	0	0	0	0	cytoplasmic ribosomal large subunit	0.3347	81	0.855967	ribosomal proteins: 7.962e-91	RNA binding: 2.744e-07	translational control: 0.01561	regulation of splicing: 0.02003
101	62	YDR012W, YOR312C, YDR418W, YDL082W, YNL301C, YOL127W, YCR031C, YIL018W, YDL075W, YMR194W, YDR471W, YMR142C, YGL031C, YLR441C, YGR085C, YPL198W, YPL249C-A, YIL133C, YGR034W, YBR048W, YLR075W, YDR382W, YDR447C, YJR145C, YGL135W, YPL090C, YML073C, YJL177W, YNL178W, YBL027W, YGL030W, YNL096C, YDR064W, YGL103W, YER074W, YNL069C, YHL033C, YBR189W, YML063W, YHL001W, YIL069C, YDL083C, YKL180W, YBL072C, Y…	0	0	0	0	cytoplasmic ribosomal large subunit	0.3347	81	0.855471	ribosomal proteins: 7.962e-91	RNA binding: 2.744e-07	translational control: 0.01561	regulation of splicing: 0.02003
122	62	YDR012W, YOR312C, YDR418W, YDL082W, YNL301C, YHR203C, YJL177W, YIL018W, YDL075W, YMR194W, YDR471W, YMR142C, YGL031C, YLR441C, YGR085C, YLR325C, YDR382W, YIL133C, YGR034W, YPL198W, YBR048W, YLR075W, YPL249C-A, YDR447C, YJR145C, YGL135W, YPL090C, YML073C, YCR031C, YNL178W, YBL027W, YGL030W, YNL096C, YDR064W, YGL103W, YER074W, YNL069C, YHL033C, YBR189W, YML063W, YHL001W, YIL069C, YDL083C, YKL180W, Y…	0	0	0	0	cytoplasmic ribosomal large subunit	0.3347	81	0.855172	ribosomal proteins: 7.962e-91	RNA binding: 2.744e-07	translational control: 0.01561	regulation of splicing: 0.02003
155	62	YDR012W, YOR312C, YDR418W, YDL082W, YNL301C, YHR203C, YJL177W, YIL018W, YDL075W, YMR194W, YDR471W, YBR189W, YGL031C, YML063W, YLR441C, YGR085C, YPL198W, YDR382W, YIL133C, YOL039W, YGR034W, YBR048W, YLR075W, YPL249C-A, YDR447C, YJR145C, YGL135W, YPL090C, YML073C, YCR031C, YNL178W, YBL027W, YGL030W, YNL096C, YDR064W, YGL103W, YER074W, YNL069C, YHL033C, YOR063W, YHL001W, YIL069C, YDL083C, YKL180W, Y…	0	0	0	0	cytoplasmic ribosomal large subunit	0.3347	81	0.853002	ribosomal proteins: 7.962e-91	RNA binding: 2.744e-07	translational control: 0.01561	translation elongation: 0.01754	regulation of splicing: 0.02003
218	62	YDR012W, YOR312C, YDR418W, YDL082W, YNL301C, YOL127W, YJL177W, YIL018W, YDL075W, YMR194W, YDR471W, YBR189W, YGL031C, YLR441C, YGR085C, YPL198W, YDR382W, YOR063W, YIL133C, YGR034W, YLR344W, YBR048W, YLR075W, YPL249C-A, YDR447C, YJR145C, YGL135W, YPL090C, YML073C, YCR031C, YNL178W, YBL027W, YGL030W, YNL096C, YDR064W, YGL103W, YER074W, YNL069C, YHL033C, YML063W, YHL001W, YIL069C, YDL083C, YKL180W, Y…	0	0	0	0	cytoplasmic ribosomal large subunit	0.3347	81	0.853692	ribosomal proteins: 7.962e-91	RNA binding: 3.19e-08	translational control: 0.01561	regulation of splicing: 0.02003
606	62	YDR012W, YOR312C, YDR418W, YDL082W, YNL301C, YOL127W, YCR031C, YIL018W, YDL075W, YMR194W, YDR471W, YMR142C, YGL031C, YER102W, YLR441C, YGR085C, YPL198W, YDR382W, YIL133C, YGR034W, YBR048W, YLR075W, YPL249C-A, YDR447C, YGL135W, YPL090C, YML073C, YJL177W, YNL178W, YBL027W, YGL030W, YNL096C, YDR064W, YGL103W, YER074W, YNL069C, YHL033C, YBR189W, YML063W, YHL001W, YIL069C, YDL083C, YKL180W, YBL072C, Y…	0	0	0	0	cytoplasmic ribosomal large subunit	0.3347	81	0.859973	ribosomal proteins: 7.962e-91	RNA binding: 2.744e-07	translational control: 0.01561	regulation of splicing: 0.02003
618	62	YDR012W, YOR312C, YDR418W, YDL082W, YNL301C, YOL127W, YJL177W, YIL018W, YDL075W, YMR194W, YDR471W, YMR142C, YGL031C, YER102W, YLR441C, YGR085C, YPL198W, YDR382W, YIL133C, YGR034W, YBR048W, YLR075W, YPL249C-A, YDR447C, YGL135W, YPL090C, YML073C, YCR031C, YNL178W, YBL027W, YGL030W, YNL096C, YDR064W, YGL103W, YER074W, YNL069C, YHL033C, YBR189W, YML063W, YHL001W, YIL069C, YDL083C, YKL180W, YBL072C, Y…	0	0	0	0	cytoplasmic ribosomal large subunit	0.3347	81	0.858696	ribosomal proteins: 7.962e-91	RNA binding: 2.744e-07	translational control: 0.01561	regulation of splicing: 0.02003
619	62	YDR012W, YBL027W, YDR418W, YDL082W, YNL301C, YOL127W, YJL177W, YIL018W, YDL075W, YMR194W, YDR471W, YMR142C, YGL031C, YER102W, YLR441C, YGR085C, YPL198W, YDR382W, YIL133C, YGR034W, YBR048W, YLR075W, YPL249C-A, YDR447C, YGL135W, YPL090C, YOR234C, YML073C, YCR031C, YNL178W, YOR312C, YGL030W, YNL096C, YDR064W, YGL103W, YER074W, YNL069C, YHL033C, YBR189W, YML063W, YHL001W, YIL069C, YDL083C, YKL180W, Y…	0.25	1	0	2.0000	cytoplasmic ribosomal large subunit	0.3347	81	0.857143	ribosomal proteins: 7.962e-91	RNA binding: 2.744e-07	translational control: 0.01561	regulation of splicing: 0.02003
620	62	YDR012W, YBL027W, YDR418W, YDL082W, YNL301C, YDL136W, YOL127W, YCR031C, YIL018W, YDL075W, YMR194W, YDR471W, YMR142C, YGL031C, YER102W, YLR441C, YGR085C, YPL198W, YDR382W, YIL133C, YGR034W, YBR048W, YLR075W, YPL249C-A, YDR447C, YGL135W, YPL090C, YML073C, YJL177W, YNL178W, YOR312C, YHR010W, YGL030W, YNL096C, YDR064W, YGL103W, YER074W, YNL069C, YHL033C, YBR189W, YOR063W, YHL001W, YHR141C, YDL083C, Y…	0	0	0	0	cytoplasmic ribosomal large subunit	0.3347	81	0.858807	ribosomal proteins: 7.962e-91	RNA binding: 2.744e-07	translational control: 0.01561	regulation of splicing: 0.02003
621	62	YDR012W, YBL027W, YDR418W, YDL082W, YNL301C, YOL127W, YJL177W, YIL018W, YDL075W, YLR029C, YDR471W, YBR189W, YGL031C, YML063W, YER102W, YLR441C, YGR085C, YPL198W, YDR382W, YIL133C, YGR034W, YBR048W, YLR075W, YPL249C-A, YDR447C, YGL135W, YPL090C, YML073C, YCR031C, YKL180W, YOR312C, YGL030W, YNL096C, YDR064W, YGL103W, YER074W, YNL069C, YHL033C, YOR063W, YHL001W, YIL069C, YDL083C, YMR194W, YBL072C, Y…	0	0	0	0	cytoplasmic ribosomal large subunit	0.3347	81	0.856076	ribosomal proteins: 7.962e-91	RNA binding: 3.19e-08	translational control: 0.01561	regulation of splicing: 0.02003
623	62	YDR012W, YOR312C, YDR418W, YDL082W, YNL301C, YOL127W, YCR031C, YIL018W, YDL075W, YMR194W, YDR471W, YMR142C, YGL031C, YER102W, YLR441C, YGR085C, YPL198W, YDR382W, YIL133C, YGR034W, YBR048W, YLR075W, YPL249C-A, YDR447C, YGL135W, YPL090C, YML073C, YJL177W, YNL178W, YBL027W, YGL030W, YNL096C, YDR064W, YGL103W, YER074W, YNL069C, YHL033C, YBL092W, YOR063W, YHL001W, YIL069C, YDL083C, YKL180W, YBL072C, Y…	0	0	0	0	cytoplasmic ribosomal large subunit	0.3347	81	0.857046	ribosomal proteins: 7.962e-91	RNA binding: 2.744e-07	translational control: 0.01561	regulation of splicing: 0.02003
625	62	YDR012W, YBL027W, YDR418W, YDL082W, YNL301C, YPL131W, YOL127W, YCR031C, YIL018W, YDL075W, YMR194W, YDR471W, YBR189W, YGL031C, YML063W, YER102W, YLR441C, YGR085C, YPL198W, YDR382W, YIL133C, YGR034W, YBR048W, YLR075W, YPL249C-A, YDR447C, YGL135W, YPL090C, YML073C, YJL177W, YNL178W, YOR312C, YGL030W, YNL096C, YDR064W, YGL103W, YER074W, YNL069C, YHL033C, YOR063W, YHL001W, YIL069C, YDL083C, YKL180W, Y…	0	0	0	0	cytoplasmic ribosomal large subunit	0.3347	81	0.859973	ribosomal proteins: 7.962e-91	RNA binding: 3.19e-08	translational control: 0.01561	regulation of splicing: 0.02003
633	62	YDR012W, YOR312C, YDR418W, YDL082W, YNL301C, YOL127W, YJL177W, YIL018W, YDL075W, YMR194W, YDR471W, YMR142C, YEL054C, YGL031C, YER102W, YLR441C, YGR085C, YPL198W, YDR382W, YIL133C, YGR034W, YBR048W, YLR075W, YPL249C-A, YDR447C, YGL135W, YPL090C, YML073C, YCR031C, YNL178W, YBL027W, YGL030W, YNL096C, YDR064W, YGL103W, YER074W, YNL069C, YHL033C, YBR189W, YOR063W, YHL001W, YIL069C, YDL083C, YKL180W, Y…	0	0	0	0	cytoplasmic ribosomal large subunit	0.3347	81	0.858621	ribosomal proteins: 7.962e-91	RNA binding: 2.744e-07	translational control: 0.01561	regulation of splicing: 0.02003
639	62	YDR012W, YOR312C, YDR418W, YDL082W, YNL301C, YOL127W, YJL177W, YIL018W, YDL075W, YMR194W, YDR471W, YMR142C, YGL031C, YER102W, YLR441C, YGR085C, YPL198W, YDR382W, YIL133C, YGR034W, YBR048W, YLR075W, YPL249C-A, YDR447C, YGL135W, YPL090C, YML073C, YCR031C, YNL178W, YBL027W, YGL030W, YNL096C, YDR064W, YGL103W, YER074W, YNL069C, YHL033C, YBR189W, YML063W, YHL001W, YIL069C, YDL083C, YKL180W, YBL072C, Y…	0.25	1	0	7.0000	cytoplasmic ribosomal large subunit	0.3347	81	0.85616	ribosomal proteins: 7.962e-91	RNA binding: 2.744e-07	translational control: 0.01561	regulation of splicing: 0.02003
645	62	YDR012W, YBL027W, YDR418W, YDL082W, YNL301C, YOL127W, YCR031C, YIL018W, YDL075W, YMR194W, YDR471W, YBR189W, YGL031C, YML063W, YER102W, YLR441C, YGR085C, YPL198W, YDR382W, YIL133C, YGR034W, YBR048W, YLR075W, YPL249C-A, YDR447C, YLR340W, YGL135W, YPL090C, YML073C, YJL177W, YNL178W, YOR312C, YGL030W, YNL096C, YDR064W, YGL103W, YER074W, YNL069C, YHL033C, YOR063W, YHL001W, YIL069C, YDL083C, YKL180W, Y…	0	0	0	0	cytoplasmic ribosomal large subunit	0.3347	81	0.853725	ribosomal proteins: 7.962e-91	RNA binding: 2.744e-07	translational control: 0.01561	translation elongation: 0.01754	regulation of splicing: 0.02003
648	62	YDR012W, YBL027W, YDR418W, YDL082W, YNL301C, YOL127W, YJL177W, YIL018W, YDL075W, YMR194W, YDR471W, YMR142C, YGL031C, YER102W, YLR441C, YGR085C, YPL198W, YDR382W, YIL133C, YGR034W, YBR048W, YLR075W, YPL249C-A, YDR447C, YGL135W, YPL090C, YML073C, YCR031C, YNL178W, YOR312C, YGL030W, YNL096C, YDR064W, YGL103W, YER074W, YNL069C, YHL033C, YBR189W, YML063W, YHL001W, YIL069C, YDL083C, YKL180W, YBL072C, Y…	0	0	0	0	cytoplasmic ribosomal large subunit	0.3347	81	0.8593	ribosomal proteins: 7.962e-91	RNA binding: 2.744e-07	translational control: 0.01561	regulation of splicing: 0.02003
662	62	YDR012W, YOR312C, YDR418W, YDL082W, YNL301C, YOL127W, YCR031C, YIL018W, YDL075W, YMR194W, YDR471W, YMR142C, YGL031C, YER102W, YLR441C, YGR085C, YPL198W, YPL249C-A, YIL133C, YGR034W, YBR048W, YLR075W, YDR382W, YDR447C, YGL135W, YPL090C, YML073C, YJL177W, YNL178W, YBL027W, YGL030W, YNL096C, YDR064W, YGL103W, YER074W, YNL069C, YHL033C, YBR189W, YML063W, YHL001W, YIL069C, YDL083C, YKL180W, YBL072C, Y…	0	0	0	0	cytoplasmic ribosomal large subunit	0.3347	81	0.858815	ribosomal proteins: 7.962e-91	RNA binding: 2.744e-07	translational control: 0.01561	regulation of splicing: 0.02003
676	62	YDR012W, YOR312C, YDR418W, YDL082W, YNL301C, YOL127W, YJL177W, YIL018W, YDL075W, YMR194W, YDR471W, YMR142C, YGL031C, YER102W, YLR441C, YGR085C, YPL198W, YDR382W, YIL133C, YOL039W, YGR034W, YBR048W, YLR075W, YPL249C-A, YDR447C, YGL135W, YPL090C, YML073C, YCR031C, YNL178W, YBL027W, YGL030W, YNL096C, YDR064W, YGL103W, YER074W, YNL069C, YHL033C, YBR189W, YML063W, YHL001W, YIL069C, YDL083C, YKL180W, Y…	506.25	21	24	22.3111	cytoplasmic ribosomal large subunit	0.3347	81	0.856354	ribosomal proteins: 7.962e-91	RNA binding: 2.744e-07	translational control: 0.01561	translation elongation: 0.01754	regulation of splicing: 0.02003
696	62	YDR012W, YOR312C, YDR418W, YDL082W, YNL301C, YOL127W, YJL177W, YIL018W, YDL075W, YMR194W, YDR471W, YMR142C, YGL031C, YER102W, YLR441C, YGR085C, YPL198W, YDR382W, YIL133C, YGR034W, YLR344W, YBR048W, YLR075W, YPL249C-A, YDR447C, YGL135W, YPL090C, YML073C, YCR031C, YNL178W, YBL027W, YGL030W, YNL096C, YDR064W, YGL103W, YER074W, YNL069C, YHL033C, YBR189W, YML063W, YHL001W, YIL069C, YDL083C, YKL180W, Y…	0	0	0	0	cytoplasmic ribosomal large subunit	0.3347	81	0.857044	ribosomal proteins: 7.962e-91	RNA binding: 3.19e-08	translational control: 0.01561	regulation of splicing: 0.02003
605	61	YDR012W, YBL027W, YDR418W, YDL082W, YNL301C, YOL127W, YJL177W, YIL018W, YDL075W, YMR194W, YDR471W, YMR142C, YGL031C, YER102W, YLR441C, YGR085C, YPL198W, YDR382W, YIL133C, YGR034W, YBR048W, YLR075W, YPL249C-A, YDR447C, YGL135W, YPL090C, YML073C, YCR031C, YNL178W, YOR312C, YGL030W, YNL096C, YDR064W, YGL103W, YER074W, YNL069C, YHL033C, YBR189W, YML063W, YHL001W, YIL069C, YDL083C, YKL180W, YBL072C, Y…	0	0	0	0	cytoplasmic ribosomal large subunit	0.3238	81	0.858033	ribosomal proteins: 2.611e-89	RNA binding: 2.28e-07	translational control: 0.01499	regulation of splicing: 0.01971
673	61	YDR012W, YDR418W, YDL082W, YNL301C, YOL127W, YJL177W, YIL018W, YDL075W, YMR194W, YDR471W, YMR142C, YGL031C, YER102W, YLR441C, YGR085C, YLR325C, YDR382W, YIL133C, YGR034W, YPL198W, YBR048W, YLR075W, YPL249C-A, YDR447C, YGL135W, YPL090C, YML073C, YCR031C, YNL178W, YBL027W, YGL030W, YNL096C, YDR064W, YGL103W, YER074W, YNL069C, YHL033C, YBR189W, YML063W, YHL001W, YIL069C, YDL083C, YKL180W, YBL072C, Y…	2401	45	53	86.2041	cytoplasmic ribosomal large subunit	0.3238	81	0.854804	ribosomal proteins: 2.611e-89	RNA binding: 2.28e-07	translational control: 0.01499	regulation of splicing: 0.01971
0	62	YDR012W, YOR312C, YDR418W, YDL082W, YNL301C, YOL127W, YJL177W, YIL018W, YDL075W, YMR194W, YDR471W, YMR142C, YGL031C, YER102W, YLR441C, YGR085C, YPL198W, YDR382W, YIL133C, YGR034W, YBR048W, YLR075W, YPL249C-A, YDR447C, YJR145C, YGL135W, YPL090C, YML073C, YCR031C, YNL178W, YBL027W, YGL030W, YNL096C, YDR064W, YGL103W, YER074W, YNL069C, YHL033C, YBR189W, YML063W, YHL001W, YIL069C, YDL083C, YKL180W, Y…	0	0	0	0	cytoplasmic ribosomal large subunit	0.3186	81	0.852503	ribosomal proteins: 7.962e-91	RNA binding: 2.744e-07	translational control: 0.01561	regulation of splicing: 0.02003
3	62	YDR012W, YOR312C, YDR418W, YDL082W, YNL301C, YHR203C, YJL177W, YIL018W, YDL075W, YMR194W, YDR471W, YMR142C, YGL031C, YLR441C, YGR085C, YPL198W, YDR382W, YIL133C, YGR034W, YBR048W, YLR075W, YPL249C-A, YDR447C, YJR145C, YGL135W, YPL090C, YML073C, YCR031C, YNL178W, YBL027W, YGL030W, YNL096C, YDR064W, YGL103W, YER074W, YNL069C, YHL033C, YBR189W, YML063W, YHL001W, YIL069C, YDL083C, YKL180W, YBL072C, Y…	0	0	0	0	cytoplasmic ribosomal large subunit	0.3186	81	0.856169	ribosomal proteins: 7.962e-91	RNA binding: 2.744e-07	translational control: 0.01561	regulation of splicing: 0.02003
13	62	YDR012W, YOR312C, YDR418W, YDL082W, YNL301C, YHR203C, YCR031C, YIL018W, YDL075W, YMR194W, YDR471W, YBR189W, YGL031C, YML063W, YLR441C, YGR085C, YPL198W, YDR382W, YIL133C, YGR034W, YBR048W, YLR075W, YPL249C-A, YDR447C, YJR145C, YGR118W, YGL135W, YPL090C, YML073C, YJL177W, YNL178W, YBL027W, YGL030W, YNL096C, YDR064W, YGL103W, YER074W, YNL069C, YHL033C, YOR063W, YHL001W, YIL069C, YDL083C, YKL180W, Y…	0	0	0	0	cytoplasmic ribosomal large subunit	0.3186	81	0.855281	ribosomal proteins: 7.962e-91	RNA binding: 2.744e-07	translational control: 0.001991	regulation of splicing: 0.02003
16	62	YDR012W, YOR312C, YDR418W, YDL082W, YNL301C, YOL127W, YCR031C, YIL018W, YDL075W, YMR194W, YDR471W, YOL040C, YBR189W, YGL031C, YML063W, YLR441C, YGR085C, YPL198W, YDR382W, YIL133C, YGR034W, YBR048W, YLR075W, YPL249C-A, YDR447C, YJR145C, YGL135W, YPL090C, YML073C, YJL177W, YNL178W, YBL027W, YGL030W, YNL096C, YDR064W, YGL103W, YER074W, YNL069C, YHL033C, YOR063W, YHL001W, YIL069C, YDL083C, YKL180W, Y…	0	0	0	0	cytoplasmic ribosomal large subunit	0.3186	81	0.857046	ribosomal proteins: 7.962e-91	RNA binding: 2.744e-07	translational control: 0.01561	regulation of splicing: 0.02003
29	62	YDR012W, YOR312C, YDR418W, YDL082W, YNL301C, YDL136W, YOL127W, YCR031C, YIL018W, YDL075W, YMR194W, YDR471W, YMR142C, YGL031C, YLR441C, YGR085C, YPL198W, YDR382W, YIL133C, YGR034W, YBR048W, YLR075W, YPL249C-A, YDR447C, YJR145C, YJL191W, YGL135W, YPL090C, YML073C, YJL177W, YKL180W, YBL027W, YGL030W, YNL096C, YDR064W, YGL103W, YER074W, YNL069C, YHL033C, YBR189W, YML063W, YHL001W, YIL069C, YDL083C, Y…	0	0	0	0	cytoplasmic ribosomal large subunit	0.3186	81	0.853909	ribosomal proteins: 7.962e-91	RNA binding: 3.19e-08	translational control: 0.01561	regulation of splicing: 0.02003
33	62	YDR012W, YOR312C, YDR418W, YDL082W, YNL301C, YPL131W, YHR203C, YCR031C, YIL018W, YDL075W, YMR194W, YDR471W, YMR142C, YER102W, YLR441C, YGR085C, YPL198W, YDR382W, YIL133C, YGR034W, YBR048W, YLR075W, YPL249C-A, YDR447C, YJR145C, YGL135W, YPL090C, YML073C, YJL177W, YNL178W, YBL027W, YGL030W, YNL096C, YDR064W, YGL103W, YER074W, YNL069C, YHL033C, YBR189W, YML063W, YHL001W, YIL069C, YDL083C, YKL180W, Y…	0	0	0	0	cytoplasmic ribosomal large subunit	0.3186	81	0.858311	ribosomal proteins: 7.962e-91	RNA binding: 2.744e-07	translational control: 0.01561	regulation of splicing: 0.02003
34	62	YDR012W, YOR312C, YDR418W, YDL082W, YNL301C, YHR203C, YJL177W, YIL018W, YDL075W, YMR194W, YDR471W, YBR189W, YGL031C, YML063W, YLR441C, YGR085C, YPL198W, YDR382W, YIL133C, YGR034W, YBR048W, YLR075W, YPL249C-A, YDR447C, YJR145C, YGL135W, YPL090C, YML073C, YCR031C, YNL178W, YBL027W, YGL030W, YNL096C, YDR064W, YGL103W, YER074W, YNL069C, YHL033C, YOR063W, YHL001W, YIL069C, YDL083C, YKL180W, YBL072C, Y…	0	0	0	0	cytoplasmic ribosomal large subunit	0.3186	81	0.854595	ribosomal proteins: 7.962e-91	RNA binding: 2.744e-07	translational control: 0.01561	regulation of splicing: 0.02003
42	62	YDR012W, YOR312C, YDR418W, YDL082W, YNL301C, YHR203C, YCR031C, YIL018W, YDL075W, YMR194W, YDR471W, YBR189W, YGL031C, YML063W, YLR441C, YGR085C, YPL198W, YDR382W, YIL133C, YGR034W, YBR048W, YLR075W, YPL249C-A, YDR447C, YJR145C, YGL135W, YPL090C, YML073C, YJL177W, YNL178W, YBL027W, YGL030W, YNL096C, YDR064W, YGL103W, YER074W, YNL069C, YHL033C, YOR063W, YHL001W, YOL041C, YDL083C, YKL180W, YBL072C, Y…	0	0	0	0	cytoplasmic ribosomal large subunit	0.3186	81	0.852719	ribosomal proteins: 1.569e-87	RNA binding: 3.19e-08	translational control: 0.01561	regulation of splicing: 0.02003
43	62	YDR012W, YBL027W, YDR418W, YDL082W, YNL301C, YOL127W, YCR031C, YIL018W, YDL075W, YMR194W, YDR471W, YBR189W, YDL014W, YML063W, YLR441C, YGR085C, YPL198W, YDR382W, YIL133C, YGR034W, YBR048W, YLR075W, YPL249C-A, YDR447C, YJR145C, YGL031C, YGL135W, YPL090C, YML073C, YJL177W, YNL178W, YOR312C, YGL030W, YNL096C, YDR064W, YGL103W, YER074W, YNL069C, YHL033C, YOR063W, YHL001W, YIL069C, YDL083C, YKL180W, Y…	0	0	0	0	cytoplasmic ribosomal large subunit	0.3186	81	0.85538	ribosomal proteins: 7.962e-91	RNA binding: 2.744e-07	translational control: 0.01561	regulation of splicing: 0.02003
48	62	YDR012W, YOR312C, YDR418W, YDL082W, YNL301C, YOL127W, YJL177W, YIL018W, YDL075W, YMR194W, YDR471W, YMR142C, YEL054C, YER102W, YLR441C, YGR085C, YPL198W, YPL249C-A, YIL133C, YGR034W, YBR048W, YLR075W, YDR382W, YDR447C, YJR145C, YGL135W, YPL090C, YML073C, YCR031C, YNL178W, YBL027W, YGL030W, YNL096C, YDR064W, YGL103W, YER074W, YNL069C, YHL033C, YBR189W, YOR063W, YHL001W, YIL069C, YDL083C, YKL180W, Y…	0	0	0	0	cytoplasmic ribosomal large subunit	0.3186	81	0.856946	ribosomal proteins: 7.962e-91	RNA binding: 2.124e-06	translational control: 0.01561	regulation of splicing: 0.02003
65	62	YDR012W, YOR312C, YDR418W, YDL082W, YNL301C, YHR203C, YCR031C, YIL018W, YDL075W, YMR194W, YDR471W, YBR189W, YGL031C, YML063W, YLR441C, YGR085C, YPL198W, YDR382W, YIL133C, YGR034W, YBR048W, YLR075W, YPL249C-A, YDR447C, YJR145C, YGL076C, YGL135W, YPL090C, YML073C, YJL177W, YNL178W, YBL027W, YGL030W, YNL096C, YDR064W, YGL103W, YER074W, YNL069C, YHL033C, YOR063W, YHL001W, YIL069C, YDL083C, YKL180W, Y…	0	0	0	0	cytoplasmic ribosomal large subunit	0.3186	81	0.855372	ribosomal proteins: 7.962e-91	RNA binding: 2.744e-07	translational control: 0.01561	regulation of splicing: 0.02003
72	62	YDR012W, YOR312C, YDR418W, YDL082W, YNL301C, YGL123W, YOL127W, YCR031C, YIL018W, YDL075W, YMR194W, YDR471W, YBR189W, YGL031C, YLR441C, YGR085C, YPL198W, YDR382W, YIL133C, YGR034W, YBR048W, YLR075W, YPL249C-A, YDR447C, YJR145C, YGL135W, YPL090C, YML073C, YJL177W, YNL178W, YBL027W, YGL030W, YNL096C, YDR064W, YGL103W, YER074W, YNL069C, YHL033C, YOR063W, YHL001W, YIL069C, YDL083C, YKL180W, YMR142C, Y…	0	0	0	0	cytoplasmic ribosomal large subunit	0.3186	81	0.855182	ribosomal proteins: 7.962e-91	RNA binding: 2.744e-07	translational control: 0.001991	regulation of splicing: 0.02003
74	62	YDR012W, YOR312C, YDR418W, YDL082W, YNL301C, YHR203C, YCR031C, YIL018W, YDL075W, YMR194W, YDR471W, YBR189W, YGL031C, YLR441C, YGR085C, YPL198W, YDR382W, YIL133C, YGR034W, YHL015W, YBR048W, YLR075W, YPL249C-A, YDR447C, YJR145C, YGL135W, YPL090C, YML073C, YJL177W, YNL178W, YBL027W, YGL030W, YNL096C, YDR064W, YGL103W, YER074W, YNL069C, YHL033C, YOR063W, YHL001W, YIL069C, YDL083C, YKL180W, YMR142C, Y…	0	0	0	0	cytoplasmic ribosomal large subunit	0.3186	81	0.855182	ribosomal proteins: 7.962e-91	RNA binding: 2.744e-07	translational control: 0.01561	regulation of splicing: 0.02003
120	62	YDR012W, YOR312C, YDR418W, YDL082W, YNL301C, YOL127W, YCR031C, YIL018W, YDL075W, YMR194W, YDR471W, YBR189W, YGL031C, YML063W, YLR441C, YGR085C, YER131W, YDR382W, YIL133C, YGR034W, YPL198W, YBR048W, YLR075W, YPL249C-A, YDR447C, YJR145C, YGL135W, YPL090C, YML073C, YJL177W, YNL178W, YBL027W, YGL030W, YNL096C, YDR064W, YGL103W, YER074W, YNL069C, YHL033C, YOR063W, YHL001W, YIL069C, YDL083C, YKL180W, Y…	0	0	0	0	cytoplasmic ribosomal large subunit	0.3186	81	0.854382	ribosomal proteins: 7.962e-91	RNA binding: 2.744e-07	translational control: 0.01561	regulation of splicing: 0.02003
123	62	YDR012W, YOR312C, YDR418W, YDL082W, YNL301C, YOL127W, YJL177W, YIL018W, YMR230W, YMR194W, YDR471W, YBR189W, YGL031C, YML063W, YLR441C, YGR085C, YPL198W, YDR382W, YIL133C, YGR034W, YBR048W, YLR075W, YPL249C-A, YDR447C, YJR145C, YGL135W, YPL090C, YML073C, YCR031C, YNL178W, YBL027W, YGL030W, YNL096C, YDR064W, YGL103W, YER074W, YNL069C, YDL075W, YOR063W, YHL001W, YIL069C, YDL083C, YKL180W, YBL072C, Y…	0	0	0	0	cytoplasmic ribosomal large subunit	0.3186	81	0.854483	ribosomal proteins: 7.962e-91	RNA binding: 2.744e-07	translational control: 0.01561	regulation of splicing: 0.02003
168	62	YDR012W, YOR312C, YDR418W, YDL082W, YNL301C, YHR203C, YCR031C, YIL018W, YDL075W, YMR194W, YDR471W, YBR189W, YGL031C, YLR441C, YGR085C, YPL198W, YPL249C-A, YIL133C, YGR034W, YBR048W, YLR075W, YDR382W, YDR447C, YJR145C, YGR214W, YGL135W, YPL090C, YML073C, YJL177W, YNL178W, YBL027W, YGL030W, YNL096C, YDR064W, YGL103W, YER074W, YNL069C, YHL033C, YOR063W, YHL001W, YIL069C, YDL083C, YKL180W, YMR142C, Y…	16	4	4	93.1250	cytoplasmic ribosomal large subunit	0.3186	81	0.853591	ribosomal proteins: 7.962e-91	RNA binding: 2.744e-07	translational control: 0.01561	regulation of splicing: 0.02003
607	62	YDR012W, YOR312C, YDR418W, YDL082W, YNL301C, YOL127W, YJL177W, YIL018W, YDL075W, YMR194W, YDR471W, YMR142C, YGL031C, YER102W, YLR441C, YGR085C, YPL198W, YDR382W, YIL133C, YGR034W, YBR048W, YLR075W, YPL249C-A, YDR447C, YGL135W, YPL090C, YML073C, YCR031C, YNL178W, YBL027W, YGL030W, YNL096C, YDR064W, YGL103W, YER074W, YNL069C, YHL033C, YBR189W, YML063W, YHL001W, YIL069C, YDL083C, YKL180W, YBL072C, Y…	0	0	0	0	cytoplasmic ribosomal large subunit	0.3186	81	0.859482	ribosomal proteins: 7.962e-91	RNA binding: 2.744e-07	translational control: 0.01561	regulation of splicing: 0.02003
611	62	YDR012W, YBL027W, YOL077C, YDL082W, YNL301C, YHR203C, YCR031C, YIL018W, YDR418W, YMR194W, YDR471W, YMR142C, YGL031C, YER102W, YLR441C, YGR085C, YPL198W, YDR382W, YIL133C, YGR034W, YBR048W, YLR075W, YPL249C-A, YDR447C, YGL135W, YPL090C, YML073C, YJL177W, YNL178W, YOR312C, YGL030W, YNL096C, YDR064W, YGL103W, YER074W, YNL069C, YDL075W, YBR189W, YML063W, YHL001W, YIL069C, YDL083C, YKL180W, YBL072C, Y…	0	0	0	0	cytoplasmic ribosomal large subunit	0.3186	81	0.85783	ribosomal proteins: 7.962e-91	RNA binding: 3.19e-08	translational control: 0.01561	regulation of splicing: 0.02003
614	62	YDR012W, YOR312C, YDR418W, YDL082W, YNL301C, YOL127W, YCR031C, YIL018W, YDL075W, YMR194W, YDR471W, YMR142C, YGL031C, YER102W, YLR441C, YGR085C, YPL198W, YDR382W, YIL133C, YGR034W, YBR048W, YLR075W, YPL249C-A, YDR447C, YGR118W, YGL135W, YPL090C, YML073C, YJL177W, YNL178W, YBL027W, YGL030W, YNL096C, YDR064W, YGL103W, YER074W, YNL069C, YHL033C, YBR189W, YML063W, YHL001W, YIL069C, YDL083C, YKL180W, Y…	0.25	0	1	4.0000	cytoplasmic ribosomal large subunit	0.3186	81	0.858614	ribosomal proteins: 7.962e-91	RNA binding: 2.744e-07	translational control: 0.001991	regulation of splicing: 0.02003
615	62	YDR012W, YBL027W, YDR418W, YDL082W, YNL301C, YOL127W, YCR031C, YIL018W, YDL075W, YMR194W, YDR471W, YBR189W, YGL031C, YML063W, YER102W, YLR441C, YGR085C, YPL198W, YDR382W, YIL133C, YLR367W, YBR048W, YLR075W, YPL249C-A, YDR447C, YGL135W, YPL090C, YML073C, YJL177W, YNL178W, YOR312C, YGL030W, YNL096C, YDR064W, YGL103W, YGR034W, YER074W, YNL069C, YHL033C, YOR063W, YHL001W, YIL069C, YDL083C, YKL180W, Y…	0	0	0	0	cytoplasmic ribosomal large subunit	0.3186	81	0.858614	ribosomal proteins: 7.962e-91	RNA binding: 2.744e-07	translational control: 0.01561	regulation of splicing: 0.02003
617	62	YDR012W, YOR312C, YDR418W, YDL082W, YNL301C, YOL127W, YCR031C, YIL018W, YDL075W, YMR194W, YDR471W, YOL040C, YBR189W, YGL031C, YML063W, YER102W, YLR441C, YGR085C, YPL198W, YDR382W, YIL133C, YGR034W, YBR048W, YLR075W, YPL249C-A, YDR447C, YGL135W, YPL090C, YML073C, YJL177W, YNL178W, YBL027W, YGL030W, YNL096C, YDR064W, YGL103W, YER074W, YNL069C, YHL033C, YOR063W, YHL001W, YIL069C, YDL083C, YKL180W, Y…	0	0	0	0	cytoplasmic ribosomal large subunit	0.3186	81	0.860354	ribosomal proteins: 7.962e-91	RNA binding: 2.744e-07	translational control: 0.01561	regulation of splicing: 0.02003
622	62	YDR012W, YBL027W, YDR418W, YDL082W, YNL301C, YOL127W, YCR031C, YIL018W, YDL075W, YDR025W, YDR471W, YBR189W, YGL031C, YML063W, YER102W, YLR441C, YGR085C, YPL198W, YDR382W, YIL133C, YGR034W, YBR048W, YLR075W, YPL249C-A, YDR447C, YGL135W, YPL090C, YML073C, YJL177W, YKL180W, YOR312C, YGL030W, YNL096C, YDR064W, YGL103W, YER074W, YNL069C, YHL033C, YOR063W, YHL001W, YIL069C, YDL083C, YMR194W, YBL072C, Y…	0	0	0	0	cytoplasmic ribosomal large subunit	0.3186	81	0.859959	ribosomal proteins: 7.962e-91	RNA binding: 2.744e-07	translational control: 0.001991	regulation of splicing: 0.02003
624	62	YDR012W, YOR312C, YDR418W, YDL082W, YNL301C, YOL127W, YJL177W, YIL018W, YDL075W, YMR194W, YDR471W, YMR142C, YGL031C, YER102W, YLR441C, YGR085C, YPL198W, YDR382W, YIL133C, YGR034W, YBR048W, YLR075W, YPL249C-A, YDR447C, YJL191W, YGL135W, YPL090C, YML073C, YCR031C, YNL178W, YBL027W, YGL030W, YNL096C, YDR064W, YGL103W, YER074W, YNL069C, YHL033C, YBR189W, YOR063W, YHL001W, YIL069C, YDL083C, YKL180W, Y…	0	0	0	0	cytoplasmic ribosomal large subunit	0.3186	81	0.857241	ribosomal proteins: 7.962e-91	RNA binding: 3.19e-08	translational control: 0.01561	regulation of splicing: 0.02003
629	62	YDR012W, YOR312C, YDR418W, YDL082W, YNL301C, YOL127W, YCR031C, YIL018W, YDL075W, YMR194W, YDR471W, YMR142C, YGL031C, YER102W, YLR441C, YGR085C, YPL198W, YDR382W, YIL133C, YGR034W, YBR048W, YLR075W, YPL249C-A, YDR447C, YGL135W, YPL090C, YML073C, YJL177W, YNL178W, YBL027W, YGL030W, YNL096C, YDR064W, YGL103W, YER074W, YNL069C, YHL033C, YBR189W, YML063W, YHL001W, YIL069C, YDL083C, YKL180W, YBL072C, Y…	0	0	0	0	cytoplasmic ribosomal large subunit	0.3186	81	0.857927	ribosomal proteins: 7.962e-91	RNA binding: 2.744e-07	translational control: 0.01561	regulation of splicing: 0.02003
630	62	YDR012W, YBL027W, YDR418W, YDL082W, YNL301C, YOL127W, YJL177W, YIL018W, YDL075W, YMR194W, YDR471W, YMR142C, YGL031C, YER102W, YLR441C, YGR085C, YPL198W, YDR382W, YIL133C, YGR034W, YBR048W, YLR075W, YPL249C-A, YDR447C, YGL135W, YPL090C, YML073C, YCR031C, YNL178W, YOR312C, YGL030W, YNL096C, YDR064W, YGL103W, YER074W, YNL069C, YHL033C, YBR189W, YML063W, YHL001W, YIL069C, YDL083C, YKL180W, YDR060W, Y…	0	0	0	0	cytoplasmic ribosomal large subunit	0.3186	81	0.858523	ribosomal proteins: 7.962e-91	RNA binding: 2.744e-07	translational control: 0.01561	regulation of splicing: 0.02003	BIOGENESIS OF CELLULAR COMPONENTS: 0.0486
634	62	YDR012W, YBL027W, YDR418W, YDL082W, YNL301C, YOL127W, YCR031C, YIL018W, YDL075W, YMR194W, YDR471W, YMR142C, YGL031C, YER102W, YLR441C, YGR085C, YPL198W, YDR382W, YIL133C, YGR034W, YBR048W, YLR075W, YPL249C-A, YDR447C, YGL135W, YPL090C, YML073C, YJL177W, YNL178W, YOR312C, YGL030W, YNL096C, YDR064W, YGL103W, YER074W, YNL069C, YHL033C, YBR189W, YML063W, YHL001W, YOL041C, YDL083C, YKL180W, YBL072C, Y…	0	0	0	0	cytoplasmic ribosomal large subunit	0.3186	81	0.856061	ribosomal proteins: 1.569e-87	RNA binding: 3.19e-08	translational control: 0.01561	regulation of splicing: 0.02003
638	62	YDR012W, YBL027W, YDR418W, YDL082W, YNL301C, YBR142W, YOL127W, YJL177W, YIL018W, YDL075W, YMR194W, YDR471W, YMR142C, YGL031C, YER102W, YLR441C, YGR085C, YPL198W, YDR382W, YIL133C, YGR034W, YBR048W, YLR075W, YPL249C-A, YDR447C, YGL135W, YPL090C, YML073C, YCR031C, YNL178W, YOR312C, YGL030W, YNL096C, YDR064W, YGL103W, YER074W, YNL069C, YHL033C, YBR189W, YML063W, YHL001W, YIL069C, YDL083C, YKL180W, Y…	0	0	0	0	cytoplasmic ribosomal large subunit	0.3186	81	0.856848	ribosomal proteins: 7.962e-91	RNA binding: 2.744e-07	translational control: 0.01561	regulation of splicing: 0.02003
640	62	YDR012W, YBL027W, YDR418W, YDL082W, YNL301C, YOL127W, YCR031C, YIL018W, YDL075W, YMR194W, YDR471W, YBR189W, YGL031C, YML063W, YER102W, YLR441C, YGR085C, YPL198W, YDR382W, YIL133C, YGR034W, YHL015W, YBR048W, YLR075W, YPL249C-A, YDR447C, YGL135W, YPL090C, YML073C, YJL177W, YNL178W, YOR312C, YGL030W, YNL096C, YDR064W, YGL103W, YER074W, YNL069C, YHL033C, YOR063W, YHL001W, YIL069C, YDL083C, YKL180W, Y…	0	0	0	0	cytoplasmic ribosomal large subunit	0.3186	81	0.858516	ribosomal proteins: 7.962e-91	RNA binding: 2.744e-07	translational control: 0.01561	regulation of splicing: 0.02003
641	62	YDR012W, YOR312C, YDR418W, YDL082W, YNL301C, YHR203C, YCR031C, YIL018W, YDL075W, YMR194W, YDR471W, YMR142C, YGL031C, YER102W, YLR441C, YGR085C, YPL198W, YDR382W, YIL133C, YGR034W, YBR048W, YLR075W, YPL249C-A, YDR447C, YGL076C, YGL135W, YPL090C, YML073C, YJL177W, YNL178W, YBL027W, YGL030W, YNL096C, YDR064W, YGL103W, YER074W, YNL069C, YHL033C, YBR189W, YML063W, YHL001W, YIL069C, YDL083C, YKL180W, Y…	0	0	0	0	cytoplasmic ribosomal large subunit	0.3186	81	0.858718	ribosomal proteins: 7.962e-91	RNA binding: 2.744e-07	translational control: 0.01561	regulation of splicing: 0.02003
643	62	YDR012W, YOR312C, YDR418W, YDL082W, YNL301C, YGL123W, YOL127W, YCR031C, YIL018W, YDL075W, YMR194W, YDR471W, YMR142C, YGL031C, YER102W, YLR441C, YGR085C, YPL198W, YDR382W, YIL133C, YGR034W, YBR048W, YLR075W, YPL249C-A, YDR447C, YGL135W, YPL090C, YML073C, YJL177W, YNL178W, YBL027W, YGL030W, YNL096C, YDR064W, YGL103W, YER074W, YNL069C, YHL033C, YBR189W, YML063W, YHL001W, YIL069C, YDL083C, YKL180W, Y…	0	0	0	0	cytoplasmic ribosomal large subunit	0.3186	81	0.858516	ribosomal proteins: 7.962e-91	RNA binding: 2.744e-07	translational control: 0.001991	regulation of splicing: 0.02003
644	62	YDR012W, YBL027W, YDR418W, YDL082W, YNL301C, YOL127W, YJL177W, YIL018W, YDL075W, YMR194W, YDR471W, YBR189W, YGL031C, YML063W, YER102W, YLR441C, YGR085C, YPL198W, YDR382W, YIL133C, YML024W, YGR034W, YBR048W, YLR075W, YPL249C-A, YDR447C, YGL135W, YPL090C, YML073C, YCR031C, YNL178W, YOR312C, YGL030W, YNL096C, YDR064W, YGL103W, YER074W, YNL069C, YHL033C, YOR063W, YHL001W, YHR141C, YDL083C, YKL180W, Y…	0.25	0	1	96.0000	cytoplasmic ribosomal large subunit	0.3186	81	0.857931	ribosomal proteins: 7.962e-91	RNA binding: 2.744e-07	translational control: 0.01561	regulation of splicing: 0.02003
646	62	YDR012W, YBL027W, YDR418W, YDL082W, YNL301C, YOL127W, YCR031C, YIL018W, YDL075W, YMR194W, YDR471W, YMR142C, YDL014W, YER102W, YLR441C, YGR085C, YPL198W, YDR382W, YIL133C, YGR034W, YBR048W, YLR075W, YPL249C-A, YDR447C, YGL031C, YGL135W, YPL090C, YML073C, YJL177W, YNL178W, YOR312C, YGL030W, YNL096C, YDR064W, YGL103W, YER074W, YNL069C, YHL033C, YBR189W, YML063W, YHL001W, YIL069C, YDL083C, YKL180W, Y…	0	0	0	0	cytoplasmic ribosomal large subunit	0.3186	81	0.858711	ribosomal proteins: 7.962e-91	RNA binding: 2.744e-07	translational control: 0.01561	regulation of splicing: 0.02003
667	62	YDR012W, YOR312C, YDR418W, YDL082W, YNL301C, YOL127W, YCR031C, YIL018W, YDL075W, YMR194W, YDR471W, YMR142C, YGL031C, YER102W, YLR441C, YGR085C, YPL198W, YDR382W, YIL133C, YGR034W, YER131W, YBR048W, YLR075W, YPL249C-A, YDR447C, YGL135W, YPL090C, YML073C, YJL177W, YNL178W, YBL027W, YGL030W, YNL096C, YDR064W, YGL103W, YER074W, YNL069C, YHL033C, YBR189W, YML063W, YHL001W, YIL069C, YDL083C, YKL180W, Y…	0	0	0	0	cytoplasmic ribosomal large subunit	0.3186	81	0.857735	ribosomal proteins: 7.962e-91	RNA binding: 2.744e-07	translational control: 0.01561	regulation of splicing: 0.02003
668	62	YDR012W, YOR312C, YDR418W, YDL082W, YNL301C, YOL127W, YJL177W, YIL018W, YMR230W, YMR194W, YDR471W, YMR142C, YGL031C, YER102W, YLR441C, YGR085C, YPL198W, YDR382W, YIL133C, YGR034W, YBR048W, YLR075W, YPL249C-A, YDR447C, YGL135W, YPL090C, YML073C, YCR031C, YNL178W, YBL027W, YGL030W, YNL096C, YDR064W, YGL103W, YER074W, YNL069C, YDL075W, YBR189W, YML063W, YHL001W, YIL069C, YDL083C, YKL180W, YBL072C, Y…	0	0	0	0	cytoplasmic ribosomal large subunit	0.3186	81	0.857833	ribosomal proteins: 7.962e-91	RNA binding: 2.744e-07	translational control: 0.01561	regulation of splicing: 0.02003
680	62	YDR012W, YOR312C, YDR418W, YDL082W, YNL301C, YOL127W, YCR031C, YIL018W, YDL075W, YMR194W, YDR471W, YBR189W, YGL031C, YML063W, YER102W, YLR441C, YGR085C, YPL198W, YDR382W, YIL133C, YGR034W, YBR048W, YLR075W, YPL249C-A, YDR447C, YGR214W, YGL135W, YPL090C, YML073C, YJL177W, YNL178W, YBL027W, YGL030W, YNL096C, YDR064W, YGL103W, YER074W, YNL069C, YHL033C, YOR063W, YHL001W, YIL069C, YDL083C, YKL180W, Y…	100	12	8	84.1000	cytoplasmic ribosomal large subunit	0.3186	81	0.856945	ribosomal proteins: 7.962e-91	RNA binding: 2.744e-07	translational control: 0.01561	regulation of splicing: 0.02003
657	61	YDR012W, YBL027W, YDR418W, YDL082W, YNL301C, YOL127W, YJL177W, YIL018W, YDL075W, YMR194W, YDR471W, YBR189W, YML063W, YER102W, YLR441C, YGR085C, YPL198W, YDR382W, YIL133C, YGR034W, YBR048W, YLR075W, YPL249C-A, YDR447C, YML026C, YGL135W, YPL090C, YML073C, YCR031C, YNL178W, YOR312C, YGL030W, YNL096C, YDR064W, YGL103W, YER074W, YNL069C, YHL033C, YOR063W, YHL001W, YHR141C, YDL083C, YKL180W, YBL072C, Y…	0.25	0	1	97.0000	cytoplasmic ribosomal large subunit	0.3078	81	0.862385	ribosomal proteins: 2.611e-89	RNA binding: 1.8e-06	translational control: 0.01499	regulation of splicing: 0.01971
14	62	YDR012W, YBL027W, YDR418W, YDL082W, YNL301C, YOL127W, YCR031C, YIL018W, YDL075W, YMR194W, YDR471W, YBR189W, YER102W, YLR441C, YGR085C, YPL198W, YPL249C-A, YIL133C, YLR367W, YBR048W, YLR075W, YDR382W, YDR447C, YJR145C, YGL135W, YPL090C, YML073C, YJL177W, YNL178W, YOR312C, YGL030W, YNL096C, YDR064W, YGL103W, YGR034W, YER074W, YNL069C, YHL033C, YOR063W, YHL001W, YIL069C, YDL083C, YKL180W, YMR142C, Y…	0	0	0	0	cytoplasmic ribosomal large subunit	0.3029	81	0.856947	ribosomal proteins: 7.962e-91	RNA binding: 2.124e-06	translational control: 0.01561	regulation of splicing: 0.02003
22	62	YDR012W, YOR312C, YDR418W, YDL082W, YNL301C, YOL127W, YCR031C, YIL018W, YDL075W, YDR025W, YDR471W, YMR142C, YER102W, YLR441C, YGR085C, YPL198W, YDR382W, YIL133C, YGR034W, YBR048W, YLR075W, YPL249C-A, YDR447C, YJR145C, YKL180W, YGL135W, YPL090C, YML073C, YJL177W, YNL178W, YBL027W, YGL030W, YNL096C, YDR064W, YGL103W, YER074W, YNL069C, YHL033C, YBR189W, YOR063W, YHL001W, YIL069C, YDL083C, YMR194W, Y…	0	0	0	0	cytoplasmic ribosomal large subunit	0.3029	81	0.858305	ribosomal proteins: 7.962e-91	RNA binding: 2.124e-06	translational control: 0.001991	regulation of splicing: 0.02003
27	62	YDR012W, YOR312C, YDR418W, YDL082W, YNL301C, YHR203C, YJL177W, YIL018W, YDL075W, YMR194W, YDR471W, YBR189W, YPL081W, YML063W, YER102W, YLR441C, YGR085C, YPL198W, YDR382W, YIL133C, YGR034W, YBR048W, YLR075W, YPL249C-A, YDR447C, YJR145C, YGL135W, YPL090C, YML073C, YCR031C, YNL178W, YBL027W, YGL030W, YNL096C, YDR064W, YGL103W, YER074W, YNL069C, YHL033C, YOR063W, YHL001W, YHR141C, YDL083C, YKL180W, Y…	0	0	0	0	cytoplasmic ribosomal large subunit	0.3029	81	0.855769	ribosomal proteins: 7.962e-91	RNA binding: 2.124e-06	translational control: 0.001991	regulation of splicing: 0.02003
44	62	YDR012W, YOR312C, YDR418W, YDL082W, YNL301C, YBR142W, YOL127W, YJL177W, YIL018W, YDL075W, YMR194W, YDR471W, YMR142C, YER102W, YLR441C, YGR085C, YPL198W, YDR382W, YIL133C, YGR034W, YBR048W, YLR075W, YPL249C-A, YDR447C, YJR145C, YGL135W, YPL090C, YML073C, YCR031C, YNL178W, YBL027W, YGL030W, YNL096C, YDR064W, YGL103W, YER074W, YNL069C, YHL033C, YBR189W, YML063W, YHL001W, YIL069C, YDL083C, YKL180W, Y…	0	0	0	0	cytoplasmic ribosomal large subunit	0.3029	81	0.855182	ribosomal proteins: 7.962e-91	RNA binding: 2.124e-06	translational control: 0.01561	regulation of splicing: 0.02003
71	62	YDR012W, YOR312C, YDR418W, YDL082W, YNL301C, YOL127W, YJL177W, YIL018W, YDL075W, YMR194W, YDR471W, YBR189W, YML063W, YER102W, YLR441C, YGR085C, YPL198W, YDR382W, YIL133C, YML024W, YGR034W, YBR048W, YLR075W, YPL249C-A, YDR447C, YJR145C, YGL135W, YPL090C, YML073C, YCR031C, YNL178W, YBL027W, YGL030W, YNL096C, YDR064W, YGL103W, YER074W, YNL069C, YHL033C, YOR063W, YHL001W, YHR141C, YDL083C, YKL180W, Y…	0	0	0	0	cytoplasmic ribosomal large subunit	0.3029	81	0.85616	ribosomal proteins: 7.962e-91	RNA binding: 2.124e-06	translational control: 0.01561	regulation of splicing: 0.02003
95	62	YDR012W, YOR312C, YDR418W, YDL082W, YNL301C, YOL127W, YJL177W, YIL018W, YDL075W, YMR194W, YDR471W, YMR142C, YER102W, YLR441C, YGR085C, YPL198W, YPL249C-A, YIL133C, YGR034W, YBR048W, YLR075W, YDR382W, YDR447C, YJR145C, YML026C, YGL135W, YPL090C, YML073C, YCR031C, YNL178W, YBL027W, YGL030W, YNL096C, YDR064W, YGL103W, YER074W, YNL069C, YHL033C, YBR189W, YOR063W, YHL001W, YHR141C, YDL083C, YKL180W, Y…	0	0	0	0	cytoplasmic ribosomal large subunit	0.3029	81	0.856651	ribosomal proteins: 7.962e-91	RNA binding: 2.124e-06	translational control: 0.01561	regulation of splicing: 0.02003
103	62	YDR012W, YOR312C, YDR418W, YDL082W, YNL301C, YOL127W, YJL177W, YIL018W, YDL075W, YMR194W, YDR471W, YOL040C, YBR189W, YML063W, YLR441C, YGR085C, YPL198W, YDR382W, YIL133C, YGR034W, YBR048W, YLR075W, YPL249C-A, YDR447C, YJR145C, YGL135W, YPL090C, YML073C, YCR031C, YNL178W, YBL027W, YGL030W, YNL096C, YDR064W, YGL103W, YER074W, YNL069C, YHL033C, YOR063W, YHL001W, YIL069C, YDL083C, YKL180W, YBL072C, Y…	0	0	0	0	cytoplasmic ribosomal large subunit	0.3029	81	0.861496	ribosomal proteins: 1.569e-87	RNA binding: 2.744e-07	translational control: 0.01561	regulation of splicing: 0.02003
656	62	YDR012W, YBL027W, YDR418W, YDL082W, YNL301C, YOL127W, YCR031C, YIL018W, YDL075W, YMR194W, YDR471W, YBR189W, YML063W, YER102W, YLR441C, YGR085C, YPL198W, YDR382W, YIL133C, YGR034W, YBR048W, YLR075W, YPL249C-A, YDR447C, YJR145C, YMR116C, YGL135W, YPL090C, YML073C, YJL177W, YNL178W, YOR312C, YGL030W, YNL096C, YDR064W, YGL103W, YER074W, YNL069C, YHL033C, YOR063W, YHL001W, YHR141C, YDL083C, YKL180W, Y…	0	0	0	0	cytoplasmic ribosomal large subunit	0.3029	81	0.853306	ribosomal proteins: 1.569e-87	RNA binding: 2.124e-06	translational control: 0.01561	regulation of splicing: 0.02003
663	62	YDR012W, YOR312C, YDR418W, YDL082W, YNL301C, YOL127W, YJL177W, YIL018W, YDL075W, YMR194W, YDR471W, YOL040C, YBR189W, YML063W, YER102W, YLR441C, YGR085C, YPL198W, YDR382W, YIL133C, YGR034W, YBR048W, YLR075W, YPL249C-A, YDR447C, YGL135W, YPL090C, YML073C, YCR031C, YNL178W, YBL027W, YGL030W, YNL096C, YDR064W, YGL103W, YER074W, YNL069C, YHL033C, YOR063W, YHL001W, YIL069C, YDL083C, YKL180W, YBL072C, Y…	0	0	0	0	cytoplasmic ribosomal large subunit	0.3029	81	0.864865	ribosomal proteins: 1.569e-87	RNA binding: 2.744e-07	translational control: 0.01561	regulation of splicing: 0.02003
35	60	YDR012W, YOR312C, YDR418W, YDL082W, YNL301C, YOL127W, YJL177W, YIL018W, YDL075W, YMR194W, YDR471W, YBR189W, YML063W, YLR441C, YGR085C, YPL198W, YDR382W, YIL133C, YGR034W, YBR048W, YLR075W, YPL249C-A, YDR447C, YJR145C, YGL135W, YPL090C, YML073C, YCR031C, YNL178W, YBL027W, YGL030W, YNL096C, YDR064W, YGL103W, YER074W, YNL069C, YHL033C, YOR063W, YHL001W, YIL069C, YDL083C, YKL180W, YDR060W, YBL072C, Y…	6.25	5	0	74.0000	cytoplasmic ribosomal large subunit	0.2971	81	0.860246	ribosomal proteins: 8.518e-88	RNA binding: 1.52e-06	translational control: 0.01437	regulation of splicing: 0.01939	BIOGENESIS OF CELLULAR COMPONENTS: 0.0471
77	60	YDR012W, YOR312C, YDR418W, YDL082W, YNL301C, YHR203C, YJL177W, YIL018W, YDL075W, YMR194W, YDR471W, YBR189W, YER102W, YLR441C, YGR085C, YPL198W, YPL249C-A, YIL133C, YGR034W, YBR048W, YLR075W, YDR382W, YDR447C, YJR145C, YGL135W, YPL090C, YML073C, YCR031C, YNL178W, YBL027W, YGL030W, YNL096C, YDR064W, YGL103W, YER074W, YNL069C, YHL033C, YOR063W, YHL001W, YDL083C, YKL180W, YMR142C, YBL072C, YJR123W, Y…	2.25	3	0	79.3333	cytoplasmic ribosomal large subunit	0.2971	81	0.849564	ribosomal proteins: 1.608e-84	RNA binding: 1.887e-07	translational control: 0.01437	regulation of splicing: 0.01939
233	60	YDR012W, YOR312C, YDR418W, YDL082W, YNL301C, YOL127W, YCR031C, YIL018W, YDL075W, YMR194W, YDR471W, YMR142C, YLR441C, YGR085C, YPL198W, YDR382W, YIL133C, YGR034W, YBR048W, YLR075W, YPL249C-A, YDR447C, YJR145C, YGL135W, YPL090C, YML073C, YJL177W, YNL178W, YBL027W, YGL030W, YNL096C, YDR064W, YGL103W, YER074W, YNL069C, YHL033C, YBR189W, YML063W, YHL001W, YHR141C, YDL083C, YKL180W, YBL072C, YJR123W, Y…	0	0	0	0	cytoplasmic ribosomal large subunit	0.2971	81	0.857868	ribosomal proteins: 1.608e-84	RNA binding: 1.52e-06	translational control: 0.01437	regulation of splicing: 0.01939
703	60	YDR012W, YBL027W, YDR418W, YDL082W, YNL301C, YOL127W, YJL177W, YIL018W, YDL075W, YMR194W, YDR471W, YMR142C, YER102W, YLR441C, YGR085C, YPL198W, YDR382W, YIL133C, YGR034W, YBR048W, YLR075W, YPL249C-A, YDR447C, YHR141C, YGL135W, YPL090C, YML073C, YCR031C, YNL178W, YOR312C, YGL030W, YNL096C, YDR064W, YGL103W, YER074W, YNL069C, YHL033C, YBR189W, YML063W, YHL001W, YIL069C, YDL083C, YKL180W, YBL072C, Y…	0	0	0	0	cytoplasmic ribosomal large subunit	0.2971	81	0.861293	ribosomal proteins: 1.608e-84	RNA binding: 1.52e-06	translational control: 0.01437	regulation of splicing: 0.01939
88	61	YDR012W, YOR312C, YDR418W, YDL082W, YNL301C, YOL127W, YCR031C, YIL018W, YDL075W, YMR194W, YDR471W, YBR189W, YER102W, YLR441C, YGR085C, YPL198W, YPL249C-A, YIL133C, YGR034W, YBR048W, YLR075W, YDR382W, YDR447C, YJR145C, YMR116C, YGL135W, YPL090C, YML073C, YJL177W, YNL178W, YBL027W, YGL030W, YNL096C, YDR064W, YGL103W, YER074W, YNL069C, YHL033C, YOR063W, YHL001W, YIL069C, YDL083C, YKL180W, YMR142C, Y…	20.25	3	6	101.3333	cytoplasmic ribosomal large subunit	0.2922	81	0.853399	ribosomal proteins: 5.037e-86	RNA binding: 1.8e-06	translational control: 0.01499	regulation of splicing: 0.01971
189	58	YBL027W, YDR418W, YDL082W, YNL301C, YOL127W, YCR031C, YIL018W, YDL075W, YMR194W, YDR471W, YBR189W, YGL031C, YML063W, YLR441C, YGR085C, YPL198W, YDR382W, YIL133C, YGR034W, YBR048W, YLR264W, YPL249C-A, YDR447C, YGL135W, YPL090C, YML073C, YJL177W, YNL178W, YOR312C, YGL030W, YNL096C, YDR064W, YGL103W, YER074W, YNL069C, YOR063W, YHL001W, YIL069C, YDL083C, YKL180W, YBL072C, YJR123W, YPL220W, YJL190C, Y…	0	0	0	0	cytoplasmic ribosomal large subunit	0.2914	81	0.866302	ribosomal proteins: 8.926e-85	RNA binding: 1.276e-07	translational control: 0.01318	regulation of splicing: 0.01875
682	58	YDR012W, YBL027W, YOL077C, YDL082W, YNL301C, YOL127W, YJL177W, YIL018W, YDR418W, YMR194W, YDR471W, YMR142C, YER102W, YLR441C, YGR085C, YPL198W, YDR382W, YIL133C, YGR034W, YBR048W, YLR075W, YPL249C-A, YDR447C, YJR145C, YGL135W, YPL090C, YML073C, YCR031C, YNL178W, YOR312C, YGL030W, YGL103W, YER074W, YNL069C, YHL033C, YBR189W, YML063W, YHL001W, YOL041C, YDL083C, YKL180W, YBL072C, YJR123W, YPL220W, Y…	64	7	9	76.6250	cytoplasmic ribosomal large subunit	0.2914	81	0.839676	ribosomal proteins: 1.421e-78	RNA binding: 1.364e-08	UNCLASSIFIED PROTEINS: 5.09e-06	translational control: 0.01318	regulation of splicing: 0.01875
173	58	YDR012W, YBL027W, YOL077C, YDL082W, YNL301C, YOL127W, YCR031C, YIL018W, YDR418W, YMR194W, YDR471W, YMR142C, YER102W, YLR441C, YGR085C, YPL198W, YDR382W, YIL133C, YGR034W, YBR048W, YLR075W, YPL249C-A, YDR447C, YJR145C, YGL135W, YPL090C, YML073C, YJL177W, YNL178W, YOR312C, YGL030W, YDR064W, YGL103W, YER074W, YNL069C, YDL075W, YBR189W, YML063W, YHL001W, YOL041C, YDL083C, YKL180W, YBL072C, YHL033C, Y…	0.25	0	1	103.0000	cytoplasmic ribosomal large subunit	0.2759	81	0.847334	ribosomal proteins: 1.421e-78	RNA binding: 1.364e-08	UNCLASSIFIED PROTEINS: 5.09e-06	translational control: 0.01318	regulation of splicing: 0.01875
685	58	YOR312C, YDR418W, YDL082W, YNL301C, YOL127W, YCR031C, YIL018W, YDL075W, YMR194W, YDR471W, YBR189W, YML063W, YER102W, YLR441C, YGR085C, YPL198W, YDR382W, YIL133C, YGR034W, YBR048W, YLR264W, YPL249C-A, YDR447C, YGL135W, YPL090C, YML073C, YJL177W, YNL178W, YBL027W, YGL030W, YNL096C, YDR064W, YGL103W, YER074W, YNL069C, YOR063W, YHL001W, YIL069C, YDL083C, YKL180W, YBL072C, YJR123W, YPL220W, YJL190C, Y…	0	0	0	0	cytoplasmic ribosomal large subunit	0.2759	81	0.86875	ribosomal proteins: 8.926e-85	RNA binding: 1.072e-06	translational control: 0.01318	regulation of splicing: 0.01875
718	58	YOR312C, YDR418W, YDL082W, YNL301C, YOL127W, YCR031C, YIL018W, YDL075W, YMR194W, YDR471W, YMR142C, YGL031C, YER102W, YLR441C, YGR085C, YPL198W, YPL249C-A, YGR034W, YBR048W, YGR054W, YDR382W, YDR447C, YGL135W, YPL090C, YML073C, YJL177W, YNL178W, YBL027W, YLR448W, YGL030W, YNL096C, YDR064W, YGL103W, YER074W, YHL033C, YBR189W, YML063W, YHL001W, YIL069C, YDL083C, YKL180W, YBL072C, YJR123W, YJL190C, Y…	0	0	0	0	cytoplasmic ribosomal large subunit	0.2759	81	0.863529	ribosomal proteins: 8.926e-85	RNA binding: 8.044e-06	translational control: 0.01318	regulation of splicing: 0.01875
333	2	YBR084C-A, YLR029C,	0	0	0	0	cytoplasmic ribosomal large subunit	0.0247	81	0	ribosomal proteins: 0.001605	RNA binding: 0.0601
534	2	YNL067W, YDL136W,	0	0	0	0	cytoplasmic ribosomal large subunit	0.0247	81	0	ribosomal proteins: 0.001605
573	2	YBL092W, YJR094W-A,	0	0	0	0	cytoplasmic ribosomal large subunit	0.0247	81	0	ribosomal proteins: 0.001605
719	2	YBR084C-A, YNL069C,	0	0	0	0	cytoplasmic ribosomal large subunit	0.0247	81	1	ribosomal proteins: 0.001605	RNA binding: 0.0601
734	2	YBL087C, YER117W,	1	2	0	2.0000	cytoplasmic ribosomal large subunit	0.0247	81	1	ribosomal proteins: 0.001605
332	2	YHR089C, YLR029C,	16	2	6	2.0000	cytoplasmic ribosomal large subunit	0.0062	81	1	RNA binding: 0.0009564	rRNA modification: 0.005858	rRNA processing: 0.05395	ribosomal proteins: 0.07708
725	2	YLR180W, YLR075W,	0	0	0	0	cytoplasmic ribosomal large subunit	0.0062	81	0	S-adenosyl-methionine - homocysteine cycle: 0.002282	metabolism of methionine: 0.006831	assembly of protein complexes: 0.06285	mitotic cell cycle and cell cycle control: 0.06802	ribosomal proteins: 0.07708
382	2	YLR048W, YGR214W,	11130.2	109	102	2.0000	cytoplasmic ribosomal small subunit	0.0351	57	0	assembly of protein complexes: 0.001049	ribosomal proteins: 0.001605	budding, cell polarity and filament formation: 0.09666
335	2	YBL072C, YGR054W,	0	0	0	0	cytoplasmic ribosomal small subunit	0.0088	57	1	ribosomal proteins: 0.001605	translation initiation: 0.01297
424	2	YFR032C-A, YGL189C,	0.25	0	1	16.0000	cytoplasmic ribosomal small subunit	0.0088	57	1	ribosomal proteins: 0.001605
490	2	YMR143W, YMR194W,	0	0	0	0	cytoplasmic ribosomal small subunit	0.0088	57	1	ribosomal proteins: 0.001605	RNA binding: 0.0601
547	2	YJL080C, YMR116C,	1369	39	35	2.0135	cytoplasmic ribosomal small subunit	0.0088	57	0	translation: 0.005534	fermentation: 0.008451	chromosome segregation/division: 0.01907	ribosome biogenesis: 0.02067	RNA transport: 0.02768	pheromone response, mating-type determination, sex-specific proteins: 0.05979	RNA binding: 0.0601	mitotic cell cycle and cell cycle control: 0.06802
184	6	YDR201W, YKR083C, YKR037C, YGL061C, YDR016C, YKL052C,	16	4	4	2.0000	DASH complex	0.6	10	0	spindle pole body/centrosome and microtubule cycle: 7.15e-14	chromosome segregation/division: 4.141e-10	cytoskeleton/structural proteins: 1.587e-06	microtubule cytoskeleton: 0.0008386	centromere/kinetochore complex maturation: 0.0126
308	6	YDR201W, YKR083C, YGR113W, YGL061C, YDR016C, YKL052C,	2652.25	52	51	2.0388	DASH complex	0.6	10	0.0833333	spindle pole body/centrosome and microtubule cycle: 7.15e-14	chromosome segregation/division: 4.141e-10	cytoskeleton/structural proteins: 1.151e-08	centromere/kinetochore complex maturation: 0.0126	microtubule cytoskeleton: 0.04432
518	2	YLR270W, YOR173W,	1089	34	32	2.0000	Dcs1p/Dcs2 heterodimer	1	2	0	RNA degradation: 0.01683
248	3	YEL015W, YOL149W, YNL118C,	756.25	27	28	2.9455	Decapping Enzyme Complex	0.6667	2	1	RNA degradation: 5.765e-07	RNA binding: 0.002781	enzyme activator: 0.01118	mRNA processing (splicing, 5'-, 3'-end processing): 0.01455	RNA processing: 0.01503	respiration: 0.02834
355	2	YPL049C, YHR084W,	324	19	17	2.0000	Dig1p/Ste12p/Dig2p complex	0.6667	3	1	pheromone response, mating-type determination, sex-specific proteins: 0.0009464	budding, cell polarity and filament formation: 0.002584	protein binding: 0.004082	perception of nutrients and nutritional adaptation: 0.01071	mating (fertilization): 0.02227
291	3	YJR043C, YDL102W, YJR006W,	210.25	13	16	2.1379	DNA polymerase delta complex	1	3	1	extension/ polymerization activity: 2.201e-07	DNA repair: 1.715e-05
150	4	YPR175W, YDR121W, YBR278W, YNL262W,	361	18	20	3.6842	DNA polymerase epsilon complex	1	4	1	extension/ polymerization activity: 1.257e-09	DNA repair: 6.684e-05	DNA conformation modification (e.g. chromatin): 0.0001103	cell cycle checkpoints (checkpoints of morphogenesis, DNA-damage,-replication, mitotic phase and spindle): 0.04234	DNA damage response: 0.04841	general transcription activities: 0.08869
158	5	YJL173C, YML032C, YCR028C-A, YNL312W, YAR007C,	2550.25	49	52	2.7723	DNA replication factor A complex	0.6	3	0.222222	DNA recombination: 7.57e-07	DNA binding: 2.128e-06	DNA repair: 2.128e-06	extension/ polymerization activity: 2.176e-06	DNA topology: 6.363e-06	DNA damage response: 0.001502	pheromone response, mating-type determination, sex-specific proteins: 0.008623	somatic / mitotic recombination: 0.01691	meiotic recombination: 0.03026	cell cycle checkpoints (checkpoints of morphogenesis, DNA-damage,-replication, mitotic phase and spindle): 0.05235	DNA synthesis and replication: 0.06417	organization of chromosome structure: 0.06926
280	6	YJL173C, YNL312W, YCR028C-A, YML032C, YAR007C, YER104W,	110.25	11	10	4.7619	DNA replication factor A complex	0.5	3	0.363636	DNA recombination: 4.451e-09	extension/ polymerization activity: 4.326e-06	DNA binding: 6.224e-06	DNA repair: 6.224e-06	DNA topology: 1.262e-05	DNA damage response: 0.002225	proteins necessary for transposon movement: 0.01068	pheromone response, mating-type determination, sex-specific proteins: 0.01254	somatic / mitotic recombination: 0.02023	meiotic recombination: 0.0361	cell cycle checkpoints (checkpoints of morphogenesis, DNA-damage,-replication, mitotic phase and spindle): 0.06214	DNA synthesis and replication: 0.07597	organization of chromosome structure: 0.0819
299	6	YHR164C, YJL173C, YAR007C, YCR028C-A, YML032C, YNL312W,	12.25	3	4	5.5714	DNA replication factor A complex	0.5	3	0.363636	extension/ polymerization activity: 1.865e-08	DNA repair: 6.466e-08	DNA recombination: 1.508e-06	DNA binding: 6.224e-06	DNA topology: 1.262e-05	DNA damage response: 0.002225	pheromone response, mating-type determination, sex-specific proteins: 0.01254	somatic / mitotic recombination: 0.02023	cell aging: 0.02682	meiotic recombination: 0.0361	cell cycle checkpoints (checkpoints of morphogenesis, DNA-damage,-replication, mitotic phase and spindle): 0.06214	DNA synthesis and replication: 0.07597	organization of chromosome structure: 0.0819
496	2	YDL156W, YNL312W,	462.25	24	19	2.6744	DNA replication factor A complex	0.1667	3	0	DNA recombination: 0.008775	extension/ polymerization activity: 0.01233	DNA topology: 0.01747	DNA repair: 0.05055	DNA binding: 0.05055
497	2	YBR136W, YNL312W,	1	0	2	2.0000	DNA replication factor A complex	0.1667	3	0	nucleotide/nucleoside/nucleobase metabolism: 0.005534	cell cycle arrest: 0.006831	DNA recombination: 0.008775	extension/ polymerization activity: 0.01233	meiotic recombination: 0.01233	DNA topology: 0.01747	cell cycle checkpoints (checkpoints of morphogenesis, DNA-damage,-replication, mitotic phase and spindle): 0.02163	DNA damage response: 0.02482	DNA synthesis and replication: 0.02673	meiosis: 0.04714	DNA binding: 0.05055	DNA repair: 0.05055	modification by phosphorylation, dephosphorylation, autophosphorylation: 0.05887
373	2	YHR191C, YMR078C,	0.25	1	0	3.0000	DNA replication factor C complex (Ctf18p/Ctf8p/dcc1p)	0.2857	7	1	chromosome condensation: 1.23e-05	G2/M transition of mitotic cell cycle: 6.525e-05
377	2	YHR191C, YCL016C,	2.25	2	1	3.0000	DNA replication factor C complex (Ctf18p/Ctf8p/dcc1p)	0.2857	7	1	chromosome condensation: 1.23e-05	G2/M transition of mitotic cell cycle: 6.525e-05
169	5	YNL290W, YOL094C, YBR087W, YOR217W, YJR068W,	13924	115	121	2.0000	DNA replication factor C complex (Rcf1p)	1	5	0	extension/ polymerization activity: 6.982e-12	DNA repair: 1.105e-08	G2/M transition of mitotic cell cycle: 1.947e-08	enzymatic activity regulation / enzyme regulator: 1.2e-07	nucleotide/nucleoside/nucleobase binding: 2.515e-07	DNA binding: 2.128e-06	cell cycle checkpoints (checkpoints of morphogenesis, DNA-damage,-replication, mitotic phase and spindle): 0.001141
304	6	YMR078C, YBR087W, YNL290W, YOL094C, YOR217W, YJR068W,	6.25	3	2	2.4000	DNA replication factor C complex (Rcf1p)	0.8333	5	0	extension/ polymerization activity: 4.166e-11	G2/M transition of mitotic cell cycle: 1.755e-10	DNA repair: 6.466e-08	enzymatic activity regulation / enzyme regulator: 3.557e-07	nucleotide/nucleoside/nucleobase binding: 5.016e-07	DNA binding: 6.224e-06	cell cycle checkpoints (checkpoints of morphogenesis, DNA-damage,-replication, mitotic phase and spindle): 0.001693	chromosome condensation: 0.02117
39	12	YOR341W, YPR187W, YJL148W, YOR210W, YOR340C, YPR110C, YNL113W, YJR063W, YBR154C, YOR224C, YPR010C, YDR156W,	0.25	0	1	25.0000	DNA-directed RNA polymerase I complex	0.8571	14	0.177419	rRNA synthesis: 7.575e-26	DNA binding: 6.149e-20	tRNA synthesis: 3.369e-11	general transcription activities: 0.0001269	nucleus: 0.05045
127	12	YHR143W-A, YOR341W, YPR187W, YJL148W, YOR210W, YOR340C, YPR110C, YNL113W, YOR224C, YJR063W, YPR010C, YDR156W,	196	13	15	19.5714	DNA-directed RNA polymerase I complex	0.8571	14	0.224138	rRNA synthesis: 7.575e-26	DNA binding: 6.149e-20	tRNA synthesis: 3.369e-11	general transcription activities: 0.0001269	nucleus: 0.05045
187	12	YNL248C, YOR341W, YPR187W, YJL148W, YOR210W, YOR340C, YPR110C, YNL113W, YJR063W, YOR224C, YPR010C, YDR156W,	9	3	3	29.0000	DNA-directed RNA polymerase I complex	0.8571	14	0.220339	rRNA synthesis: 7.575e-26	DNA binding: 6.149e-20	tRNA synthesis: 5.324e-09	general transcription activities: 0.002357	nucleus: 0.05045
631	11	YOR341W, YPR187W, YJL148W, YOR210W, YOR340C, YPR110C, YNL113W, YJR063W, YOR224C, YPR010C, YDR156W,	870.25	32	27	7.6271	DNA-directed RNA polymerase I complex	0.7857	14	0.188679	rRNA synthesis: 1.053e-23	DNA binding: 2.542e-18	tRNA synthesis: 3.123e-09	general transcription activities: 0.00181	nucleus: 0.04645
701	12	YJL140W, YOL005C, YOR151C, YDL115C, YPR187W, YDL140C, YOR210W, YGL070C, YDR404C, YOR224C, YIL021W, YBR154C,	2.25	1	2	5.6667	DNA-directed RNA polymerase II complex	0.8403	12	0.113208	general transcription activities: 1.13e-17	DNA binding: 2.976e-17	tRNA synthesis: 5.953e-07	rRNA synthesis: 2.69e-06	stress response: 0.03518
637	11	YJL140W, YOR151C, YDL115C, YPR187W, YOR210W, YGL070C, YIL021W, YDR404C, YOR224C, YOL005C, YBR154C,	676	25	27	3.2500	DNA-directed RNA polymerase II complex	0.7576	12	0.122449	general transcription activities: 4.659e-16	DNA binding: 1.12e-15	tRNA synthesis: 3.991e-07	rRNA synthesis: 1.808e-06	stress response: 0.0301
55	12	YJL140W, YOR151C, YDL115C, YPR187W, YOR210W, YGL070C, YIL021W, YDR404C, YOR224C, YOL005C, YGR063C, YBR154C,	0	0	0	0	DNA-directed RNA polymerase II complex	0.6944	12	0.109091	general transcription activities: 2.733e-15	DNA binding: 6.556e-15	tRNA synthesis: 5.953e-07	rRNA synthesis: 2.69e-06	stress response: 0.03518	transcription elongation: 0.05751	DNA recombination and DNA repair: 0.05751
250	12	YJL140W, YOL005C, YOR151C, YDL115C, YPR187W, YDL140C, YOR210W, YGL070C, YDR404C, YOR224C, YIL021W, YGR063C,	121	9	13	3.5455	DNA-directed RNA polymerase II complex	0.6944	12	0.0784314	general transcription activities: 2.733e-15	DNA binding: 6.556e-15	tRNA synthesis: 4.598e-05	rRNA synthesis: 0.0001394	stress response: 0.03518	transcription elongation: 0.05751	DNA recombination and DNA repair: 0.05751
677	12	YJL140W, YOR151C, YDL115C, YPR187W, YOR210W, YGL070C, YIL021W, YGL043W, YDR404C, YOR224C, YOL005C, YBR154C,	380.25	20	19	3.2564	DNA-directed RNA polymerase II complex	0.6944	12	0.113208	general transcription activities: 2.733e-15	DNA binding: 6.556e-15	tRNA synthesis: 5.953e-07	rRNA synthesis: 2.69e-06	stress response: 0.03518	transcription elongation: 0.05751	meiotic recombination: 0.06961
145	12	YJL140W, YOR151C, YDL115C, YPR187W, YOR210W, YGL070C, YIL021W, YGL043W, YDR404C, YOR224C, YOL005C, YGR063C,	20.25	5	4	12.1111	DNA-directed RNA polymerase II complex	0.5625	12	0.0784314	general transcription activities: 3.977e-13	DNA binding: 8.694e-13	tRNA synthesis: 4.598e-05	rRNA synthesis: 0.0001394	transcription elongation: 0.001559	stress response: 0.03518	DNA recombination and DNA repair: 0.05751	meiotic recombination: 0.06961
580	2	YPR093C, YOR151C,	272.25	14	19	2.2424	DNA-directed RNA polymerase II complex	0.0417	12	0	general transcription activities: 0.04652	DNA binding: 0.05055	stress response: 0.05148
616	16	YDR045C, YKL144C, YPR187W, YOR207C, YJL011C, YPR190C, YKR025W, YNR003C, YOR210W, YPR110C, YNL151C, YNL113W, YOR224C, YDL150W, YOR116C, YBR154C,	2.25	2	1	26.6667	DNA-directed RNA polymerase III complex	0.9412	17	0.560748	tRNA synthesis: 1.2e-37	rRNA synthesis: 4.331e-28	DNA binding: 1.971e-26	general transcription activities: 2.425e-05	mRNA synthesis: 0.02554
20	15	YDR045C, YKL144C, YPR187W, YOR207C, YJL011C, YPR190C, YKR025W, YNR003C, YOR210W, YPR110C, YNL151C, YNL113W, YOR224C, YDL150W, YOR116C,	110.25	11	10	14.4286	DNA-directed RNA polymerase III complex	0.8824	17	0.572917	tRNA synthesis: 3.189e-35	rRNA synthesis: 5.516e-26	DNA binding: 8.369e-25	general transcription activities: 0.0003262	mRNA synthesis: 0.02398
143	4	YGR005C, YML010W, YGR063C, YGR186W,	306.25	19	16	4.5714	DSIF complex	0.5	2	0.833333	transcriptional control: 2.305e-05	transcription elongation: 0.0001472	transcription initiation: 0.0003261	DNA conformation modification (e.g. chromatin): 0.005282	DNA recombination and DNA repair: 0.01994	chromosome segregation/division: 0.03743
232	4	YGL098W, YOR075W, YLR268W, YDR498C,	625	25	25	3.2200	Dsl1p complex	0.375	6	0.8	vesicle fusion: 5.665e-07	protein targeting, sorting and translocation: 0.01145	intra Golgi transport: 0.0212	ER to Golgi transport: 0.04417	vesicular transport (Golgi network, etc.): 0.04538	protein transport: 0.08587	development of asco- basidio- or zygospore: 0.09983
441	2	YGL145W, YLR440C,	625	22	28	2.3200	Dsl1p complex	0.3333	6	0	cellular export and secretion: 0.01394	vesicular transport (Golgi network, etc.): 0.02323
443	2	YKL196C, YLR440C,	0	0	0	0	Dsl1p complex	0.0833	6	0	intra Golgi transport: 0.01071	vesicle fusion: 0.01071	cellular export and secretion: 0.01394	protein targeting, sorting and translocation: 0.08752
730	2	YKL196C, YGL098W,	16	4	4	2.8750	Dsl1p complex	0.0833	6	1	protein targeting, sorting and translocation: 0.002096	vesicle fusion: 0.01071	intra Golgi transport: 0.01071	vesicular transport (Golgi network, etc.): 0.02323	protein transport: 0.04497
708	5	YPL048W, YPR080W, YAL003W, YLR249W, YKL081W,	0	0	0	0	eEF1	0.64	5	0.375	translation elongation: 2.83e-13	translational control: 0.04331
268	4	YPL048W, YPR080W, YLR249W, YKL081W,	342.25	19	18	6.0000	eEF1	0.45	5	0.4	translation elongation: 1.02e-10	translational control: 0.03496
300	4	YPL048W, YKL081W, YLR249W, YAL003W,	21756.2	149	146	2.5966	eEF1	0.45	5	0.166667	translation elongation: 1.02e-10	translational control: 0.03496
392	2	YKL081W, YBR118W,	72.25	8	9	3.2353	eEF1	0.4	5	0	translation elongation: 1.119e-05
695	5	YPL048W, YAL003W, YLL026W, YLR249W, YKL081W,	4	1	3	5.0000	eEF1	0.36	5	0.125	translation elongation: 5.084e-10	translational control: 0.04331	protein folding and stabilization: 0.07142
112	4	YPL048W, YLL026W, YLR249W, YKL081W,	13572.2	115	118	3.6652	eEF1	0.2	5	0	translation elongation: 1.384e-07	translational control: 0.03496	protein folding and stabilization: 0.05801	stress response: 0.09762
396	2	YBR025C, YKL081W,	5476	73	75	3.1081	eEF1	0.1	5	0	translation elongation: 0.006831
358	2	YER025W, YLR215C,	0.25	0	1	5.0000	eIF2	0.1667	3	0	translation initiation: 0.01297	mitotic cell cycle and cell cycle control: 0.06802
54	7	YER025W, YJR007W, YKR026C, YGR083C, YLR291C, YOR260W, YDR211W,	4489	71	63	3.4776	eIF2B	0.7143	5	0	translation initiation: 2.905e-16
227	8	YER025W, YJR007W, YKR026C, YGR083C, YPL237W, YLR291C, YOR260W, YDR211W,	1	2	0	5.5000	eIF2B	0.625	5	0.04	translation initiation: 1.566e-18
237	9	YMR309C, YLR192C, YDR091C, YOR361C, YDR429C, YMR146C, YAL035W, YPR041W, YBR079C,	1	0	2	25.0000	eIF3	0.5714	7	0.454545	translation initiation: 8.19e-21	mitotic cell cycle and cell cycle control: 0.03471	ABC transporters: 0.03969	GTPase activator (GAP): 0.04513	translational control: 0.07525	ribosome biogenesis: 0.08653
31	8	YMR309C, YLR192C, YDR091C, YOR361C, YMR146C, YAL035W, YPR041W, YBR079C,	361	16	22	11.3158	eIF3	0.4464	7	0.555556	translation initiation: 1.566e-18	mitotic cell cycle and cell cycle control: 0.02798	ABC transporters: 0.03544	GTPase activator (GAP): 0.04032	translational control: 0.06749	ribosome biogenesis: 0.07772
221	9	YMR309C, YLR192C, YDR091C, YOR361C, YMR146C, YAL035W, YPR041W, YBR079C, YOR204W,	0	0	0	0	eIF3	0.3968	7	0.516129	translation initiation: 8.19e-21	mitotic cell cycle and cell cycle control: 0.03471	ABC transporters: 0.03969	GTPase activator (GAP): 0.04513	translational control: 0.07525	ribosome biogenesis: 0.08653
224	9	YMR309C, YLR192C, YDR091C, YOR361C, YMR146C, YAL035W, YPR041W, YNL244C, YBR079C,	4	3	1	9.2500	eIF3	0.3968	7	0.484848	translation initiation: 8.19e-21	mitotic cell cycle and cell cycle control: 0.03471	ABC transporters: 0.03969	GTPase activator (GAP): 0.04513	translational control: 0.07525	ribosome biogenesis: 0.08653
82	8	YMR125W, YCL011C, YGR162W, YCL037C, YGL049C, YER165W, YOL139C, YHL034C,	0	0	0	0	eIF4F	0.1667	3	0	RNA binding: 1.39e-06	translation initiation: 1.4e-05	RNA transport: 0.005018	translation: 0.02179	PROTEIN SYNTHESIS: 0.02804	mRNA processing (splicing, 5'-, 3'-end processing): 0.03788	TRANSCRIPTION: 0.0391	translational control: 0.06749	DNA damage response: 0.09211
167	8	YGR162W, YCL037C, YOL139C, YMR125W, YGL049C, YER165W, YPL190C, YHL034C,	20.25	5	4	4.4444	eIF4F	0.1667	3	0	RNA binding: 1.39e-06	translation initiation: 1.4e-05	mRNA processing (splicing, 5'-, 3'-end processing): 0.0006312	RNA transport: 0.005018	translation: 0.02179	PROTEIN SYNTHESIS: 0.02804	TRANSCRIPTION: 0.0391	translational control: 0.06749
445	2	YKR059W, YOR133W,	7225	85	85	3.5294	eIF4F	0.1667	3	0	translation elongation: 0.006831	translation initiation: 0.01297
552	2	YGR162W, YDL051W,	0	0	0	0	eIF4F	0.1667	3	0	tRNA synthesis: 0.01233	translation initiation: 0.01297	tRNA processing: 0.01522	RNA binding: 0.0601
595	2	YKL204W, YOL139C,	156.25	14	11	3.3200	eIF4F	0.1667	3	1	translation initiation: 4.155e-05	translational control: 0.01779	development of asco- basidio- or zygospore: 0.05272	mitotic cell cycle and cell cycle control: 0.06802
716	8	YJL138C, YGR162W, YCL037C, YOL139C, YMR125W, YGL049C, YER165W, YHL034C,	4556.25	68	67	2.3926	eIF4F	0.1667	3	0.0909091	translation initiation: 1.064e-07	RNA binding: 5.545e-05	translational control: 0.002102	translation: 0.02179	PROTEIN SYNTHESIS: 0.02804	mRNA processing (splicing, 5'-, 3'-end processing): 0.03788	TRANSCRIPTION: 0.0391	RNA processing: 0.0391
296	9	YJL138C, YMR125W, YCL011C, YGR162W, YCL037C, YGL049C, YER165W, YOL139C, YHL034C,	0	0	0	0	eIF4F	0.1481	3	0.0740741	translation initiation: 1.905e-07	RNA binding: 3.033e-06	translational control: 0.00268	RNA transport: 0.006363	translation: 0.02445	PROTEIN SYNTHESIS: 0.03143	mRNA processing (splicing, 5'-, 3'-end processing): 0.04242	TRANSCRIPTION: 0.04377	RNA processing: 0.04377
367	2	YGR086C, YPL004C,	80372.2	282	285	2.0000	Eisosome	1	2	1	kinase inhibitior: 4.847e-06	regulation of phosphate metabolism: 8.15e-06	temperature perception and response: 9.109e-06	heat shock response: 1.012e-05
504	2	YJL184W, YKR038C,	56.25	7	8	2.0000	EKC/KEOPS protein complex	0.4	5	0	protein/peptide degradation: 0.01555	protein modification: 0.01779	osmotic and salt stress response: 0.01907	cell wall: 0.06742	C-compound and carbohydrate metabolism: 0.07014	budding, cell polarity and filament formation: 0.09666
549	2	YGR262C, YKR038C,	306.25	18	17	2.6571	EKC/KEOPS protein complex	0.4	5	1	budding, cell polarity and filament formation: 0.002584	protein/peptide degradation: 0.01555	modification by phosphorylation, dephosphorylation, autophosphorylation: 0.05887
591	2	YML036W, YKR038C,	2.25	0	3	2.0000	EKC/KEOPS protein complex	0.4	5	0	protein/peptide degradation: 0.01555	budding, cell polarity and filament formation: 0.09666
732	2	YJL184W, YML036W,	1	2	0	2.0000	EKC/KEOPS protein complex	0.4	5	0	protein modification: 0.01779	osmotic and salt stress response: 0.01907	cell wall: 0.06742	C-compound and carbohydrate metabolism: 0.07014
111	6	YHR187W, YMR312W, YGR200C, YPL101W, YPL086C, YLR384C,	2450.25	55	44	3.4949	Elongator complex	1	6	0.857143	transcription elongation: 1.004e-14	transcriptional control: 1.092e-07	modification by acetylation, deacetylation: 0.001794	DNA conformation modification (e.g. chromatin): 0.01242
475	2	YLR447C, YKL119C,	110.25	11	10	3.0000	ER V-ATPase assembly complex	0.25	2	1	homeostasis of protons: 6.009e-05	assembly of protein complexes: 0.001049	transport ATPases: 0.01747	cation transport (H+, Na+, K+, Ca2+ , NH4+, etc.): 0.02227	electron transport: 0.02673	vacuolar/lysosomal transport: 0.04901
334	2	YAL042W, YML067C,	9	4	2	2.0000	Erv41p/Erv46p complex	1	2	0	ER to Golgi transport: 0.0001286
302	3	YCL008C, YGR206W, YLR119W,	169	16	10	2.0000	ESCRT I complex	0.75	4	0	vacuolar/lysosomal transport: 0.001836	protein targeting, sorting and translocation: 0.006	lysosomal and vacuolar protein degradation: 0.00731	nuclear transport: 0.04048	RNA transport: 0.04094
427	2	YCL008C, YPL065W,	169	9	17	2.0000	ESCRT I complex	0.5	4	0	vacuolar/lysosomal transport: 0.0006275	protein targeting, sorting and translocation: 0.002096	lysosomal and vacuolar protein degradation: 0.004884
517	2	YPL002C, YLR417W,	289	15	19	2.0000	ESCRT II complex	0.6667	3	0	transcription repression: 2.014e-05	regulation of C-compound and carbohydrate metabolism: 0.0004262	vacuolar/lysosomal transport: 0.0006275	protein targeting, sorting and translocation: 0.002096	regulator of G-protein signalling: 0.004884	intra Golgi transport: 0.01071
419	2	YLR025W, YPR173C,	1444	36	40	2.0000	ESCRT III complex	0.125	4	1	vacuolar/lysosomal transport: 0.0006275	protein targeting, sorting and translocation: 0.002096	Golgi: 0.002608	intra Golgi transport: 0.01071	vacuole or lysosome: 0.01426	regulation of C-compound and carbohydrate metabolism: 0.0406	development of asco- basidio- or zygospore: 0.05272	ATP binding: 0.0604
98	8	YIL068C, YDR166C, YLR166C, YBR102C, YER008C, YJL085W, YGL233W, YPR055W,	2809	55	51	3.9340	Exocyst complex	1	8	0.916667	exocytosis: 2.828e-19	vesicle fusion: 5.304e-16	cytokinesis (cell division) /septum formation and hydrolysis: 1.641e-13	budding, cell polarity and filament formation: 4.144e-11	protein binding: 2.621e-10	cytoskeleton/structural proteins: 0.008457	cell growth / morphogenesis: 0.022
503	2	YBL099W, YJR121W,	33124	182	182	2.0000	F0/F1 ATP synthase (complex V)	0.1111	18	0	energy generation (e.g. ATP synthase): 1.119e-05	homeostasis of protons: 6.009e-05	transport ATPases: 7.623e-05	electron transport and membrane-associated energy conservation: 8.805e-05	respiration: 9.114e-05	cation transport (H+, Na+, K+, Ca2+ , NH4+, etc.): 0.000125	electron transport: 0.0001813	mitochondrial transport: 0.0002853	cell aging: 0.009098
588	2	YKL182W, YPL231W,	15750.2	125	126	2.0000	fatty acid synthase complex	1	2	0	fatty acid metabolism: 1.47e-05	degradation of glutamine: 0.001305	degradation of glutamate: 0.001305	protein modification: 0.01779	biosynthesis of vitamins, cofactors, and prosthetic groups: 0.03526	assembly of protein complexes: 0.06285
163	6	YGL227W, YDR255C, YIL017C, YBR105C, YIL097W, YMR135C,	16	4	4	3.7500	FBP degradation complex	0.75	8	0.615385	regulation of glycolysis and gluconeogenesis: 3.698e-16	regulation of nitrogen metabolism: 0.007788	vacuolar protein degradation: 0.01068	lysosomal and vacuolar protein degradation: 0.01452
679	5	YBR105C, YIL097W, YMR135C, YIL017C, YGL227W,	1560.25	41	38	2.7215	FBP degradation complex	0.625	8	0.7	regulation of glycolysis and gluconeogenesis: 1.617e-13	regulation of nitrogen metabolism: 0.006498	vacuolar protein degradation: 0.008917	lysosomal and vacuolar protein degradation: 0.01213
603	2	YER133W, YMR311C,	16	3	5	5.0000	Gac1p/Glc7p complex	0.25	2	1	regulation of C-compound and carbohydrate metabolism: 0.0004262	glycogen anabolism: 0.001631	transcription termination: 0.004559	temperature perception and response: 0.006183	heat shock response: 0.006507	enzyme activator: 0.00748	translational control: 0.01779	metabolism of energy reserves (e.g. glycogen, trehalose): 0.01811	cell cycle checkpoints (checkpoints of morphogenesis, DNA-damage,-replication, mitotic phase and spindle): 0.02163	meiosis: 0.04714	rRNA processing: 0.05395	modification by phosphorylation, dephosphorylation, autophosphorylation: 0.05887	cell growth / morphogenesis: 0.05979	budding, cell polarity and filament formation: 0.09666
235	4	YNL126W, YAL047C, YHR172W, YLR212C,	1260.25	31	40	2.4507	gamma-tubulin complex	0.75	3	1	microtubule cytoskeleton: 3.039e-09	mitotic cell cycle and cell cycle control: 0.0001668	spindle pole body/centrosome and microtubule cycle: 0.0002716	nuclear migration: 0.009724	M phase: 0.03248
285	3	YDR027C, YJL029C, YDR484W,	812.25	30	27	2.0877	GARP complex	0.75	4	1	vesicular transport (Golgi network, etc.): 1.556e-06	actin cytoskeleton: 0.0007175	cell cycle dependent actin filament reorganization: 0.00342	cell wall: 0.09761
544	2	YJL125C, YNL062C,	1406.25	37	38	2.0000	Gcd10p/Gcd14p complex	1	2	1	tRNA modification: 4.81e-05	translation initiation: 0.01297	tRNA processing: 0.01522	protein modification: 0.01779	translational control: 0.01779
341	2	YGL195W, YFR009W,	529	20	26	2.5652	Gcn1p/Gcn20p complex	1	2	0	translational control: 7.91e-05	ATP binding: 0.0604
340	2	YGL195W, YER110C,	6.25	3	2	2.2000	Gcn1p/Gcn20p complex	0.25	2	0	translational control: 0.01779	nuclear transport: 0.02736	protein transport: 0.04497	protein targeting, sorting and translocation: 0.08752
576	2	YFR009W, YDR188W,	4	2	2	2.7500	Gcn1p/Gcn20p complex	0.25	2	0	translational control: 0.01779	unfolded protein response (e.g. ER quality control): 0.02227	protein folding and stabilization: 0.0299	cytoskeleton/structural proteins: 0.03621	ATP binding: 0.0604
310	2	YJL031C, YPR176C,	20.25	5	4	2.0000	Geranylgeranyltransferase II (GGTase II)	1	2	0	modification with fatty acids (e.g. myristylation, palmitylation, farnesylation): 2.813e-05	lipid, fatty acid and isoprenoid metabolism: 0.0004676
364	2	YDL100C, YER083C,	16	4	4	2.0000	GET complex	0.6667	3	0	chemoperception and response: 0.005534	temperature perception and response: 0.006183	heat shock response: 0.006507	detoxification: 0.02577	ATP binding: 0.0604	cell wall: 0.06742
286	3	YOL146W, YJL072C, YDR013W,	342.25	19	18	2.1351	GINS complex	0.75	4	1	DNA synthesis and replication: 2.397e-06	DNA binding: 1.715e-05
420	2	YDR489W, YOL146W,	12.25	3	4	2.5714	GINS complex	0.5	4	1	DNA synthesis and replication: 0.0001813	DNA binding: 0.0006691
68	8	YNL041C, YGL223C, YGL005C, YER157W, YNL051W, YPR105C, YGR120C, YML071C,	1936	42	46	4.8182	Golgi transport complex	1	8	1	intra Golgi transport: 2.828e-19	vesicle recycling: 1.193e-12	ER to Golgi transport: 0.003369
444	2	YLR039C, YDR137W,	6.25	4	1	2.0000	guanyl-nucleotide exchange factor complex	1	2	1	guanyl-nucleotide exchange factor (GEF): 8.15e-06	protein transport: 0.0005258	rRNA synthesis: 0.01779	cell growth / morphogenesis: 0.05979	mitotic cell cycle and cell cycle control: 0.06802
337	2	YMR192W, YPL249C,	552.25	22	25	2.4255	Gyl1p/Gyp5p complex	1	2	0	GTPase activator (GAP): 0.01039	ER to Golgi transport: 0.02259	actin cytoskeleton: 0.03085	vacuolar/lysosomal transport: 0.04901
62	8	YKL080W, YHR039C-A, YEL051W, YPR036W, YDL185W, YOR332W, YGR020C, YBR127C,	9702.25	93	104	4.2690	H+-transporting ATPase, Golgi	0.6154	13	0.363636	homeostasis of protons: 7.686e-18	transport ATPases: 2.119e-17	cation transport (H+, Na+, K+, Ca2+ , NH4+, etc.): 1.703e-16	electron transport: 8.034e-16	vacuolar/lysosomal transport: 1.328e-13	DNA integration: 0.006498	PROTEIN FATE (folding, modification, destination): 0.01292	assembly of protein complexes: 0.02415	metabolism of energy reserves (e.g. glycogen, trehalose): 0.06863
226	8	YHR039C-A, YEL051W, YPR036W, YDL185W, YOR332W, YGR020C, YJR033C, YBR127C,	4761	62	76	5.4928	H+-transporting ATPase, Golgi	0.4712	13	0.380952	homeostasis of protons: 7.686e-18	transport ATPases: 2.191e-14	cation transport (H+, Na+, K+, Ca2+ , NH4+, etc.): 1.331e-13	electron transport: 5.112e-13	vacuolar/lysosomal transport: 4.319e-11	accessory proteins of electron transport and membrane-associated energy conservation: 0.002608	DNA integration: 0.006498	PROTEIN FATE (folding, modification, destination): 0.01292	metabolism of energy reserves (e.g. glycogen, trehalose): 0.06863
461	2	YDL185W, YJR121W,	43264	219	197	2.2332	H+-transporting ATPase, Golgi	0.0385	13	0	homeostasis of protons: 6.009e-05	transport ATPases: 7.623e-05	cation transport (H+, Na+, K+, Ca2+ , NH4+, etc.): 0.000125	electron transport: 0.0001813	DNA integration: 0.001631	PROTEIN FATE (folding, modification, destination): 0.003259	energy generation (e.g. ATP synthase): 0.006831	cell aging: 0.009098	electron transport and membrane-associated energy conservation: 0.01875	respiration: 0.01907	mitochondrial transport: 0.03337	vacuolar/lysosomal transport: 0.04901
480	2	YLR447C, YAL026C,	144	12	12	3.5833	H+-transporting ATPase, Golgi	0.0385	13	1	transport ATPases: 7.623e-05	cation transport (H+, Na+, K+, Ca2+ , NH4+, etc.): 0.000125	post Golgi transport: 0.001957	lipid/fatty acid transport: 0.01426	homeostasis of protons: 0.01555	electron transport: 0.02673	protein transport: 0.04497	vacuolar/lysosomal transport: 0.04901	rRNA processing: 0.05395	ATP binding: 0.0604	assembly of protein complexes: 0.06285
246	3	YGR020C, YLR447C, YOR270C,	196	12	16	2.2143	H+-transporting ATPase, vacuolar	0.2308	13	0	homeostasis of protons: 4.512e-07	transport ATPases: 6.47e-07	cation transport (H+, Na+, K+, Ca2+ , NH4+, etc.): 1.367e-06	electron transport: 2.397e-06	vacuolar/lysosomal transport: 1.557e-05	assembly of protein complexes: 0.003047
737	2	YOR270C, YPR149W,	16	4	4	2.7500	H+-transporting ATPase, vacuolar	0.0385	13	0	protein targeting, sorting and translocation: 0.002096	cellular export and secretion: 0.01394	homeostasis of protons: 0.01555	transport ATPases: 0.01747	cation transport (H+, Na+, K+, Ca2+ , NH4+, etc.): 0.02227	electron transport: 0.02673	protein transport: 0.04497	vacuolar/lysosomal transport: 0.04901	assembly of protein complexes: 0.06285
114	6	YPL001W, YBR010W, YLL022C, YNL030W, YBR009C, YEL056W,	0	0	0	0	HAT-B complex	0.5	3	0.769231	DNA conformation modification (e.g. chromatin): 7.711e-10	transcriptional control: 0.0002997	DNA binding: 0.0003174	modification by acetylation, deacetylation: 0.001794	organization of chromosome structure: 0.0819
198	6	YPL001W, YNL031C, YLL022C, YNL030W, YBR009C, YEL056W,	0.25	0	1	9.0000	HAT-B complex	0.5	3	0.692308	DNA conformation modification (e.g. chromatin): 7.711e-10	transcriptional control: 0.0002997	DNA binding: 0.0003174	modification by acetylation, deacetylation: 0.001794	organization of chromosome structure: 0.0819
507	2	YOR212W, YDR264C,	961	32	30	2.0000	heterodimeric G-protein complex	0.25	2	0	transmembrane signal transduction: 1.87e-05	pheromone response, mating-type determination, sex-specific proteins: 0.0009464	G-protein mediated signal transduction: 0.003584	modification with fatty acids (e.g. myristylation, palmitylation, farnesylation): 0.01071	endocytosis: 0.01907	budding, cell polarity and filament formation: 0.09666
229	4	YOR038C, YBR215W, YJR140C, YBL008W,	576	25	23	2.5625	HIR complex	1	4	0.8	centromere/kinetochore complex maturation: 2.979e-08	general transcription activities: 3.094e-07	regulator of transcription factor: 8.063e-07	transcriptional control: 2.305e-05	G1/S transition of mitotic cell cycle: 0.0002104
264	3	YPR179C, YNL021W, YDR295C,	1190.25	33	36	2.3043	histone deacetylase complex	1	3	1	modification by acetylation, deacetylation: 1.367e-06	DNA conformation modification (e.g. chromatin): 2.843e-05	transcriptional control: 0.0003337	cell aging: 0.01359
540	2	YBR072W, YNL064C,	17822.2	133	134	2.0000	HMC Complex	0.125	4	1	protein folding and stabilization: 0.0002279	enzyme activator: 0.00748	unfolded protein response (e.g. ER quality control): 0.02227	vesicular transport (Golgi network, etc.): 0.02323	mitochondrial transport: 0.03337	stress response: 0.05148	mitotic cell cycle and cell cycle control: 0.06802	protein targeting, sorting and translocation: 0.08752
735	2	YMR186W, YDR127W,	272.25	18	15	3.9697	HMC Complex	0.125	4	0	aromate anabolism: 0.0009788	metabolism of tryptophan: 0.002608	metabolism of derivatives of dehydroquinic acid, shikimic acid and chorismic acid: 0.002608	metabolism of phenylalanine: 0.004235	metabolism of tyrosine: 0.004559	NAD/NADP binding: 0.01168	unfolded protein response (e.g. ER quality control): 0.02227	protein folding and stabilization: 0.0299	ATP binding: 0.0604
186	3	YOR027W, YMR186W, YPL240C,	130321	358	364	2.5097	HMC Complex	0.0833	4	0	protein folding and stabilization: 3.385e-06	unfolded protein response (e.g. ER quality control): 0.0003708	enzyme inhibitor: 0.004881	protein binding: 0.01147	metabolism of energy reserves (e.g. glycogen, trehalose): 0.02693	meiosis: 0.06902	stress response: 0.07519	development of asco- basidio- or zygospore: 0.07695	pheromone response, mating-type determination, sex-specific proteins: 0.08693	cell growth / morphogenesis: 0.08693	ATP binding: 0.0878
118	7	YLR148W, YLR396C, YMR231W, YAL002W, YPL045W, YDL077C, YDR080W,	2025	47	43	3.5778	HOPS complex	0.8571	6	0.526316	vacuole or lysosome: 6.693e-13	vacuolar/lysosomal transport: 1.88e-07	vesicular transport (Golgi network, etc.): 5.932e-07	protein targeting, sorting and translocation: 3.752e-06	exocytosis: 0.0005758	enzymatic activity regulation / enzyme regulator: 0.003156	siderophore-iron transport: 0.01356	lysosomal and vacuolar protein degradation: 0.0169
402	2	YNR006W, YHL002W,	36	7	5	2.0000	Hse1p/Vps27p complex	1	2	0	vacuolar/lysosomal transport: 0.0006275	protein targeting, sorting and translocation: 0.002096	protein binding: 0.004082	intra Golgi transport: 0.01071	protein transport: 0.04497
322	2	YHR102W, YOR353C,	289	16	18	2.0000	Hym1p/Kic1p/Sog2p complex	0.6667	3	0	directional cell growth (morphogenesis): 0.01039	cell growth / morphogenesis: 0.05979	cell wall: 0.06742	mitotic cell cycle and cell cycle control: 0.06802
30	11	YFL013C, YLR052W, YGL150C, YNL059C, YOR141C, YFL039C, YJL081C, YDR190C, YPL235W, YPL129W, YDL002C,	90.25	9	10	14.5263	Ino80p complex	0.9167	12	0.4375	DNA conformation modification (e.g. chromatin): 1.023e-10	organization of chromosome structure: 1.301e-05	transcriptional control: 3.536e-05	actin dependent transport: 0.001795	ATP binding: 0.003834	modification by acetylation, deacetylation: 0.006225	PROTEIN WITH BINDING FUNCTION OR COFACTOR REQUIREMENT (structural or catalytic): 0.008917	cell cycle dependent actin filament reorganization: 0.01244	general transcription activities: 0.02503	phosphate metabolism: 0.02681	regulation of phosphate metabolism: 0.03142	G1 phase of mitotic cell cycle: 0.03816	bud / growth tip: 0.05298	exocytosis: 0.05621	spindle pole body/centrosome and microtubule cycle: 0.07049	protein targeting, sorting and translocation: 0.07574	transcription initiation: 0.0767	endocytosis: 0.09629	osmotic and salt stress response: 0.09629
180	12	YJL081C, YFL013C, YLR052W, YGL150C, YNL059C, YOR141C, YNL215W, YFL039C, YDR190C, YPL235W, YPL129W, YDL002C,	49	9	5	25.3571	Ino80p complex	0.8403	12	0.396226	DNA conformation modification (e.g. chromatin): 2.978e-10	organization of chromosome structure: 1.924e-05	transcriptional control: 6.586e-05	actin dependent transport: 0.001958	ATP binding: 0.004954	modification by acetylation, deacetylation: 0.007388	PROTEIN WITH BINDING FUNCTION OR COFACTOR REQUIREMENT (structural or catalytic): 0.009721	cell cycle dependent actin filament reorganization: 0.01356	general transcription activities: 0.02933	phosphate metabolism: 0.03342	regulation of phosphate metabolism: 0.03419	G1 phase of mitotic cell cycle: 0.04148	bud / growth tip: 0.05751	exocytosis: 0.061	spindle pole body/centrosome and microtubule cycle: 0.07639	transcription initiation: 0.08306	protein targeting, sorting and translocation: 0.08675
336	2	YPL235W, YCR060W,	1	0	2	3.0000	Ino80p complex	0.0417	12	0	protein folding and stabilization: 0.0299	stress response: 0.05148	rRNA processing: 0.05395	DNA conformation modification (e.g. chromatin): 0.05949	ATP binding: 0.0604
440	2	YHR034C, YPL235W,	0.25	1	0	6.0000	Ino80p complex	0.0417	12	1	rRNA processing: 0.0007652	protein folding and stabilization: 0.0299	DNA conformation modification (e.g. chromatin): 0.05949	ATP binding: 0.0604	ribosomal proteins: 0.07708
561	2	YER092W, YOR141C,	56.25	10	5	2.4667	Ino80p complex	0.0417	12	1	UNCLASSIFIED PROTEINS: 0.05164
384	2	YOR136W, YNL037C,	5256.25	71	74	2.0000	Isocitrate dehydrogenase	1	2	0	biosynthesis of glutamate: 5.593e-06	TRANSCRIPTION: 2.477e-05	tricarboxylic-acid pathway (citrate cycle, Krebs cycle, TCA cycle): 2.477e-05	NAD/NADP binding: 3.356e-05	sugar, glucoside, polyol and carboxylate catabolism: 0.0001726
470	2	YOR136W, YIL094C,	10506.2	101	104	2.0000	Isocitrate dehydrogenase	0.25	2	0	NAD/NADP binding: 3.356e-05	aminoadipic acid pathway: 0.002934	biosynthesis of glutamate: 0.004884	TRANSCRIPTION: 0.01007	tricarboxylic-acid pathway (citrate cycle, Krebs cycle, TCA cycle): 0.01007	sugar, glucoside, polyol and carboxylate catabolism: 0.02609
726	2	YOR136W, YPL235W,	2.25	1	2	6.0000	Isocitrate dehydrogenase	0.25	2	0	biosynthesis of glutamate: 0.004884	TRANSCRIPTION: 0.01007	tricarboxylic-acid pathway (citrate cycle, Krebs cycle, TCA cycle): 0.01007	NAD/NADP binding: 0.01168	sugar, glucoside, polyol and carboxylate catabolism: 0.02609	rRNA processing: 0.05395	DNA conformation modification (e.g. chromatin): 0.05949	ATP binding: 0.0604
261	8	YKR001C, YFR037C, YFR013W, YIL126W, YBR245C, YOR304W, YGL133W, YPL082C,	2.25	2	1	3.3333	ISW1a complex	0.25	2	0.272727	DNA conformation modification (e.g. chromatin): 2.033e-08	transcriptional control: 2.653e-06	ATP binding: 5.659e-05	phosphate metabolism: 0.0009679	mitotic cell cycle and cell cycle control: 0.02798	intra Golgi transport: 0.04153	peroxisome: 0.04395	DNA topology: 0.06633
374	2	YBR245C, YOL017W,	0.25	1	0	3.0000	ISW1a complex	0.25	2	1	DNA conformation modification (e.g. chromatin): 0.0009363	ATP binding: 0.0604
521	2	YBL079W, YMR153W,	462.25	20	23	2.0000	karyopherin docking subcomplex of the Nuclear Pore Complex (NPC)	0.6667	3	1	nuclear membrane: 2.317e-05	structural protein binding: 8.203e-05	nuclear transport: 0.0001902	RNA transport: 0.0001947	protein transport: 0.0005258	protein targeting, sorting and translocation: 0.002096	chromosome segregation/division: 0.01907	cytokinesis (cell division) /septum formation and hydrolysis: 0.02291
557	2	YHR158C, YGR238C,	182.25	13	14	2.0000	Kel1p/Kel2p complex	1	2	0	mating (fertilization): 0.000125	pheromone response, mating-type determination, sex-specific proteins: 0.0009464	regulation of directional cell growth: 0.001631	budding, cell polarity and filament formation: 0.002584
602	2	YAL024C, YHR158C,	81	10	8	2.1667	Kel1p/Kel2p/Lte1p complex	0.6667	3	0	regulation of directional cell growth: 0.001631	guanyl-nucleotide exchange factor (GEF): 0.005858	mating (fertilization): 0.02227	pheromone response, mating-type determination, sex-specific proteins: 0.05979	mitotic cell cycle and cell cycle control: 0.06802	budding, cell polarity and filament formation: 0.09666
282	26	YER022W, YBL093C, YPL042C, YBR253W, YGL127C, YCR081W, YHR058C, YML007W, YLR071C, YMR112C, YPR070W, YDR443C, YNL236W, YPR168W, YGR104C, YOL051W, YDL005C, YOR174W, YHR041C, YGL151W, YNR010W, YGL025C, YDR308C, YBR193C, YOL135C, YNL025C,	6.25	2	3	36.2000	Kornberg's mediator (SRB) complex	0.9615	25	0.961538	general transcription activities: 1.922e-35	transcriptional control: 2.488e-26	regulation of C-compound and carbohydrate metabolism: 2.994e-08	pheromone response, mating-type determination, sex-specific proteins: 0.006671	regulation of amino acid metabolism: 0.008091	development of asco- basidio- or zygospore: 0.02727	chemical agent resistance: 0.08565
5	25	YER022W, YBL093C, YPL042C, YBR253W, YGL127C, YCR081W, YHR058C, YML007W, YLR071C, YMR112C, YPR070W, YDR443C, YNL236W, YPR168W, YGR104C, YOL051W, YDL005C, YOR174W, YHR041C, YGL151W, YNR010W, YGL025C, YDR308C, YBR193C, YOL135C,	506.25	21	24	24.8444	Kornberg's mediator (SRB) complex	0.9216	25	0.961131	general transcription activities: 8.366e-34	transcriptional control: 3.477e-25	regulation of C-compound and carbohydrate metabolism: 4.685e-07	pheromone response, mating-type determination, sex-specific proteins: 0.005821	regulation of amino acid metabolism: 0.007507	development of asco- basidio- or zygospore: 0.02479	chemical agent resistance: 0.08264
508	2	YMR106C, YMR284W,	49	6	8	2.0000	Ku complex	1	2	0	cell cycle checkpoints (checkpoints of morphogenesis, DNA-damage,-replication, mitotic phase and spindle): 0.0001178	DNA damage response: 0.0001559	organization of chromosome structure: 0.0002133	DNA repair: 0.0006691	DNA conformation modification (e.g. chromatin): 0.0009363	RNA binding: 0.0009564	DNA synthesis and replication: 0.02673
394	2	YPL055C, YDL074C,	625	25	25	2.0000	Lge1p/Bre1p complex	1	2	1	posttranslational modification of amino acids (e.g. hydroxylation, methylation): 1.731e-05	modification by ubiquitination, deubiquitination: 0.0001641	organization of chromosome structure: 0.0002133	growth regulators / regulation of cell size: 0.003584	proteasomal degradation (ubiquitin/proteasomal pathway): 0.04091	meiosis: 0.04714	DNA conformation modification (e.g. chromatin): 0.05949	ATP binding: 0.0604	assembly of protein complexes: 0.06285
454	2	YJL034W, YMR214W,	7744	88	88	2.0000	luminal surveillance complex	0.1667	3	0	unfolded protein response (e.g. ER quality control): 0.000125	protein folding and stabilization: 0.0002279	protein targeting, sorting and translocation: 0.002096	protein binding: 0.004082	non-vesicular ER transport: 0.004884	nucleus: 0.008775	N-directed glycosylation, deglycosylation: 0.01394	mating (fertilization): 0.02227	transport facilities: 0.028	ATP binding: 0.0604	mitotic cell cycle and cell cycle control: 0.06802
352	2	YER017C, YMR089C,	1764	43	41	2.0000	m-AAA complex	1	2	0	protein/peptide degradation: 6.009e-05	mitochondrial transport: 0.0002853	protein transport: 0.0005258	ATP binding: 0.0009665	assembly of protein complexes: 0.001049	phosphate metabolism: 0.004272	respiration: 0.01907
313	2	YGL086W, YJL030W,	144	10	14	2.0000	Mad1p/Mad2p complex	1	2	1	cell cycle checkpoints (checkpoints of morphogenesis, DNA-damage,-replication, mitotic phase and spindle): 0.0001178	nuclear transport: 0.02736
446	2	YLR182W, YDL056W,	240.25	17	14	2.0000	MBF complex	1	2	0	DNA synthesis and replication: 0.0001813	transcriptional control: 0.004822	DNA recombination and DNA repair: 0.01007	regulator of transcription factor: 0.012	G1/S transition of mitotic cell cycle: 0.012	general transcription activities: 0.04652	meiosis: 0.04714	DNA binding: 0.05055	cell wall: 0.06742	mitotic cell cycle and cell cycle control: 0.06802
194	3	YGL245W, YGL105W, YGR264C,	49729	221	225	3.8363	methionyl glutamyl tRNA synthetase complex	1	3	0.666667	aminoacyl-tRNA-synthetases: 2.384e-07	tRNA modification: 0.02076	RNA transport: 0.04094	RNA binding: 0.08737
205	4	YAL034W-A, YPL233W, YIR010W, YJR112W,	3660.25	60	61	2.3471	MIND complex	1	4	0.166667	chromosome segregation/division: 7.753e-09
200	3	YIL125W, YDR148C, YFL018C,	10712.2	109	98	2.6425	mitochondrial oxoglutarate dehydrogenase complex	1	3	0	tricarboxylic-acid pathway (citrate cycle, Krebs cycle, TCA cycle): 1.173e-07	thiamine pyrophosphate binding: 0.0004896	sugar, glucoside, polyol and carboxylate catabolism: 0.0005111	degradation of isoleucine: 0.001468	degradation of valine: 0.001468	degradation of leucine: 0.001956	pyruvate dehydrogenase complex: 0.002445	degradation of glycine: 0.002933	biosynthesis of serine: 0.00342	biosynthesis of vitamins, cofactors, and prosthetic groups: 0.05195	lipid, fatty acid and isoprenoid metabolism: 0.06234
472	2	YHR024C, YLR163C,	1260.25	35	36	2.0000	mitochondrial processing peptidase complex	1	2	0	protein processing (proteolytic): 0.000104
225	3	YBR221C, YER178W, YNL071W,	17030.2	130	131	2.0000	mitochondrial pyruvate dehydrogenase complex	0.4286	7	0	pyruvate dehydrogenase complex: 2.609e-10	glycolysis and gluconeogenesis: 2.781e-07
289	3	YBR221C, YGR193C, YFL018C,	961	29	33	2.5806	mitochondrial pyruvate dehydrogenase complex	0.4286	7	0	pyruvate dehydrogenase complex: 2.609e-10	glycolysis and gluconeogenesis: 0.0001302	biosynthesis of vitamins, cofactors, and prosthetic groups: 0.0009411	degradation of isoleucine: 0.001468	degradation of valine: 0.001468	degradation of leucine: 0.001956	degradation of glycine: 0.002933	biosynthesis of serine: 0.00342	C-compound and carbohydrate metabolism: 0.003813	tricarboxylic-acid pathway (citrate cycle, Krebs cycle, TCA cycle): 0.01503	lipid, fatty acid and isoprenoid metabolism: 0.06234
40	22	YKL167C, YBR122C, YOR150W, YDR116C, YCR046C, YBL038W, YKR085C, YGR220C, YNL005C, YJL063C, YLR439W, YDR462W, YLR312W-A, YCR071C, YDR237W, YMR193W, YHR147C, YMR024W, YKR006C, YNL252C, YML025C, YDR322W,	0	0	0	0	mitochondrial ribosomal large subunit	0.5	44	0.776699	mitochondrion: 1.616e-35	ribosomal proteins: 7.511e-32	translation elongation: 5.052e-05
46	22	YKL167C, YBR122C, YML025C, YOR150W, YDR116C, YCR046C, YBR282W, YBL038W, YKR085C, YGR220C, YNL005C, YJL063C, YLR439W, YDR462W, YLR312W-A, YCR071C, YDR237W, YMR024W, YKR006C, YDR322W, YMR193W, YNL252C,	4	4	0	9.2500	mitochondrial ribosomal large subunit	0.5	44	0.786408	mitochondrion: 1.616e-35	ribosomal proteins: 7.511e-32	translation elongation: 5.052e-05
47	22	YKL167C, YBR122C, YML025C, YDR405W, YOR150W, YDR116C, YCR046C, YBL038W, YKR085C, YGR220C, YNL005C, YJL063C, YLR439W, YDR462W, YLR312W-A, YCR071C, YDR237W, YMR024W, YKR006C, YDR322W, YMR193W, YNL252C,	2.25	1	2	11.3333	mitochondrial ribosomal large subunit	0.5	44	0.778846	mitochondrion: 1.616e-35	ribosomal proteins: 7.511e-32	translation elongation: 5.052e-05
57	22	YKL167C, YBR122C, YOR150W, YDR116C, YCR046C, YBL038W, YKR085C, YGR220C, YNL005C, YJL063C, YNL284C, YLR439W, YDR462W, YLR312W-A, YCR071C, YDR237W, YMR193W, YMR024W, YKR006C, YNL252C, YML025C, YDR322W,	30.25	6	5	10.8182	mitochondrial ribosomal large subunit	0.5	44	0.785366	mitochondrion: 1.616e-35	ribosomal proteins: 7.511e-32	translation elongation: 5.052e-05
243	22	YKL167C, YBR122C, YOR150W, YDR116C, YCR046C, YBL038W, YKR085C, YGR220C, YNL005C, YJL063C, YLR439W, YDR462W, YLR312W-A, YCR071C, YDR237W, YMR193W, YMR024W, YKR006C, YDR322W, YML025C, YML009C, YNL252C,	56.25	10	5	14.6000	mitochondrial ribosomal large subunit	0.5	44	0.778894	mitochondrion: 1.616e-35	ribosomal proteins: 7.511e-32	translation elongation: 5.052e-05
257	22	YKL167C, YBR122C, YML025C, YOR150W, YDR116C, YCR046C, YBL038W, YKR085C, YGR220C, YNL005C, YJL063C, YLR439W, YDR462W, YLR312W-A, YCR071C, YDR237W, YMR024W, YKR006C, YNL252C, YMR193W, YNL177C, YDR322W,	256	15	17	21.2188	mitochondrial ribosomal large subunit	0.5	44	0.778894	mitochondrion: 1.616e-35	ribosomal proteins: 7.511e-32	translation elongation: 5.052e-05	aerobic respiration: 0.02813
6	21	YCR046C, YKL167C, YMR193W, YBL038W, YKR085C, YGR220C, YML025C, YNL005C, YMR024W, YLR439W, YDR322W, YBR122C, YDR462W, YJL063C, YKR006C, YLR312W-A, YCR071C, YDR237W, YOR150W, YNL252C, YDR116C,	36	3	9	3.9167	mitochondrial ribosomal large subunit	0.4773	44	0.77665	mitochondrion: 6.578e-34	ribosomal proteins: 2.039e-30	translation elongation: 4.376e-05
529	2	YGR076C, YDR405W,	6.25	3	2	3.0000	mitochondrial ribosomal large subunit	0.0455	44	1	mitochondrion: 0.0007742	ribosomal proteins: 0.001605
125	25	YBR251W, YGL129C, YKL155C, YJR113C, YDR041W, YMR158W, YDR347W, YDR337W, YBR146W, YIL093C, YPL118W, YER050C, YNL306W, YBL090W, YGR165W, YGR084C, YDR175C, YJR101W, YNR037C, YMR188C, YGR215W, YNL137C, YHL004W, YPL013C, YOR158W,	1	0	2	15.0000	mitochondrial ribosomal small subunit	0.7812	32	0.892593	mitochondrion: 2.302e-40	ribosomal proteins: 3.661e-36	aerobic respiration: 0.003357	translation initiation: 0.0108
135	25	YBR251W, YGL129C, YKL155C, YJR113C, YDR041W, YMR158W, YDR347W, YDL045W-A, YDR337W, YBR146W, YIL093C, YPL118W, YNL306W, YBL090W, YGR165W, YGR084C, YDR175C, YHL004W, YNR037C, YMR188C, YGR215W, YNL137C, YJR101W, YPL013C, YOR158W,	2.25	1	2	14.3333	mitochondrial ribosomal small subunit	0.7812	32	0.892593	mitochondrion: 2.302e-40	ribosomal proteins: 3.661e-36	aerobic respiration: 0.003357	translation initiation: 0.0108	translation: 0.06513
148	25	YBR251W, YGL129C, YKL155C, YJR113C, YDR041W, YMR158W, YDR347W, YNL081C, YDR337W, YBR146W, YIL093C, YPL118W, YNL306W, YBL090W, YGR165W, YGR084C, YDR175C, YHL004W, YNR037C, YMR188C, YGR215W, YNL137C, YJR101W, YPL013C, YOR158W,	56.25	7	8	19.2000	mitochondrial ribosomal small subunit	0.7812	32	0.892593	mitochondrion: 2.332e-37	ribosomal proteins: 3.661e-36	aerobic respiration: 0.003357	translation initiation: 0.0108
164	25	YKL003C, YGL129C, YKL155C, YJR113C, YBR251W, YDR041W, YMR158W, YDR347W, YDR337W, YBR146W, YIL093C, YPL118W, YNL306W, YBL090W, YGR165W, YGR084C, YDR175C, YJR101W, YNR037C, YMR188C, YGR215W, YNL137C, YHL004W, YPL013C, YOR158W,	20.25	4	5	20.0000	mitochondrial ribosomal small subunit	0.7812	32	0.892989	mitochondrion: 2.302e-40	ribosomal proteins: 3.661e-36	aerobic respiration: 0.003357	translation initiation: 0.0108
4	24	YBR251W, YGL129C, YKL155C, YJR113C, YDR041W, YMR158W, YDR347W, YDR337W, YBR146W, YIL093C, YPL118W, YNL306W, YBL090W, YGR165W, YGR084C, YDR175C, YHL004W, YNR037C, YMR188C, YGR215W, YNL137C, YJR101W, YPL013C, YOR158W,	90.25	14	5	5.8421	mitochondrial ribosomal small subunit	0.75	32	0.890566	mitochondrion: 9.558e-39	ribosomal proteins: 1.007e-34	aerobic respiration: 0.002991	translation initiation: 0.009998
146	25	YBR251W, YGL129C, YKL155C, YJR113C, YDR041W, YMR158W, YDR347W, YDR337W, YBR146W, YIL093C, YPL118W, YNL306W, YBL090W, YGR165W, YDR036C, YGR084C, YDR175C, YHL004W, YNR037C, YMR188C, YGR215W, YNL137C, YJR101W, YPL013C, YOR158W,	210.25	17	12	14.8276	mitochondrial ribosomal small subunit	0.72	32	0.874074	mitochondrion: 2.332e-37	ribosomal proteins: 2.425e-33	aerobic respiration: 0.003357	translation initiation: 0.0108	fatty acid metabolism: 0.08945
575	2	YGR165W, YIL070C,	1	1	1	3.0000	mitochondrial ribosomal small subunit	0.0156	32	1	aerobic respiration: 0.0001559	mitochondrion: 0.05426	ribosomal proteins: 0.07708
152	4	YDR001C, YER177W, YGL252C, YDR099W,	19182.2	134	143	2.4946	Mks1p/Rtg2p complex	0.125	2	0	cellular signalling: 5.665e-07	metabolism of energy reserves (e.g. glycogen, trehalose): 2.867e-06	small GTPase mediated signal transduction: 0.0005187	cell cycle checkpoints (checkpoints of morphogenesis, DNA-damage,-replication, mitotic phase and spindle): 0.0006917	DNA binding: 0.003811	development of asco- basidio- or zygospore: 0.004146	cell growth / morphogenesis: 0.005337	budding, cell polarity and filament formation: 0.01398	protein binding: 0.02147	sugar, glucoside, polyol and carboxylate anabolism: 0.02247	sugar, glucoside, polyol and carboxylate catabolism: 0.05083	regulation of C-compound and carbohydrate metabolism: 0.07789	stress response: 0.09762
593	2	YMR167W, YLR035C,	2.25	1	2	2.0000	Mlh1p/Mlh2p complex	1	2	0	meiotic recombination: 0.01233	meiosis: 0.04714	DNA repair: 0.05055	DNA binding: 0.05055	ATP binding: 0.0604
449	2	YMR167W, YNL082W,	42.25	4	9	2.0000	Mlh1p/Pms1p complex	1	2	0	meiosis: 0.0005794	DNA binding: 0.0006691	ATP binding: 0.0009665	phosphate metabolism: 0.004272	meiotic recombination: 0.01233	DNA repair: 0.05055
242	6	YDL060W, YPL266W, YBR247C, YPL204W, YNL207W, YPL012W,	306.25	18	17	2.8857	monopolin complex	0.0417	4	0.818182	rRNA processing: 9.055e-08	ribosome biogenesis: 0.001547	nuclear division: 0.01068	modification by phosphorylation, dephosphorylation, autophosphorylation: 0.01217	cell growth / morphogenesis: 0.01254	rRNA modification: 0.01738	M phase: 0.04793	phosphate metabolism: 0.04894	protein modification: 0.05152	chromosome segregation/division: 0.05508	nuclear transport: 0.07767
724	2	YPL082C, YER148W,	1	2	0	3.0000	Mot1p complex	1	2	1	transcriptional control: 0.004822	tRNA synthesis: 0.01233	transcription initiation: 0.0149	rRNA synthesis: 0.01779	DNA binding: 0.05055	ATP binding: 0.0604
134	16	YER133W, YKL059C, YLR115W, YGR156W, YAL043C, YKR002W, YKL018W, YNL317W, YDR301W, YJR093C, YOR179C, YDR195W, YLR277C, YMR061W, YNL222W, YPR107C,	12.25	2	5	41.0000	mRNA cleavage and polyadenylation specificity factor complex	0.9375	15	0.655914	3'-end processing: 2.688e-25	transcription termination: 7.811e-19	splicing: 1.837e-13	RNA binding: 4.351e-12	mRNA processing (splicing, 5'-, 3'-end processing): 0.002608	control of mRNA stability: 0.005209	5'-end processing: 0.01801	regulation by modification: 0.03784	temperature perception and response: 0.04746	heat shock response: 0.04984	rRNA processing: 0.06219	posttranslational modification of amino acids (e.g. hydroxylation, methylation): 0.06384	modification by phosphorylation, dephosphorylation, autophosphorylation: 0.07173	protein kinase: 0.07294
21	15	YER133W, YKL059C, YDR195W, YGR156W, YAL043C, YMR061W, YKR002W, YDR301W, YNL317W, YJR093C, YKL018W, YLR115W, YLR277C, YPR107C, YNL222W,	42.25	7	6	12.1538	mRNA cleavage and polyadenylation specificity factor complex	0.8711	15	0.636364	3'-end processing: 8.414e-26	transcription termination: 3.41e-16	splicing: 7.039e-14	RNA binding: 1.681e-12	control of mRNA stability: 0.004884	5'-end processing: 0.0169	regulation by modification: 0.03556	temperature perception and response: 0.04463	heat shock response: 0.04687	rRNA processing: 0.05595	posttranslational modification of amino acids (e.g. hydroxylation, methylation): 0.0601	modification by phosphorylation, dephosphorylation, autophosphorylation: 0.06471	protein kinase: 0.06871	mRNA processing (splicing, 5'-, 3'-end processing): 0.06871
207	4	YMR061W, YDR228C, YGL044C, YOR250C,	552.25	17	30	2.1915	mRNA cleavage factor complex (CFI)	0.8	5	0.666667	3'-end processing: 1.246e-10	splicing: 2.537e-07	RNA binding: 8.961e-07	transcription termination: 0.00908
574	2	YGL130W, YPL228W,	100	11	9	2.0000	mRNA guanylyl transferase (capping complex)	1	2	0	5'-end processing: 1.119e-06
309	2	YDR369C, YMR224C,	9	2	4	2.0000	MRX complex	0.6667	3	0	meiosis I: 4.155e-06	meiotic recombination: 3.745e-05	DNA damage response: 0.0001559	DNA repair: 0.0006691	DNA restriction: 0.003909	protein binding: 0.004082	polynucleotide degradation: 0.007803	DNA binding: 0.05055	cell wall: 0.06742	mitotic cell cycle and cell cycle control: 0.06802
546	2	YOL090W, YCR092C,	400	19	21	3.3000	MSH2p/MSH3p complex	1	2	0	somatic / mitotic recombination: 1.119e-05	cell cycle checkpoints (checkpoints of morphogenesis, DNA-damage,-replication, mitotic phase and spindle): 0.0001178	DNA damage response: 0.0001559	DNA repair: 0.0006691	ATP binding: 0.0604
359	2	YOL090W, YDR097C,	110.25	12	9	2.4286	MSH2p/MSH6p complex	1	2	0	DNA repair: 0.0006691	ATP binding: 0.0009665	phosphate metabolism: 0.004272	somatic / mitotic recombination: 0.006831	cell cycle checkpoints (checkpoints of morphogenesis, DNA-damage,-replication, mitotic phase and spindle): 0.02163	DNA damage response: 0.02482	DNA binding: 0.05055
312	2	YPL169C, YJR042W,	225	13	17	3.3000	Mtr2p/Mex67p complex	0.25	2	1	RNA transport: 0.0001947	nuclear pore forming protein: 0.001305	nuclear membrane: 0.009745	tRNA processing: 0.01522	structural protein binding: 0.01811	nuclear transport: 0.02736	protein transport: 0.04497	development of asco- basidio- or zygospore: 0.05272	RNA binding: 0.0601	protein targeting, sorting and translocation: 0.08752
582	2	YPL037C, YHR193C,	3782.25	60	63	2.0000	nascent polypeptide-associated complex	0.6667	3	0	translation termination: 1.918e-06	unfolded protein response (e.g. ER quality control): 0.000125	regulation of C-compound and carbohydrate metabolism: 0.0004262	protein binding: 0.004082	transcriptional control: 0.004822	protein targeting, sorting and translocation: 0.08752
581	2	YNL112W, YHR193C,	9702.25	96	101	2.0000	nascent polypeptide-associated complex	0.1667	3	0	translation termination: 0.002934	RNA degradation: 0.01683	unfolded protein response (e.g. ER quality control): 0.02227	regulation of C-compound and carbohydrate metabolism: 0.0406	rRNA processing: 0.05395
551	2	YHR013C, YOR253W,	72.25	12	5	2.0000	NatA complex	0.6667	3	0	modification by acetylation, deacetylation: 0.000125	lipid, fatty acid and isoprenoid metabolism: 0.04247	mitotic cell cycle and cell cycle control: 0.06802
601	2	YDL040C, YHR013C,	1521	34	44	2.5128	NatA complex	0.6667	3	1	modification by acetylation, deacetylation: 0.000125	lipid, fatty acid and isoprenoid metabolism: 0.0004676	PROTEIN SYNTHESIS: 0.007156	mitotic cell cycle and cell cycle control: 0.06802
371	2	YOL076W, YPR131C,	380.25	20	19	2.0000	NatB complex	1	2	1	modification by acetylation, deacetylation: 0.000125	cytoskeleton/structural proteins: 0.03621	mitotic cell cycle and cell cycle control: 0.06802
255	3	YPR051W, YEL053C, YCR020C-A,	1892.25	40	47	2.1379	NatC complex	1	3	0	metabolism of secondary products derived from primary amino acids: 4.793e-07	modification by acetylation, deacetylation: 1.367e-06	biosynthesis of arginine: 1.244e-05	respiration: 0.02834	TRANSPOSABLE ELEMENTS, VIRAL AND PLASMID PROTEINS: 0.05195
197	4	YOL069W, YER018C, YIL144W, YMR117C,	2401	50	48	2.5816	Ndc80p complex	1	4	0.333333	microtubule cytoskeleton: 3.039e-09	chromosome segregation/division: 7.753e-09	centrosome: 3.196e-07	centromere/kinetochore complex maturation: 2.484e-05	mitotic cell cycle and cell cycle control: 0.006912
418	2	YER048W-A, YCL017C,	144	12	12	2.0000	Nfs1p/Isd11p complex	1	2	0	biosynthesis of cysteine: 0.001305	biosynthesis of homocysteine: 0.002282	metabolism of vitamins, cofactors, and prosthetic groups: 0.01394	homeostasis of metal ions (Na, K, Ca etc.): 0.03148
139	18	YFR001W, YDR101C, YHR197W, YKL009W, YGR103W, YKR081C, YER006W, YCR072C, YPR016C, YNL002C, YGR245C, YGL111W, YOR272W, YER126C, YPL093W, YOR206W, YNR053C, YNL110C,	0.25	0	1	2.0000	Noc1p/Noc2p complex	0.0278	2	0.681416	ribosome biogenesis: 3.697e-34	rRNA processing: 9.974e-09	nuclear transport: 0.001717	BIOGENESIS OF CELLULAR COMPONENTS: 0.01452	RNA binding: 0.01503	translation: 0.04776	G1 phase of mitotic cell cycle: 0.06095	mRNA processing (splicing, 5'-, 3'-end processing): 0.08128	RNA processing: 0.08376
206	18	YDR101C, YHR197W, YKL009W, YGR103W, YKR081C, YER006W, YCR072C, YPR016C, YOR272W, YNL002C, YLR074C, YGL111W, YER126C, YPL093W, YOR206W, YGR245C, YNR053C, YNL110C,	42.25	10	3	5.3077	Noc1p/Noc2p complex	0.0278	2	0.651786	ribosome biogenesis: 3.97e-31	rRNA processing: 9.974e-09	nuclear transport: 0.001717	BIOGENESIS OF CELLULAR COMPONENTS: 0.01452	translation: 0.04776	G1 phase of mitotic cell cycle: 0.06095	mRNA processing (splicing, 5'-, 3'-end processing): 0.08128	RNA binding: 0.08881
671	18	YLL008W, YDR101C, YHR197W, YKL009W, YGR103W, YKR081C, YER006W, YCR072C, YPR016C, YOR272W, YNL002C, YGL111W, YER126C, YPL093W, YOR206W, YGR245C, YNR053C, YNL110C,	0	0	0	0	Noc1p/Noc2p complex	0.0278	2	0.652174	ribosome biogenesis: 3.97e-31	rRNA processing: 3.018e-10	nuclear transport: 0.001717	BIOGENESIS OF CELLULAR COMPONENTS: 0.01452	translation: 0.04776	G1 phase of mitotic cell cycle: 0.06095	mRNA processing (splicing, 5'-, 3'-end processing): 0.08128	RNA binding: 0.08881	assembly of protein complexes: 0.09511
691	18	YDR101C, YHR197W, YKL009W, YGR103W, YKR081C, YER006W, YCR072C, YPR016C, YOR272W, YNL002C, YNR053C, YGL111W, YER126C, YPL093W, YOR206W, YGR245C, YDL031W, YNL110C,	2.25	3	0	22.6667	Noc1p/Noc2p complex	0.0278	2	0.657895	ribosome biogenesis: 3.97e-31	rRNA processing: 3.018e-10	nuclear transport: 0.001717	BIOGENESIS OF CELLULAR COMPONENTS: 0.01452	translation: 0.04776	G1 phase of mitotic cell cycle: 0.06095	mRNA processing (splicing, 5'-, 3'-end processing): 0.08128	RNA binding: 0.08881
608	20	YNL061W, YDR101C, YHR197W, YKL009W, YGR103W, YKR081C, YER006W, YCR072C, YPR016C, YOR272W, YNL002C, YGL111W, YER126C, YPL093W, YFL002C, YOR206W, YGR245C, YNR053C, YMR049C, YNL110C,	1	2	0	42.5000	Noc1p/Noc2p complex	0.025	2	0.601449	ribosome biogenesis: 1.237e-29	rRNA processing: 7.195e-13	nuclear transport: 0.002335	RNA modification: 0.006507	BIOGENESIS OF CELLULAR COMPONENTS: 0.01612	translation: 0.05279	G1 phase of mitotic cell cycle: 0.06726	mRNA processing (splicing, 5'-, 3'-end processing): 0.08946
486	2	YHR052W, YLR002C,	6.25	3	2	3.4000	Noc2p/Noc3p complex	0.25	2	1	PROTEIN FATE (folding, modification, destination): 0.003259	protein binding: 0.004082	ori recognition and priming complex formation: 0.008127	protein/peptide degradation: 0.01555	rRNA processing: 0.05395
37	22	YOL077C, YKL009W, YER006W, YPL211W, YLL034C, YPL093W, YOR206W, YNL061W, YHR197W, YKR081C, YDR087C, YMR049C, YGL111W, YPL043W, YLR002C, YOR272W, YFL002C, YGR103W, YHR088W, YPR016C, YNL002C, YNL110C,	1	1	1	37.5000	Noc2p/Noc3p complex	0.0909	2	0.517647	ribosome biogenesis: 3.367e-19	rRNA processing: 3.403e-19	RNA binding: 0.0004252	ribosomal proteins: 0.001333	nuclear transport: 0.00307	RNA modification: 0.007156	BIOGENESIS OF CELLULAR COMPONENTS: 0.01771	PROTEIN FATE (folding, modification, destination): 0.03481	translation: 0.05777	ori recognition and priming complex formation: 0.08264	mRNA processing (splicing, 5'-, 3'-end processing): 0.09747
7	24	YOL077C, YKL009W, YER006W, YCR072C, YPL211W, YPL093W, YOR206W, YNR053C, YNL061W, YHR197W, YKR081C, YMR049C, YGL111W, YLR002C, YOR272W, YER126C, YFL002C, YDR101C, YGR103W, YHR088W, YPR016C, YNL002C, YGR245C, YNL110C,	6.25	2	3	71.6000	Noc2p/Noc3p complex	0.0833	2	0.534759	ribosome biogenesis: 1.82e-27	rRNA processing: 1.418e-16	ribosomal proteins: 0.001984	nuclear transport: 0.003928	RNA binding: 0.005133	RNA modification: 0.007803	BIOGENESIS OF CELLULAR COMPONENTS: 0.01929	PROTEIN FATE (folding, modification, destination): 0.03786	translation: 0.06269	G1 phase of mitotic cell cycle: 0.07961	ori recognition and priming complex formation: 0.08945
613	19	YPL043W, YNL061W, YHR197W, YKL009W, YGR103W, YLR002C, YER006W, YHR088W, YPR016C, YNL002C, YOR272W, YPL211W, YPL093W, YOL077C, YKR081C, YNL110C, YDR087C, YMR049C, YFL002C,	0	0	0	0	Noc2p/Noc3p complex	0.0263	2	0.446809	rRNA processing: 8.355e-21	ribosome biogenesis: 6.962e-14	RNA binding: 0.0002059	ribosomal proteins: 0.0006639	RNA modification: 0.006183	PROTEIN FATE (folding, modification, destination): 0.03019	translation: 0.05028	ori recognition and priming complex formation: 0.07222	mRNA processing (splicing, 5'-, 3'-end processing): 0.08539
28	20	YPL043W, YNL061W, YMR049C, YHR197W, YKL009W, YGR103W, YLR002C, YER006W, YHR088W, YPR016C, YNL002C, YFL002C, YOR272W, YPL211W, YPL093W, YOL077C, YKR081C, YDR087C, YMR229C, YNL110C,	0.25	0	1	86.0000	Noc2p/Noc3p complex	0.025	2	0.448276	rRNA processing: 2.65e-22	ribosome biogenesis: 1.254e-13	RNA binding: 2.078e-05	ribosomal proteins: 0.0008503	RNA modification: 0.006507	PROTEIN FATE (folding, modification, destination): 0.03174	translation: 0.05279	ori recognition and priming complex formation: 0.07572	mRNA processing (splicing, 5'-, 3'-end processing): 0.08946
129	20	YPL043W, YNL061W, YHR197W, YKL009W, YGR103W, YLR002C, YER006W, YHR088W, YPR016C, YNL002C, YKL172W, YOR272W, YPL211W, YFL002C, YPL093W, YOL077C, YKR081C, YDR087C, YMR049C, YNL110C,	0	0	0	0	Noc2p/Noc3p complex	0.025	2	0.466667	rRNA processing: 2.65e-22	ribosome biogenesis: 1.254e-13	RNA binding: 0.0002662	ribosomal proteins: 0.0008503	RNA modification: 0.006507	PROTEIN FATE (folding, modification, destination): 0.03174	translation: 0.05279	ori recognition and priming complex formation: 0.07572	mRNA processing (splicing, 5'-, 3'-end processing): 0.08946
133	20	YPL043W, YNL061W, YHR197W, YKL009W, YGR103W, YLR002C, YER006W, YHR088W, YPR016C, YOR272W, YFL002C, YNL002C, YPL211W, YPL093W, YOL077C, YKR081C, YDR087C, YMR049C, YDL031W, YNL110C,	0	0	0	0	Noc2p/Noc3p complex	0.025	2	0.44	rRNA processing: 2.65e-22	ribosome biogenesis: 1.254e-13	ribosomal proteins: 8.731e-05	RNA binding: 0.0002662	RNA modification: 0.006507	PROTEIN FATE (folding, modification, destination): 0.03174	translation: 0.05279	ori recognition and priming complex formation: 0.07572	mRNA processing (splicing, 5'-, 3'-end processing): 0.08946
178	20	YPL043W, YLL008W, YOL077C, YHR197W, YKL009W, YGR103W, YLR002C, YER006W, YHR088W, YPR016C, YNL002C, YOR272W, YPL211W, YPL093W, YFL002C, YKR081C, YNL061W, YDR087C, YMR049C, YNL110C,	0	0	0	0	Noc2p/Noc3p complex	0.025	2	0.437086	rRNA processing: 2.65e-22	ribosome biogenesis: 1.254e-13	ribosomal proteins: 8.731e-05	RNA binding: 0.0002662	RNA modification: 0.006507	PROTEIN FATE (folding, modification, destination): 0.03174	translation: 0.05279	ori recognition and priming complex formation: 0.07572	mRNA processing (splicing, 5'-, 3'-end processing): 0.08946
193	20	YNL061W, YHR197W, YCL054W, YKL009W, YGR103W, YLR002C, YER006W, YHR088W, YPR016C, YNL002C, YKL172W, YOR272W, YPL211W, YFL002C, YPL093W, YOL077C, YKR081C, YDR087C, YMR049C, YNL110C,	0	0	0	0	Noc2p/Noc3p complex	0.025	2	0.493151	rRNA processing: 2.65e-22	ribosome biogenesis: 1.254e-13	ribosomal proteins: 0.0008503	RNA binding: 0.002649	RNA modification: 0.006507	PROTEIN FATE (folding, modification, destination): 0.03174	translation: 0.05279	rRNA modification: 0.05572	PROTEIN SYNTHESIS: 0.06726	ori recognition and priming complex formation: 0.07572	mRNA processing (splicing, 5'-, 3'-end processing): 0.08946
253	20	YPL043W, YNL061W, YHR197W, YKL009W, YGR103W, YLR002C, YER006W, YHR088W, YPR016C, YNL002C, YOR272W, YPL211W, YOR294W, YFL002C, YOL077C, YKR081C, YNL110C, YDR087C, YMR049C, YPL093W,	0	0	0	0	Noc2p/Noc3p complex	0.025	2	0.451389	rRNA processing: 2.65e-22	ribosome biogenesis: 1.254e-15	RNA binding: 0.0002662	ribosomal proteins: 0.0008503	RNA modification: 0.006507	PROTEIN FATE (folding, modification, destination): 0.03174	translation: 0.05279	ori recognition and priming complex formation: 0.07572	mRNA processing (splicing, 5'-, 3'-end processing): 0.08946
281	20	YPL043W, YNL061W, YHR197W, YKL009W, YGR103W, YKR081C, YER006W, YHR088W, YPR016C, YNL002C, YOR272W, YPL211W, YLR276C, YPL093W, YOL077C, YLR002C, YNL110C, YDR087C, YMR049C, YFL002C,	0	0	0	0	Noc2p/Noc3p complex	0.025	2	0.428571	rRNA processing: 2.65e-22	ribosome biogenesis: 1.254e-13	ribosomal proteins: 8.731e-05	RNA binding: 0.0002662	RNA modification: 0.006507	PROTEIN FATE (folding, modification, destination): 0.03174	translation: 0.05279	ori recognition and priming complex formation: 0.07572	mRNA processing (splicing, 5'-, 3'-end processing): 0.08946
693	20	YPL043W, YNL061W, YHR197W, YCL054W, YKL009W, YGR103W, YKR081C, YER006W, YHR088W, YPR016C, YNL002C, YOR272W, YPL211W, YPL093W, YOL077C, YLR002C, YNL110C, YDR087C, YMR049C, YFL002C,	0	0	0	0	Noc2p/Noc3p complex	0.025	2	0.458904	rRNA processing: 2.65e-22	ribosome biogenesis: 1.254e-13	RNA binding: 0.0002662	ribosomal proteins: 0.0008503	RNA modification: 0.006507	PROTEIN FATE (folding, modification, destination): 0.03174	translation: 0.05279	rRNA modification: 0.05572	PROTEIN SYNTHESIS: 0.06726	ori recognition and priming complex formation: 0.07572	mRNA processing (splicing, 5'-, 3'-end processing): 0.08946
61	21	YPL043W, YNL061W, YHR197W, YKL009W, YGR103W, YKR081C, YER006W, YHR088W, YPR016C, YOR272W, YNL002C, YPL211W, YLL034C, YDR496C, YPL093W, YOL077C, YLR002C, YNL110C, YDR087C, YMR049C, YFL002C,	1	2	0	67.0000	Noc2p/Noc3p complex	0.0238	2	0.429487	rRNA processing: 1.111e-19	ribosome biogenesis: 2.372e-15	RNA binding: 0.0003388	ribosomal proteins: 0.001072	RNA modification: 0.006831	nuclear transport: 0.0308	PROTEIN FATE (folding, modification, destination): 0.03327	translation: 0.05528	ori recognition and priming complex formation: 0.07919	transcription repression: 0.08783	mRNA processing (splicing, 5'-, 3'-end processing): 0.09349
459	2	YOL144W, YKL014C,	20.25	4	5	2.0000	Npa2p-containing subcomplex	0.4	5	1	rRNA processing: 0.0007652	assembly of protein complexes: 0.06285	ribosomal proteins: 0.07708
460	2	YLR221C, YOL144W,	132.25	11	12	2.1739	Npa2p-containing subcomplex	0.4	5	1	ribosomal proteins: 0.001605	rRNA processing: 0.05395	assembly of protein complexes: 0.06285
201	4	YPL043W, YNL061W, YMR290C, YKL014C,	1	1	1	2.5000	Npa2p-containing subcomplex	0.05	5	0.666667	rRNA processing: 5.722e-07	RNA modification: 0.001305
162	4	YJL041W, YGL172W, YGR119C, YFR002W,	5402.25	77	70	3.8299	Nsp1p complex	1	4	1	nuclear membrane: 4.669e-10	structural protein binding: 6.257e-09	nuclear transport: 3.449e-08	RNA transport: 3.618e-08	protein transport: 2.688e-07	protein targeting, sorting and translocation: 4.332e-06	ribosome biogenesis: 0.0006313	tRNA synthesis: 0.02436	tRNA processing: 0.02999
249	3	YJL041W, YJL061W, YIL115C,	225	20	10	3.5333	Nsp1p/Nup82p complex	0.6667	2	1	nuclear membrane: 1.059e-07	structural protein binding: 7.231e-07	nuclear transport: 2.577e-06	RNA transport: 2.67e-06	ribosome biogenesis: 0.0003189	protein transport: 0.001541	protein targeting, sorting and translocation: 0.006	tRNA synthesis: 0.01838
723	2	YJL041W, YMR047C,	0	0	0	0	Nsp1p/Nup82p complex	0.25	2	1	nuclear membrane: 2.317e-05	structural protein binding: 8.203e-05	nuclear transport: 0.0001902	RNA transport: 0.0001947	protein transport: 0.0005258	protein targeting, sorting and translocation: 0.002096	tRNA synthesis: 0.01233	tRNA processing: 0.01522	ribosome biogenesis: 0.02067
388	2	YGR159C, YGL120C,	9	3	3	2.1667	Ntr1p/Ntr2p/Prp43p complex	0.1667	3	0	splicing: 0.04434	DNA binding: 0.05055	stress response: 0.05148	rRNA processing: 0.05395	RNA binding: 0.0601	ATP binding: 0.0604	ribosomal proteins: 0.07708
389	2	YNL224C, YGL120C,	20.25	6	3	2.3333	Ntr1p/Ntr2p/Prp43p complex	0.1667	3	0	splicing: 0.04434	ATP binding: 0.0604
570	2	YBL052C, YPR031W,	0.25	0	1	2.0000	NuA3 histone acetyltransferase complex	0.4	5	0	TRANSCRIPTION: 0.01007	modification by acetylation, deacetylation: 0.02227	DNA conformation modification (e.g. chromatin): 0.05949	pheromone response, mating-type determination, sex-specific proteins: 0.05979
267	9	YOR244W, YFL024C, YGR002C, YNL136W, YDR359C, YPR023C, YNL107W, YJL081C, YHR090C,	2.25	1	2	2.6667	NuA4 histone acetyltransferase complex	0.6923	13	0.53125	DNA conformation modification (e.g. chromatin): 5.921e-12	modification by acetylation, deacetylation: 1.331e-10	organization of chromosome structure: 6.839e-10	transcriptional control: 7.412e-06	enzyme activator: 0.03282
84	8	YOR244W, YFL024C, YGR002C, YNL136W, YDR359C, YPR023C, YNL107W, YJL081C,	1	2	0	4.0000	NuA4 histone acetyltransferase complex	0.6154	13	0.555556	modification by acetylation, deacetylation: 4.481e-11	DNA conformation modification (e.g. chromatin): 1.78e-10	organization of chromosome structure: 2.311e-10	transcriptional control: 2.653e-06
317	2	YEL018W, YJR082C,	81	9	9	2.0000	NuA4 histone acetyltransferase complex	0.1538	13	1	UNCLASSIFIED PROTEINS: 0.05164
260	3	YJL074C, YDL003W, YFL008W,	2550.25	47	54	2.0000	nuclear cohesin complex	0.6	5	0	chromosome condensation: 4.017e-08	G2/M transition of mitotic cell cycle: 5.113e-07	ATP binding: 0.00281	phosphate metabolism: 0.01198	M phase: 0.02456	meiosis: 0.06902	DNA binding: 0.07388	development of asco- basidio- or zygospore: 0.07695
259	3	YLR272C, YFR031C, YBL097W,	756.25	27	28	2.7273	nuclear condensin complex	0.6	5	1	chromosome condensation: 4.017e-08	M phase: 0.0002021	DNA binding: 0.07388	ATP binding: 0.0878
404	2	YFR031C, YDR325W,	272.25	18	15	2.5152	nuclear condensin complex	0.4	5	1	chromosome condensation: 1.23e-05	M phase: 0.01651	DNA binding: 0.05055	ATP binding: 0.0604
24	13	YOR001W, YOR076C, YOL142W, YOL021C, YDL111C, YNL232W, YGR095C, YGR195W, YHR081W, YHR069C, YGR158C, YDR280W, YCR035C,	8281	99	83	4.2857	Nuclear exosome complex	0.9231	12	0.333333	RNA degradation: 4.091e-22	rRNA processing: 1.788e-18	mRNA processing (splicing, 5'-, 3'-end processing): 0.06012	DNA recombination and DNA repair: 0.062
231	14	YOR001W, YOR076C, YOL142W, YOL021C, YDL111C, YNL232W, YPR189W, YGR095C, YGR195W, YHR081W, YHR069C, YGR158C, YDR280W, YCR035C,	36	5	7	11.1667	Nuclear exosome complex	0.8571	12	0.320513	RNA degradation: 3.2e-24	rRNA processing: 1.219e-17	CELL RESCUE, DEFENSE AND VIRULENCE: 0.01579	mRNA processing (splicing, 5'-, 3'-end processing): 0.06443	DNA recombination and DNA repair: 0.06644
258	8	YAL033W, YHR062C, YBR257W, YBR167C, YNL282W, YNL221C, YBL018C, YGR030C,	6.25	3	2	4.8000	nucleolar ribonuclease P complex	0.8889	9	0.869565	tRNA processing: 6.405e-18	rRNA processing: 2.981e-13	DNA synthesis and replication: 0.0986
94	7	YAL033W, YHR062C, YBR257W, YNL282W, YNL221C, YBL018C, YGR030C,	1806.25	43	42	3.6941	nucleolar ribonuclease P complex	0.7778	9	0.842105	tRNA processing: 9.801e-16	rRNA processing: 1.12e-11	DNA synthesis and replication: 0.08744
188	6	YMR072W, YBL002W, YML069W, YNL030W, YBR009C, YBL003C,	3192.25	56	57	5.5221	Nucleosomal protein complex	0.3333	8	0	DNA binding: 6.466e-08	DNA conformation modification (e.g. chromatin): 1.502e-07	transcriptional control: 0.0002997	DNA recombination and DNA repair: 0.0003646	DNA synthesis and replication: 0.002578	mRNA synthesis: 0.009719
666	6	YBR010W, YLL022C, YNL030W, YBR009C, YEL056W, YBL003C,	59536	239	249	3.9488	Nucleosomal protein complex	0.3333	8	0.583333	DNA conformation modification (e.g. chromatin): 7.711e-10	DNA binding: 6.224e-06	transcriptional control: 8.875e-06	modification by acetylation, deacetylation: 0.06389
686	8	YMR072W, YBR245C, YBL002W, YML069W, YNL030W, YBR009C, YPL082C, YBL003C,	100	10	10	18.6500	Nucleosomal protein complex	0.25	8	0	DNA conformation modification (e.g. chromatin): 2.033e-08	DNA binding: 5.735e-07	transcriptional control: 2.653e-06	DNA recombination and DNA repair: 0.0006741	DNA synthesis and replication: 0.004686	mRNA synthesis: 0.01292	ATP binding: 0.02242	phosphate metabolism: 0.07984
247	6	YOL054W, YBR245C, YNL030W, YBR009C, YPL082C, YBL003C,	169	16	10	3.6154	Nucleosomal protein complex	0.1875	8	0	transcriptional control: 8.875e-06	DNA conformation modification (e.g. chromatin): 1.212e-05	DNA binding: 0.0003174	ATP binding: 0.01279	transcription elongation: 0.02962	phosphate metabolism: 0.04894
627	6	YMR072W, YBR245C, YNL030W, YBR009C, YPL082C, YBL003C,	0	0	0	0	Nucleosomal protein complex	0.1875	8	0	DNA binding: 6.224e-06	transcriptional control: 8.875e-06	DNA conformation modification (e.g. chromatin): 1.212e-05	ATP binding: 0.01279	DNA recombination and DNA repair: 0.02962	phosphate metabolism: 0.04894	DNA synthesis and replication: 0.07597
653	6	YMR072W, YBR245C, YBL002W, YBR009C, YPL082C, YBL003C,	2652.25	60	43	2.4369	Nucleosomal protein complex	0.1875	8	0	DNA binding: 6.224e-06	transcriptional control: 8.875e-06	DNA conformation modification (e.g. chromatin): 1.212e-05	ATP binding: 0.01279	DNA recombination and DNA repair: 0.02962	phosphate metabolism: 0.04894	DNA synthesis and replication: 0.07597
702	7	YOL054W, YMR072W, YBR245C, YNL030W, YBR009C, YPL082C, YBL003C,	0	0	0	0	Nucleosomal protein complex	0.1607	8	0	DNA binding: 1.415e-05	DNA conformation modification (e.g. chromatin): 2.743e-05	transcriptional control: 2.892e-05	ATP binding: 0.01735	transcription elongation: 0.03438	DNA recombination and DNA repair: 0.03438	phosphate metabolism: 0.06406	DNA synthesis and replication: 0.08744
32	8	YKR001C, YFR037C, YMR072W, YBR245C, YNL030W, YBR009C, YPL082C, YBL003C,	1	1	1	11.5000	Nucleosomal protein complex	0.1406	8	0	DNA conformation modification (e.g. chromatin): 1.319e-06	transcriptional control: 2.653e-06	DNA binding: 2.759e-05	ATP binding: 0.02242	DNA recombination and DNA repair: 0.0391	intra Golgi transport: 0.04153	peroxisome: 0.04395	phosphate metabolism: 0.07984	DNA synthesis and replication: 0.0986
86	8	YKR001C, YFR037C, YMR072W, YBR245C, YBL002W, YBR009C, YPL082C, YBL003C,	16	4	4	5.2500	Nucleosomal protein complex	0.1406	8	0	DNA conformation modification (e.g. chromatin): 1.319e-06	transcriptional control: 2.653e-06	DNA binding: 2.759e-05	ATP binding: 0.02242	DNA recombination and DNA repair: 0.0391	intra Golgi transport: 0.04153	peroxisome: 0.04395	phosphate metabolism: 0.07984	DNA synthesis and replication: 0.0986
160	5	YKR048C, YOL012C, YBL002W, YBL003C, YGL241W,	10302.2	102	101	2.3300	Nucleosomal protein complex	0.1	8	0	DNA conformation modification (e.g. chromatin): 4.164e-06	transcriptional control: 0.002892	DNA binding: 0.00619	nucleus: 0.02166	bud / growth tip: 0.0248	M phase: 0.04027	nuclear transport: 0.06563	organization of chromosome structure: 0.06926
366	2	YDR225W, YLR357W,	1	1	1	2.0000	Nucleosomal protein complex	0.0625	8	0	DNA conformation modification (e.g. chromatin): 0.0009363	G2/M transition of mitotic cell cycle: 0.01619	organization of chromosome structure: 0.02895	DNA binding: 0.05055
455	2	YML095C, YPL022W,	12.25	2	5	2.0000	nucleotide-excision repair factor 1 complex	0.6667	3	0	somatic / mitotic recombination: 1.119e-05	DNA damage response: 0.0001559	DNA repair: 0.0006691
520	2	YER162C, YEL037C,	625	25	25	2.0000	nucleotide-excision repair factor 2 complex	1	2	1	cell cycle checkpoints (checkpoints of morphogenesis, DNA-damage,-replication, mitotic phase and spindle): 0.0001178	DNA damage response: 0.0001559	DNA repair: 0.0006691	protease inhibitor: 0.001631	protein/peptide degradation: 0.01555	cell wall: 0.06742
539	2	YIL128W, YER171W,	272.25	22	11	2.0000	nucleotide-excision repair factor 3 complex	0.0714	7	0	DNA repair: 0.0006691	transcriptional control: 0.004822	metabolism of methionine: 0.006831	transcription initiation: 0.0149	DNA topology: 0.01747	general transcription activities: 0.04652
106	6	YKL057C, YGL092W, YGL100W, YLR208W, YDL116W, YJR042W,	5041	70	72	3.1901	Nup84p complex	1	6	0.285714	nuclear membrane: 1.184e-11	structural protein binding: 3.161e-10	nuclear transport: 2.702e-09	RNA transport: 2.868e-09	protein transport: 3.528e-08	protein targeting, sorting and translocation: 1.123e-06	development of asco- basidio- or zygospore: 0.0003602	tRNA processing: 0.0008386	vesicle formation: 0.009719	ER to Golgi transport: 0.06476
263	3	YCR095C, YNL099C, YNL032W,	400	18	22	2.0000	OCA complex	0.5	6	0	regulation by modification: 1.674e-05	protein kinase: 6.92e-05	enzymatic activity regulation / enzyme regulator: 0.0004739	modification by phosphorylation, dephosphorylation, autophosphorylation: 0.002667	phosphate metabolism: 0.01198	oxidative stress response: 0.02645	endocytosis: 0.02834	actin cytoskeleton: 0.04555	stress response: 0.07519
482	2	YHL029C, YCR095C,	3080.25	55	56	2.6126	OCA complex	0.3333	6	1	UNCLASSIFIED PROTEINS: 0.05164
483	2	YDR067C, YHL029C,	12.25	4	3	2.4286	OCA complex	0.3333	6	1	UNCLASSIFIED PROTEINS: 0.05164
583	2	YNL099C, YNL056W,	400	19	21	2.0000	OCA complex	0.3333	6	0	regulation by modification: 0.004884	protein kinase: 0.009745	oxidative stress response: 0.01779	enzymatic activity regulation / enzyme regulator: 0.02514	modification by phosphorylation, dephosphorylation, autophosphorylation: 0.05887
428	2	YJL002C, YGL022W,	240.25	11	20	2.0000	oligosaccharyl transferase complex	0.2222	9	0	peptidoglycan anabolism: 7.244e-06	N-directed glycosylation, deglycosylation: 4.81e-05
522	2	YGL022W, YEL002C,	841	34	24	2.8103	oligosaccharyl transferase complex	0.2222	9	0	peptidoglycan anabolism: 7.244e-06	N-directed glycosylation, deglycosylation: 4.81e-05	cell cycle: 0.001631
523	2	YEL002C, YMR149W,	2256.25	45	50	2.1789	oligosaccharyl transferase complex	0.2222	9	0	peptidoglycan anabolism: 7.244e-06	N-directed glycosylation, deglycosylation: 4.81e-05	cell cycle: 0.001631
117	6	YHR118C, YPR162C, YLL004W, YML065W, YBR060C, YNL261W,	2500	48	52	3.3000	Origin recognition complex	1	6	0.933333	ori recognition and priming complex formation: 2.414e-15	DNA conformation modification (e.g. chromatin): 7.711e-10	pheromone response, mating-type determination, sex-specific proteins: 7.964e-10	transcriptional control: 1.092e-07	ATP binding: 0.01279	phosphate metabolism: 0.04894
327	2	YJR045C, YIL022W,	1	1	1	2.0000	PAM complex	0.3333	6	0	mitochondrial transport: 0.0002853	protein transport: 0.0005258	protein targeting, sorting and translocation: 0.002096	enzymatic activity regulation / enzyme regulator: 0.02514	transport facilities: 0.028	protein folding and stabilization: 0.0299	stress response: 0.05148	ATP binding: 0.0604
526	2	YGL094C, YKL025C,	256	16	16	2.0000	PAN complex	1	2	1	mRNA processing (splicing, 5'-, 3'-end processing): 2.317e-05	DNA repair: 0.0006691	translation: 0.005534	cell wall: 0.06742
344	2	YGL153W, YNL214W,	240.25	15	16	2.0000	peroxin docking complex	0.6667	3	1	peroxisomal transport: 9.109e-06	protein binding: 0.004082	peroxisome: 0.01136	protein targeting, sorting and translocation: 0.08752
471	2	YLR060W, YFL022C,	25	5	5	2.0000	Phenylalaninine-tRNA-ligase	1	2	0	aminoacyl-tRNA-synthetases: 3.947e-05
578	2	YPL031C, YIL050W,	306.25	15	20	3.2000	Pho85p/Pcl2p complex	0.25	2	0	regulation of C-compound and carbohydrate metabolism: 0.0004262	regulation of phosphate metabolism: 0.005858	metabolism of energy reserves (e.g. glycogen, trehalose): 0.01811	enzymatic activity regulation / enzyme regulator: 0.02514	modification by phosphorylation, dephosphorylation, autophosphorylation: 0.05887	mitotic cell cycle and cell cycle control: 0.06802
491	2	YPL219W, YPL031C,	16	8	0	3.2500	Pho85p/Pcl8p complex	1	2	0	metabolism of energy reserves (e.g. glycogen, trehalose): 8.203e-05	regulation of C-compound and carbohydrate metabolism: 0.0004262	regulation of phosphate metabolism: 0.005858	enzymatic activity regulation / enzyme regulator: 0.02514	modification by phosphorylation, dephosphorylation, autophosphorylation: 0.05887	mitotic cell cycle and cell cycle control: 0.06802
213	3	YGR233C, YOL001W, YPL031C,	110.25	8	13	2.5714	Pho85p/Pho80p complex	0.6667	2	0.333333	regulation of phosphate metabolism: 2.129e-08	mitotic cell cycle and cell cycle control: 0.003581	kinase inhibitior: 0.006825	transcriptional control: 0.01346	metabolism of energy reserves (e.g. glycogen, trehalose): 0.02693	enzymatic activity regulation / enzyme regulator: 0.03723	regulation of C-compound and carbohydrate metabolism: 0.05964	modification by phosphorylation, dephosphorylation, autophosphorylation: 0.08564	pheromone response, mating-type determination, sex-specific proteins: 0.08693	cell growth / morphogenesis: 0.08693
326	2	YBR128C, YPL120W,	0.25	1	0	2.0000	phosphatidylinositol (PtdIns) 3-kinase complex (functions in autophagy)	0.5	4	1	autoproteolytic processing: 1.731e-05	protein/peptide degradation: 6.009e-05	vesicular transport (Golgi network, etc.): 0.02323	vacuolar/lysosomal transport: 0.04901	protein targeting, sorting and translocation: 0.08752
216	4	YPL120W, YLR240W, YLR360W, YBR097W,	900	32	28	2.9500	phosphatidylinositol (PtdIns) 3-kinase complex (functions in CPY sorting)	1	4	0.8	vacuolar/lysosomal transport: 3.839e-07	protein targeting, sorting and translocation: 4.332e-06	modification by phosphorylation, dephosphorylation, autophosphorylation: 0.005173	polyphosphoinositol mediated signal transduction: 0.01293	autoproteolytic processing: 0.01676	intra Golgi transport: 0.0212	phosphate metabolism: 0.0224	protein/peptide degradation: 0.03062	vesicular transport (Golgi network, etc.): 0.04538	cellular import: 0.05682	lipid, fatty acid and isoprenoid metabolism: 0.08132
393	2	YER149C, YLL021W,	169	13	13	2.0000	polarisome complex	0.6667	3	1	structural protein binding: 8.203e-05	small GTPase mediated signal transduction: 8.805e-05	actin cytoskeleton: 0.0002429	pheromone response, mating-type determination, sex-specific proteins: 0.0009464	budding, cell polarity and filament formation: 0.002584	protein binding: 0.004082	directional cell growth (morphogenesis): 0.01039
141	6	YJL179W, YEL003W, YNL153C, YLR200W, YML094W, YGR078C,	16512.2	124	133	2.0000	prefoldin complex	1	6	0	protein folding and stabilization: 1.039e-11	cytoskeleton/structural proteins: 3.444e-11	protein binding: 6.61e-08	mitotic cell cycle and cell cycle control: 0.01609	unfolded protein response (e.g. ER quality control): 0.06389
492	2	YFL023W, YLR200W,	20.25	5	4	2.0000	prefoldin complex	0.0833	6	0	protein folding and stabilization: 0.0299	cytoskeleton/structural proteins: 0.03621	budding, cell polarity and filament formation: 0.09666
294	6	YGR132C, YDR245W, YGR231C, YLR342W, YPL050C, YJL183W,	6.25	2	3	3.0000	prohibitin complex	0.3333	2	0	cell aging: 0.0002969	N-directed glycosylation, deglycosylation: 0.0007024	cell wall: 0.0007564	C-compound and carbohydrate metabolism: 0.0008525	protein/peptide degradation: 0.0008745	DNA synthesis and replication: 0.002578	mitotic cell cycle and cell cycle control: 0.01609	modification with sugar residues (e.g. glycosylation, deglycosylation): 0.01643	polysaccharide metabolism: 0.03333	metabolism of energy reserves (e.g. glycogen, trehalose): 0.05241	actin cytoskeleton: 0.08693
565	2	YKL019W, YDL090C,	210.25	15	14	2.4138	protein farnesyltransferase complex	1	2	0	modification with fatty acids (e.g. myristylation, palmitylation, farnesylation): 2.813e-05	lipid, fatty acid and isoprenoid metabolism: 0.0004676	cellular signalling: 0.01071	protein processing (proteolytic): 0.02035
105	8	YOL145C, YBR279W, YOR039W, YOR061W, YLR418C, YGL019W, YER164W, YIL035C,	930.25	31	30	2.3934	protein kinase CK2 complex	0.5	4	0.0869565	cell-cell adhesion: 2.494e-10	homeostasis: 2.494e-10	transcription elongation: 3.686e-08	G1/S transition of mitotic cell cycle: 7.707e-08	tRNA synthesis: 8.609e-08	G2/M transition of mitotic cell cycle: 2.665e-07	rRNA synthesis: 3.933e-07	DNA damage response: 1.538e-06	modification by phosphorylation, dephosphorylation, autophosphorylation: 5.102e-05	phosphate metabolism: 5.371e-05	cytoskeleton/structural proteins: 0.0003124	budding, cell polarity and filament formation: 0.0003757	cell growth / morphogenesis: 0.001386	transcriptional control: 0.01307	chromosome segregation/division: 0.07206
265	8	YOL145C, YBR279W, YMR172W, YOR061W, YLR418C, YGL019W, YOR039W, YIL035C,	36	5	7	2.0000	protein kinase CK2 complex	0.5	4	0.0869565	cell-cell adhesion: 2.494e-10	homeostasis: 2.494e-10	G1/S transition of mitotic cell cycle: 7.707e-08	tRNA synthesis: 8.609e-08	G2/M transition of mitotic cell cycle: 2.665e-07	rRNA synthesis: 3.933e-07	DNA damage response: 1.538e-06	transcription elongation: 6.418e-06	modification by phosphorylation, dephosphorylation, autophosphorylation: 5.102e-05	cytoskeleton/structural proteins: 0.0003124	budding, cell polarity and filament formation: 0.0003757	phosphate metabolism: 0.0009679	cell growth / morphogenesis: 0.001386	transcriptional control: 0.01307	chromosome segregation/division: 0.07206	osmotic and salt stress response: 0.07206
293	8	YOL145C, YBR279W, YOR039W, YOR061W, YKL088W, YLR418C, YGL019W, YIL035C,	2704	52	52	3.2885	protein kinase CK2 complex	0.5	4	0.0909091	cell-cell adhesion: 2.494e-10	homeostasis: 2.494e-10	G1/S transition of mitotic cell cycle: 7.707e-08	tRNA synthesis: 8.609e-08	G2/M transition of mitotic cell cycle: 2.665e-07	rRNA synthesis: 3.933e-07	DNA damage response: 1.538e-06	transcription elongation: 6.418e-06	modification by phosphorylation, dephosphorylation, autophosphorylation: 5.102e-05	cytoskeleton/structural proteins: 0.0003124	budding, cell polarity and filament formation: 0.0003757	phosphate metabolism: 0.0009679	cell growth / morphogenesis: 0.001386	nucleotide/nucleoside/nucleobase binding: 0.0243	osmosensing and response: 0.04395	chromosome segregation/division: 0.07206	osmotic and salt stress response: 0.07206	transcriptional control: 0.08778
87	6	YGL190C, YAL016W, YML109W, YDL188C, YMR273C, YDL134C,	3481	58	60	3.3814	protein phosphatase type 2A complex (Cdc55p)	0.5	3	0.533333	cell growth / morphogenesis: 7.964e-10	PROTEIN SYNTHESIS: 1.858e-09	bud / growth tip: 7.97e-09	budding, cell polarity and filament formation: 1.664e-08	cell cycle checkpoints (checkpoints of morphogenesis, DNA-damage,-replication, mitotic phase and spindle): 1.919e-07	actin cytoskeleton: 8.236e-07	modification by phosphorylation, dephosphorylation, autophosphorylation: 1.161e-05	phosphate metabolism: 0.0002372	cell aging: 0.0002969	G1/S transition of mitotic cell cycle: 0.0005201	cytokinesis (cell division) /septum formation and hydrolysis: 0.001898	cytoskeleton/structural proteins: 0.004699	regulation of C-compound and carbohydrate metabolism: 0.005887	stress response: 0.009373	DNA conformation modification (e.g. chromatin): 0.01242	mitotic cell cycle and cell cycle control: 0.01609	TRANSCRIPTION: 0.02962
292	7	YGL190C, YAL016W, YML109W, YDL188C, YMR273C, YDL134C, YOR014W,	144	9	15	4.8333	protein phosphatase type 2A complex (Rts1p)	0.4286	3	0.470588	PROTEIN SYNTHESIS: 7.649e-12	cell growth / morphogenesis: 5.408e-09	bud / growth tip: 1.851e-08	budding, cell polarity and filament formation: 1.106e-07	cell cycle checkpoints (checkpoints of morphogenesis, DNA-damage,-replication, mitotic phase and spindle): 4.431e-07	modification by phosphorylation, dephosphorylation, autophosphorylation: 4.834e-07	actin cytoskeleton: 1.893e-06	phosphate metabolism: 2.153e-05	cell aging: 0.0004139	stress response: 0.0005716	G1/S transition of mitotic cell cycle: 0.000724	cytokinesis (cell division) /septum formation and hydrolysis: 0.002627	cytoskeleton/structural proteins: 0.00646	regulation of C-compound and carbohydrate metabolism: 0.008073	DNA conformation modification (e.g. chromatin): 0.01685	mitotic cell cycle and cell cycle control: 0.02174	TRANSCRIPTION: 0.03438
652	20	YHR165C, YMR213W, YLR117C, YLR424W, YMR288W, YML049C, YPL151C, YPL213W, YDR416W, YKL173W, YMR125W, YAL032C, YLL036C, YER172C, YGR278W, YDL209C, YDL030W, YPR101W, YJR050W, YMR240C,	1	0	2	4.0000	Prp19-associated complex	0.225	8	0.803922	splicing: 3.191e-34	RNA binding: 2.078e-05	assembly of protein complexes: 0.003116	mitotic cell cycle and cell cycle control: 0.00414	translation: 0.05279
83	22	YMR213W, YLR424W, YMR288W, YDR416W, YKL173W, YMR125W, YLL036C, YER172C, YGR278W, YDL030W, YHR165C, YLR117C, YMR240C, YML049C, YER029C, YGL128C, YDL209C, YJR050W, YPL151C, YPL213W, YAL032C, YPR101W,	0	0	0	0	Prp19-associated complex	0.2045	8	0.767045	splicing: 1.201e-37	RNA binding: 3.763e-05	assembly of protein complexes: 0.004408	mitotic cell cycle and cell cycle control: 0.005824	translation: 0.05777
632	20	YHR165C, YMR213W, YDR364C, YLR424W, YMR288W, YLR117C, YPL151C, YPL213W, YDR416W, YKL173W, YMR125W, YAL032C, YDL209C, YER172C, YGR278W, YLL036C, YML049C, YPR101W, YDL030W, YMR240C,	0.25	0	1	2.0000	Prp19-associated complex	0.1562	8	0.782051	splicing: 3.191e-34	RNA binding: 2.078e-05	assembly of protein complexes: 0.003116	mitotic cell cycle and cell cycle control: 0.00414	S phase of mitotic cell cycle: 0.02242	DNA synthesis and replication: 0.02709	translation: 0.05279	nucleotide/nucleoside/nucleobase binding: 0.05863
649	20	YLL036C, YHR165C, YMR213W, YLR117C, YLR424W, YMR288W, YML049C, YPL151C, YPL213W, YDR416W, YKL173W, YMR125W, YAL032C, YBR065C, YER172C, YGR278W, YDL209C, YDL030W, YPR101W, YMR240C,	9	3	3	23.8333	Prp19-associated complex	0.1562	8	0.803922	splicing: 3.191e-34	RNA binding: 2.078e-05	assembly of protein complexes: 0.003116	mitotic cell cycle and cell cycle control: 0.00414	translation: 0.05279
664	20	YHR165C, YMR213W, YLR117C, YLR424W, YMR288W, YML049C, YPL151C, YPL213W, YGL128C, YDR416W, YKL173W, YMR125W, YAL032C, YDL209C, YER172C, YGR278W, YLL036C, YDL030W, YPR101W, YMR240C,	0	0	0	0	Prp19-associated complex	0.1562	8	0.789809	splicing: 3.191e-34	RNA binding: 2.078e-05	assembly of protein complexes: 0.003116	mitotic cell cycle and cell cycle control: 0.00414	translation: 0.05279
700	20	YHR165C, YMR213W, YLR117C, YCR063W, YMR288W, YML049C, YPL151C, YPL213W, YDR416W, YKL173W, YMR125W, YAL032C, YDL209C, YER172C, YGR278W, YLL036C, YDL030W, YPR101W, YMR240C, YLR424W,	2.25	2	1	18.3333	Prp19-associated complex	0.1562	8	0.783784	splicing: 3.185e-31	RNA binding: 2.078e-05	assembly of protein complexes: 0.003116	mitotic cell cycle and cell cycle control: 0.00414	translation: 0.05279
715	20	YHR165C, YMR213W, YLR117C, YLR424W, YMR288W, YML049C, YPL151C, YPL213W, YMR125W, YDR416W, YKL173W, YKR022C, YAL032C, YLL036C, YER172C, YGR278W, YDL209C, YDL030W, YPR101W, YMR240C,	1	1	1	2.0000	Prp19-associated complex	0.1562	8	0.797297	splicing: 3.191e-34	RNA binding: 2.078e-05	assembly of protein complexes: 0.003116	mitotic cell cycle and cell cycle control: 0.00414	translation: 0.05279
49	22	YMR213W, YLR424W, YMR288W, YDR416W, YKL173W, YMR125W, YLL036C, YER172C, YGR278W, YDL030W, YHR165C, YDR364C, YMR240C, YML049C, YER029C, YGL128C, YDL209C, YLR117C, YPL151C, YPL213W, YAL032C, YPR101W,	0	0	0	0	Prp19-associated complex	0.142	8	0.748603	splicing: 1.201e-37	RNA binding: 3.763e-05	assembly of protein complexes: 0.004408	mitotic cell cycle and cell cycle control: 0.005824	S phase of mitotic cell cycle: 0.02462	DNA synthesis and replication: 0.03207	translation: 0.05777	nucleotide/nucleoside/nucleobase binding: 0.06412
76	22	YMR213W, YLR424W, YMR288W, YDR416W, YKL173W, YMR125W, YLL036C, YER172C, YGR278W, YDL030W, YHR165C, YLR117C, YMR240C, YML049C, YBR065C, YER029C, YGL128C, YDL209C, YPL151C, YPL213W, YAL032C, YPR101W,	0	0	0	0	Prp19-associated complex	0.142	8	0.767045	splicing: 1.201e-37	RNA binding: 3.763e-05	assembly of protein complexes: 0.004408	mitotic cell cycle and cell cycle control: 0.005824	translation: 0.05777
256	22	YMR213W, YLR424W, YMR288W, YDR416W, YKL173W, YMR125W, YLL036C, YER172C, YGR278W, YDL030W, YHR165C, YLR117C, YMR240C, YML049C, YER029C, YGL128C, YDL209C, YPL151C, YPL213W, YKR022C, YAL032C, YPR101W,	0	0	0	0	Prp19-associated complex	0.142	8	0.761628	splicing: 1.201e-37	RNA binding: 3.763e-05	assembly of protein complexes: 0.004408	mitotic cell cycle and cell cycle control: 0.005824	translation: 0.05777
279	22	YMR213W, YLR424W, YMR288W, YDR416W, YKL173W, YMR125W, YLL036C, YER172C, YGR278W, YDL030W, YHR165C, YLR117C, YMR240C, YML049C, YER029C, YCR063W, YGL128C, YDL209C, YPL151C, YPL213W, YAL032C, YPR101W,	0.25	0	1	81.0000	Prp19-associated complex	0.142	8	0.744186	splicing: 1.341e-34	RNA binding: 3.763e-05	assembly of protein complexes: 0.004408	mitotic cell cycle and cell cycle control: 0.005824	translation: 0.05777
612	22	YMR213W, YLR424W, YMR288W, YDR416W, YKL173W, YMR125W, YLL036C, YER172C, YGR278W, YDL030W, YHR165C, YLR117C, YMR240C, YML049C, YER029C, YJL203W, YDL209C, YPL151C, YPL213W, YAL032C, YPR101W, YBR055C,	0	0	0	0	Prp19-associated complex	0.142	8	0.773481	splicing: 1.201e-37	RNA binding: 2.672e-06	assembly of protein complexes: 0.0005235	mitotic cell cycle and cell cycle control: 0.005824	translation: 0.05777
11	23	YMR213W, YLR424W, YMR288W, YDR416W, YKL173W, YMR125W, YLL036C, YER172C, YGR278W, YDL030W, YHR165C, YLR117C, YMR240C, YML049C, YER029C, YJL203W, YGL128C, YDL209C, YPL151C, YPL213W, YAL032C, YPR101W, YBR055C,	0	0	0	0	Prp19-associated complex	0.1359	8	0.770833	splicing: 2.301e-39	RNA binding: 3.726e-06	assembly of protein complexes: 0.0006476	mitotic cell cycle and cell cycle control: 0.006806	translation: 0.06023
58	23	YMR213W, YLR424W, YMR288W, YDR416W, YKL173W, YMR125W, YLL036C, YER172C, YGR278W, YDL030W, YHR165C, YLR117C, YMR240C, YML049C, YER029C, YJL203W, YDL209C, YGL120C, YPL151C, YPL213W, YAL032C, YPR101W, YBR055C,	100	9	11	57.9500	Prp19-associated complex	0.1359	8	0.748691	splicing: 2.301e-39	RNA binding: 3.726e-06	assembly of protein complexes: 0.0006476	mitotic cell cycle and cell cycle control: 0.006806	ATP binding: 0.02828	translation: 0.06023
379	2	YLL010C, YOR043W,	961	31	31	2.0000	Psr1p/Whi2p complex	1	2	1	stress response: 0.0006947	regulation of directional cell growth: 0.001631	enzyme activator: 0.00748	endocytosis: 0.01907	actin cytoskeleton: 0.03085	modification by phosphorylation, dephosphorylation, autophosphorylation: 0.05887
478	2	YJL115W, YPL153C,	2025	48	42	2.0000	Rad53p/Asf1p complex	1	2	0	induction of apoptosis by intracellular signals: 0.0003264	nucleotide/nucleoside/nucleobase metabolism: 0.005534	protein kinase: 0.009745	cell cycle checkpoints (checkpoints of morphogenesis, DNA-damage,-replication, mitotic phase and spindle): 0.02163	DNA damage response: 0.02482	DNA repair: 0.05055	modification by phosphorylation, dephosphorylation, autophosphorylation: 0.05887
448	2	YBR009C, YJL115W,	156.25	11	14	3.7600	Rad53p/Asf1p complex	0.25	2	0	induction of apoptosis by intracellular signals: 0.0003264	transcriptional control: 0.004822	DNA damage response: 0.02482	DNA binding: 0.05055	DNA conformation modification (e.g. chromatin): 0.05949
506	2	YGL058W, YCR066W,	121	9	13	2.0000	Rad6p/Rad18p complex	1	2	0	modification by ubiquitination, deubiquitination: 0.0001641	proteasomal degradation (ubiquitin/proteasomal pathway): 0.000433	DNA repair: 0.0006691	assembly of protein complexes: 0.001049	protein binding: 0.004082	TRANSCRIPTION: 0.01007	DNA synthesis and replication: 0.02673	DNA binding: 0.05055	development of asco- basidio- or zygospore: 0.05272
592	2	YDR202C, YJR033C,	2.25	1	2	4.0000	RAVE complex	0.6667	3	1	homeostasis of protons: 6.009e-05	accessory proteins of electron transport and membrane-associated energy conservation: 0.0006526	vacuole or lysosome: 0.01426
360	2	YKR014C, YDR328C,	6.25	3	2	2.0000	RAVE complex	0.1667	3	0	regulation of amino acid metabolism: 0.01071	G1/S transition of mitotic cell cycle: 0.012	G2/M transition of mitotic cell cycle: 0.01619	chromosome segregation/division: 0.01907	endocytosis: 0.01907	modification by ubiquitination, deubiquitination: 0.02546	regulation of C-compound and carbohydrate metabolism: 0.0406	proteasomal degradation (ubiquitin/proteasomal pathway): 0.04091	vacuolar/lysosomal transport: 0.04901	ATP binding: 0.0604	assembly of protein complexes: 0.06285	protein targeting, sorting and translocation: 0.08752
401	2	YJL076W, YDL042C,	529	23	23	2.1087	RENT complex	0.6667	3	1	nucleolus: 0.0003264	DNA conformation modification (e.g. chromatin): 0.0009363	cell aging: 0.009098	rRNA synthesis: 0.01779	modification by acetylation, deacetylation: 0.02227	DNA synthesis and replication: 0.02673	DNA repair: 0.05055	pheromone response, mating-type determination, sex-specific proteins: 0.05979	RNA binding: 0.0601	mitotic cell cycle and cell cycle control: 0.06802
307	5	YJL154C, YOR069W, YHR012W, YOR132W, YJL053W,	12.25	3	4	3.1429	retromer complex	1	5	0.444444	protein targeting, sorting and translocation: 1.959e-07	intra Golgi transport: 1.409e-06	vesicular transport (Golgi network, etc.): 0.001315	vacuolar/lysosomal transport: 0.00582	endoplasmic reticulum: 0.008917	vacuole or lysosome: 0.0349
175	4	YJL154C, YOR069W, YHR012W, YOR132W,	4489	61	73	2.4552	retromer complex	0.8	5	0.5	protein targeting, sorting and translocation: 4.332e-06	intra Golgi transport: 0.000167	vesicular transport (Golgi network, etc.): 0.0007983	vacuolar/lysosomal transport: 0.003581	endoplasmic reticulum: 0.007145	vacuole or lysosome: 0.02812	protein transport: 0.08587
390	2	YNL072W, YDR279W,	210.25	15	14	2.0000	ribonuclease H2 complex	0.6667	3	1	magnesium binding: 3.196e-07	polynucleotide degradation: 1.47e-05	DNA synthesis and replication: 0.0001813	DNA binding: 0.0006691	RNA binding: 0.0009564
288	8	YAL033W, YHR062C, YDR478W, YBR257W, YNL282W, YNL221C, YBL018C, YGR030C,	90.25	10	9	5.6316	ribonuclease MRP complex	0.8	10	0.863636	tRNA processing: 7.79e-15	rRNA processing: 2.981e-13	DNA synthesis and replication: 0.0986
220	3	YJL026W, YOR230W, YGR180C,	10506.2	104	101	2.0488	ribonucleoside-diphosphate reductase complex	0.4444	3	0	deoxyribonucleotide metabolism: 1.053e-05	DNA synthesis and replication: 0.0005366	regulator of transcription factor: 0.0179	general transcription activities: 0.06813	meiosis: 0.06902	DNA repair: 0.07388
409	2	YGR285C, YHR064C,	23256.2	151	154	2.0295	Ribosome-associated complex (RAC)	1	2	0	unfolded protein response (e.g. ER quality control): 0.000125	protein binding: 0.004082	PROTEIN SYNTHESIS: 0.007156	protein folding and stabilization: 0.0299
542	2	YHR064C, YNL209W,	10404	104	100	2.0000	Ribosome-associated complex (RAC)	0.25	2	0	PROTEIN SYNTHESIS: 1.23e-05	unfolded protein response (e.g. ER quality control): 0.000125	protein binding: 0.004082	ATP binding: 0.0604
179	16	YNL182C, YDR101C, YHR197W, YKL009W, YGR103W, YKR081C, YER006W, YCR072C, YPR016C, YNL002C, YGR245C, YER126C, YNL110C, YHR085W, YNR053C, YPL093W,	20.25	7	2	2.1111	Rix1p complex	0.1875	3	0.595745	ribosome biogenesis: 2.633e-24	rRNA processing: 1.418e-12	nuclear transport: 0.01885	translation: 0.04268	G1 phase of mitotic cell cycle: 0.05455	mRNA processing (splicing, 5'-, 3'-end processing): 0.07294	RNA binding: 0.07415
126	16	YLR106C, YDR101C, YHR197W, YKL009W, YGR103W, YKR081C, YER006W, YCR072C, YPR016C, YNL182C, YNL002C, YER126C, YNL110C, YGR245C, YNR053C, YPL093W,	0	0	0	0	Rix1p complex	0.0833	3	0.57732	ribosome biogenesis: 2.633e-24	rRNA processing: 1.418e-12	nuclear transport: 0.01885	ribosomal proteins: 0.02114	translation: 0.04268	G1 phase of mitotic cell cycle: 0.05455	mRNA processing (splicing, 5'-, 3'-end processing): 0.07294	RNA binding: 0.07415	assembly of protein complexes: 0.07965
345	2	YGL246C, YOR048C,	272.25	18	15	2.0000	RNA Degradation Complex	0.6667	3	1	rRNA processing: 0.0007652	RNA degradation: 0.01683	enzymatic activity regulation / enzyme regulator: 0.02514	nuclear transport: 0.02736
311	2	YBR229C, YDR221W,	169	12	14	2.0000	Rot2p/Gtb1p complex	1	2	0	peptidoglycan anabolism: 0.005534	sugar, glucoside, polyol and carboxylate anabolism: 0.01136	metabolism of energy reserves (e.g. glycogen, trehalose): 0.01811	sugar, glucoside, polyol and carboxylate catabolism: 0.02609	cell wall: 0.06742
59	10	YIL084C, YPR023C, YNL097C, YMR263W, YPL139C, YOL004W, YDL076C, YNL330C, YPL181W, YAL013W,	1225	33	37	4.5714	Rpd3L complex	0.675	12	0.589744	modification by acetylation, deacetylation: 1.957e-12	DNA conformation modification (e.g. chromatin): 2.514e-09	transcriptional control: 2.003e-08	development of asco- basidio- or zygospore: 9.292e-05	regulation of lipid, fatty acid and isoprenoid metabolism: 0.0007549	pheromone response, mating-type determination, sex-specific proteins: 0.002793	somatic / mitotic recombination: 0.03327	cell aging: 0.04391	regulator of transcription factor: 0.05726	transcription activation: 0.06452
142	11	YDL076C, YIL084C, YNL097C, YOL004W, YPL139C, YPR023C, YMR075W, YNL330C, YMR263W, YPL181W, YAL013W,	110.25	13	8	9.6190	Rpd3L complex	0.6136	12	0.522727	modification by acetylation, deacetylation: 5.327e-12	DNA conformation modification (e.g. chromatin): 6.709e-09	transcriptional control: 6.844e-08	development of asco- basidio- or zygospore: 0.0001421	regulation of lipid, fatty acid and isoprenoid metabolism: 0.0009191	pheromone response, mating-type determination, sex-specific proteins: 0.003724	somatic / mitotic recombination: 0.03648	cell aging: 0.04809	regulator of transcription factor: 0.06261	transcription activation: 0.07049
104	14	YFR037C, YPR034W, YLR033W, YKR008W, YGR056W, YIL126W, YDR303C, YLR357W, YLR321C, YML127W, YMR091C, YCR020W-B, YCR052W, YMR033W,	225	14	16	39.2000	RSC complex	0.8235	17	0.466667	DNA conformation modification (e.g. chromatin): 5.656e-15	transcriptional control: 1.007e-06	mitotic cell cycle and cell cycle control: 4.071e-06	organization of chromosome structure: 0.000953	nuclear and chromosomal cycle: 0.00908
174	14	YFR037C, YPR034W, YLR033W, YML127W, YKR008W, YGR056W, YIL126W, YDR303C, YLR357W, YLR321C, YHR056C, YMR091C, YCR052W, YMR033W,	0.25	0	1	46.0000	RSC complex	0.8235	17	0.447368	DNA conformation modification (e.g. chromatin): 5.656e-15	transcriptional control: 4.927e-08	mitotic cell cycle and cell cycle control: 7.593e-05	organization of chromosome structure: 0.000953	DNA binding: 0.04458
26	13	YFR037C, YPR034W, YLR033W, YKR008W, YGR056W, YIL126W, YDR303C, YLR357W, YLR321C, YML127W, YMR091C, YCR052W, YMR033W,	0.25	1	0	43.0000	RSC complex	0.7647	17	0.428571	DNA conformation modification (e.g. chromatin): 1.248e-15	transcriptional control: 4.633e-07	mitotic cell cycle and cell cycle control: 5.056e-05	organization of chromosome structure: 0.0007596	G2/M transition of mitotic cell cycle: 0.09632
684	13	YFR037C, YPR034W, YLR033W, YML127W, YKR008W, YGR056W, YIL126W, YLR357W, YLR321C, YHR056C, YMR091C, YCR052W, YMR033W,	2.25	1	2	10.6667	RSC complex	0.7647	17	0.441176	DNA conformation modification (e.g. chromatin): 1.248e-15	transcriptional control: 4.633e-07	organization of chromosome structure: 0.0007596	mitotic cell cycle and cell cycle control: 0.0007822	G2/M transition of mitotic cell cycle: 0.09632
276	14	YFR037C, YPR034W, YLR033W, YKR008W, YGR056W, YIL126W, YDR303C, YLR357W, YLR321C, YML127W, YMR091C, YCR052W, YMR033W, YDR224C,	0.25	0	1	48.0000	RSC complex	0.7101	17	0.416667	DNA conformation modification (e.g. chromatin): 4.215e-17	transcriptional control: 4.927e-08	mitotic cell cycle and cell cycle control: 7.593e-05	organization of chromosome structure: 0.000953	DNA binding: 0.04458
661	14	YFR037C, YPR034W, YLR033W, YKR008W, YCR020WB, YGR056W, YIL126W, YDR303C, YLR357W, YLR321C, YML127W, YMR091C, YCR052W, YMR033W,	0	0	0	0	RSC complex	0.7101	17	0.4	DNA conformation modification (e.g. chromatin): 5.656e-15	transcriptional control: 1.007e-06	mitotic cell cycle and cell cycle control: 7.593e-05	organization of chromosome structure: 0.000953
626	12	YFR037C, YPR034W, YLR033W, YKR008W, YGR056W, YIL126W, YLR357W, YLR321C, YML127W, YMR091C, YCR052W, YMR033W,	25	7	3	5.7000	RSC complex	0.7059	17	0.412698	DNA conformation modification (e.g. chromatin): 1.977e-16	transcriptional control: 4.162e-06	mitotic cell cycle and cell cycle control: 0.000561	organization of chromosome structure: 0.0005927	G2/M transition of mitotic cell cycle: 0.08963	DNA topology: 0.0961	rRNA synthesis: 0.0977
705	11	YFR037C, YFR013W, YIL126W, YKR008W, YBR245C, YOR304W, YGL133W, YLR357W, YPL082C, YCR052W, YLR033W,	25	6	4	28.7000	RSC complex	0.1925	17	0.324324	DNA conformation modification (e.g. chromatin): 6.229e-15	transcriptional control: 1.862e-06	ATP binding: 0.0002431	phosphate metabolism: 0.003731	mitotic cell cycle and cell cycle control: 0.00537	organization of chromosome structure: 0.0103	G2/M transition of mitotic cell cycle: 0.08282	DNA topology: 0.08886
376	2	YER125W, YJL084C,	0	0	0	0	Rsp5p/Bul2 ubiquitin ligase complex	0.25	2	1	protein binding: 0.004082	modification by ubiquitination, deubiquitination: 0.02546	proteasomal degradation (ubiquitin/proteasomal pathway): 0.04091	stress response: 0.05148	development of asco- basidio- or zygospore: 0.05272	DNA conformation modification (e.g. chromatin): 0.05949	ATP binding: 0.0604	assembly of protein complexes: 0.06285
468	2	YER125W, YHR131C,	4	2	2	2.0000	Rsp5p/Bul2 ubiquitin ligase complex	0.25	2	0	modification by ubiquitination, deubiquitination: 0.02546	proteasomal degradation (ubiquitin/proteasomal pathway): 0.04091	stress response: 0.05148	development of asco- basidio- or zygospore: 0.05272	DNA conformation modification (e.g. chromatin): 0.05949	ATP binding: 0.0604	assembly of protein complexes: 0.06285
270	3	YER125W, YOR124C, YOR138C,	1482.25	38	39	2.1948	Rsp5p/Bul2 ubiquitin ligase complex	0.1667	2	0.333333	modification by ubiquitination, deubiquitination: 2.063e-06	regulation by binding / dissociation: 0.0107	enzyme activator: 0.01118	protein binding: 0.01147	cytoplasmic and nuclear protein degradation: 0.02881	proteasomal degradation (ubiquitin/proteasomal pathway): 0.06009	stress response: 0.07519	development of asco- basidio- or zygospore: 0.07695	DNA conformation modification (e.g. chromatin): 0.0865	ATP binding: 0.0878	assembly of protein complexes: 0.09123
400	2	YBL103C, YOL067C,	625	25	25	2.0000	Rtg1p/Rtg3p complex	1	2	0	transcription initiation: 5.513e-05	regulation of C-compound and carbohydrate metabolism: 0.0004262	transcriptional control: 0.004822	regulator of transcription factor: 0.012	protein targeting, sorting and translocation: 0.08752
369	2	YLL002W, YNL246W,	380.25	21	18	2.0000	Rtt109p/Vps75p complex	1	2	0	proteins necessary for transposon movement: 0.003584	DNA recombination: 0.008775	vacuolar/lysosomal transport: 0.04901	mitotic cell cycle and cell cycle control: 0.06802	protein targeting, sorting and translocation: 0.08752
338	2	YCR009C, YDR388W,	1190.25	38	31	2.1884	Rvs161p/Rvs167p complex	1	2	0	endocytosis: 9.114e-05	osmotic and salt stress response: 9.114e-05	cytoskeleton/structural proteins: 0.0003371	cell growth / morphogenesis: 0.0009464	budding, cell polarity and filament formation: 0.002584	protein binding: 0.004082	pheromone response, mating-type determination, sex-specific proteins: 0.05979
138	4	YCR009C, YCR088W, YDR129C, YLR429W,	462.25	21	22	4.5116	Rvs161p/Rvs167p complex	0.125	2	0.2	motor protein binding: 3.193e-06	budding, cell polarity and filament formation: 6.598e-06	actin cytoskeleton: 1.468e-05	protein binding: 1.651e-05	cell growth / morphogenesis: 0.000112	endocytosis: 0.0005367	osmotic and salt stress response: 0.0005367	cellular export and secretion: 0.02749	microtubule cytoskeleton: 0.02999	cytoskeleton/structural proteins: 0.06979
284	4	YKL007W, YCR009C, YLR429W, YFL039C,	342.25	20	17	5.2162	Rvs161p/Rvs167p complex	0.125	2	0.6	cell growth / morphogenesis: 8.773e-07	endocytosis: 3.361e-06	osmotic and salt stress response: 3.361e-06	budding, cell polarity and filament formation: 6.598e-06	actin dependent transport: 0.0006527	protein binding: 0.0009735	actin cytoskeleton: 0.001413	cytoskeleton/structural proteins: 0.00195	PROTEIN WITH BINDING FUNCTION OR COFACTOR REQUIREMENT (structural or catalytic): 0.003257	motor protein binding: 0.003257	cell cycle dependent actin filament reorganization: 0.004556	pheromone response, mating-type determination, sex-specific proteins: 0.005337	cell wall: 0.006789	bud / growth tip: 0.01994	exocytosis: 0.0212	spindle pole body/centrosome and microtubule cycle: 0.02687	microtubule cytoskeleton: 0.02999	modification by acetylation, deacetylation: 0.04356	cytokinesis (cell division) /septum formation and hydrolysis: 0.04477	vesicular transport (Golgi network, etc.): 0.04538	organization of chromosome structure: 0.05622	protein transport: 0.08587	development of asco- basidio- or zygospore: 0.09983
347	2	YOL072W, YDR159W,	36	5	7	2.0000	Sac3p/Thp1p complex	1	2	0	RNA transport: 0.0001947	cell cycle dependent actin filament reorganization: 0.002282	nuclear division: 0.003584	protein binding: 0.004082	DNA recombination: 0.008775	transcription elongation: 0.01007	regulation of amino acid metabolism: 0.01071	M phase: 0.01651	nuclear transport: 0.02736	actin cytoskeleton: 0.03085	protein transport: 0.04497	protein targeting, sorting and translocation: 0.08752	budding, cell polarity and filament formation: 0.09666
658	19	YGL112C, YBR198C, YGL066W, YGR252W, YCL010C, YBR081C, YGR274C, YOL148C, YDR145W, YDR448W, YDR392W, YMR236W, YDR167W, YLR055C, YHR099W, YPL011C, YDR176W, YPL254W, YMR227C,	0	0	0	0	SAGA complex	0.6737	20	0.680556	modification by acetylation, deacetylation: 1.505e-32	organization of chromosome structure: 1.082e-27	DNA conformation modification (e.g. chromatin): 3.976e-20	transcriptional control: 2.278e-18	G1 phase of mitotic cell cycle: 4.8e-16	transcription initiation: 3.751e-13	regulator of transcription factor: 8.047e-10	general transcription activities: 3.318e-06	mating (fertilization): 0.01772
675	19	YGL112C, YBR198C, YGL066W, YGR252W, YCL010C, YBR081C, YGR274C, YPL047W, YLR055C, YDR448W, YOL148C, YDR392W, YDR167W, YMR227C, YMR236W, YPL011C, YDR176W, YPL254W, YDR145W,	2.25	3	0	18.6667	SAGA complex	0.6737	20	0.683453	modification by acetylation, deacetylation: 9.745e-30	organization of chromosome structure: 3.483e-25	transcriptional control: 2.278e-18	DNA conformation modification (e.g. chromatin): 4.07e-18	G1 phase of mitotic cell cycle: 4.8e-16	transcription initiation: 2.869e-15	regulator of transcription factor: 8.047e-10	general transcription activities: 3.318e-06	mating (fertilization): 0.01772
690	19	YGL112C, YBR198C, YGL066W, YGR252W, YCL010C, YBR081C, YGR274C, YOL148C, YMR223W, YDR448W, YDR392W, YDR167W, YLR055C, YMR227C, YMR236W, YPL011C, YDR176W, YPL254W, YDR145W,	110.25	12	9	28.3333	SAGA complex	0.6737	20	0.664234	modification by acetylation, deacetylation: 9.745e-30	organization of chromosome structure: 3.483e-25	DNA conformation modification (e.g. chromatin): 4.07e-18	transcriptional control: 1.795e-16	G1 phase of mitotic cell cycle: 4.8e-16	transcription initiation: 3.751e-13	regulator of transcription factor: 8.047e-10	general transcription activities: 3.318e-06	mating (fertilization): 0.01772
100	20	YGL112C, YBR198C, YGL066W, YGR252W, YCL010C, YBR081C, YGR274C, YML015C, YDR145W, YDR448W, YOL148C, YDR392W, YMR236W, YDR167W, YLR055C, YHR099W, YPL011C, YDR176W, YPL254W, YMR227C,	0	0	0	0	SAGA complex	0.64	20	0.688312	modification by acetylation, deacetylation: 9.946e-32	organization of chromosome structure: 5.345e-27	DNA conformation modification (e.g. chromatin): 1.546e-19	transcriptional control: 1.695e-19	G1 phase of mitotic cell cycle: 2.445e-18	transcription initiation: 5.185e-15	regulator of transcription factor: 1.144e-09	general transcription activities: 4.631e-06	mating (fertilization): 0.01947
149	20	YGL112C, YOL148C, YGL066W, YGR252W, YCL010C, YBR081C, YGR274C, YPL047W, YLR055C, YDR448W, YBR198C, YDR392W, YDR167W, YMR227C, YMR236W, YPL011C, YML015C, YDR176W, YPL254W, YDR145W,	0	0	0	0	SAGA complex	0.64	20	0.691275	modification by acetylation, deacetylation: 4.83e-29	organization of chromosome structure: 1.376e-24	transcriptional control: 1.695e-19	G1 phase of mitotic cell cycle: 2.445e-18	DNA conformation modification (e.g. chromatin): 1.318e-17	transcription initiation: 3.475e-17	regulator of transcription factor: 1.144e-09	general transcription activities: 4.631e-06	mating (fertilization): 0.01947
191	20	YGL112C, YBR198C, YGL066W, YGR252W, YCL010C, YBR081C, YGR274C, YML015C, YMR223W, YDR448W, YOL148C, YDR392W, YDR167W, YLR055C, YMR227C, YMR236W, YPL011C, YDR176W, YPL254W, YDR145W,	4	3	1	36.7500	SAGA complex	0.64	20	0.673469	modification by acetylation, deacetylation: 4.83e-29	organization of chromosome structure: 1.376e-24	G1 phase of mitotic cell cycle: 2.445e-18	DNA conformation modification (e.g. chromatin): 1.318e-17	transcriptional control: 1.417e-17	transcription initiation: 5.185e-15	regulator of transcription factor: 1.144e-09	general transcription activities: 4.631e-06	mating (fertilization): 0.01947
610	18	YGL112C, YBR198C, YGL066W, YGR252W, YCL010C, YBR081C, YGR274C, YOL148C, YLR055C, YDR448W, YDR392W, YDR167W, YMR227C, YMR236W, YPL011C, YDR176W, YPL254W, YDR145W,	25	6	4	5.6000	SAGA complex	0.625	20	0.679104	modification by acetylation, deacetylation: 1.552e-30	organization of chromosome structure: 7.423e-26	DNA conformation modification (e.g. chromatin): 1.102e-18	transcriptional control: 3.037e-17	G1 phase of mitotic cell cycle: 2.785e-16	transcription initiation: 2.185e-13	regulator of transcription factor: 5.534e-10	general transcription activities: 2.323e-06	mating (fertilization): 0.01603
9	19	YGL112C, YBR198C, YGL066W, YGR252W, YCL010C, YBR081C, YGR274C, YML015C, YLR055C, YDR448W, YOL148C, YDR392W, YDR167W, YMR227C, YMR236W, YPL011C, YDR176W, YPL254W, YDR145W,	0.25	0	1	5.0000	SAGA complex	0.5921	20	0.6875	modification by acetylation, deacetylation: 9.745e-30	organization of chromosome structure: 3.483e-25	G1 phase of mitotic cell cycle: 1.347e-18	transcriptional control: 2.278e-18	DNA conformation modification (e.g. chromatin): 4.07e-18	transcription initiation: 2.869e-15	regulator of transcription factor: 8.047e-10	general transcription activities: 3.318e-06	mating (fertilization): 0.01772
687	19	YGL112C, YMR227C, YBR198C, YGL066W, YDR176W, YGR252W, YCL010C, YBR081C, YGR274C, YMR005W, YDR167W, YDR448W, YDR392W, YPL011C, YLR055C, YMR236W, YOL148C, YPL254W, YDR145W,	132.25	13	10	9.2609	SAGA complex	0.5921	20	0.654676	modification by acetylation, deacetylation: 9.745e-30	organization of chromosome structure: 3.483e-25	DNA conformation modification (e.g. chromatin): 4.07e-18	transcriptional control: 1.795e-16	G1 phase of mitotic cell cycle: 4.8e-16	transcription initiation: 3.751e-13	regulator of transcription factor: 8.047e-10	general transcription activities: 1.445e-07	mating (fertilization): 0.01772
153	20	YGL112C, YMR227C, YBR198C, YGL066W, YPL011C, YGR274C, YCL010C, YBR081C, YGR252W, YML015C, YDR448W, YOL148C, YDR392W, YDR167W, YLR055C, YML098W, YMR236W, YDR176W, YPL254W, YDR145W,	12.25	4	3	7.8571	SAGA complex	0.5625	20	0.66	modification by acetylation, deacetylation: 4.83e-29	organization of chromosome structure: 1.376e-24	G1 phase of mitotic cell cycle: 5.735e-21	transcriptional control: 1.695e-19	DNA conformation modification (e.g. chromatin): 1.318e-17	transcription initiation: 3.475e-17	regulator of transcription factor: 1.144e-09	general transcription activities: 4.631e-06	mating (fertilization): 0.01947
157	20	YGL112C, YMR227C, YBR198C, YGL066W, YDR176W, YGR274C, YCL010C, YBR081C, YGR252W, YML015C, YDR167W, YDR448W, YDR392W, YMR005W, YPL011C, YLR055C, YMR236W, YOL148C, YPL254W, YDR145W,	1	2	0	39.0000	SAGA complex	0.5625	20	0.66443	modification by acetylation, deacetylation: 4.83e-29	organization of chromosome structure: 1.376e-24	G1 phase of mitotic cell cycle: 2.445e-18	DNA conformation modification (e.g. chromatin): 1.318e-17	transcriptional control: 1.417e-17	transcription initiation: 5.185e-15	regulator of transcription factor: 1.144e-09	general transcription activities: 2.172e-07	mating (fertilization): 0.01947
298	20	YGL112C, YBR198C, YGL066W, YGR274C, YCL010C, YBR081C, YGR252W, YML015C, YDR448W, YOL148C, YDR392W, YDR145W, YDR167W, YLR055C, YMR236W, YER148W, YPL011C, YDR176W, YPL254W, YMR227C,	1	0	2	35.5000	SAGA complex	0.5625	20	0.684932	modification by acetylation, deacetylation: 4.83e-29	organization of chromosome structure: 1.376e-24	transcriptional control: 1.695e-19	G1 phase of mitotic cell cycle: 2.445e-18	DNA conformation modification (e.g. chromatin): 1.318e-17	transcription initiation: 3.475e-17	regulator of transcription factor: 1.144e-09	general transcription activities: 4.631e-06	mating (fertilization): 0.01947
395	2	YDL047W, YFR040W,	210.25	17	12	2.6897	Sap155p/Sit4p complex	1	2	1	protein kinase: 2.317e-05	G1/S transition of mitotic cell cycle: 3.548e-05	modification by phosphorylation, dephosphorylation, autophosphorylation: 0.0009165	budding, cell polarity and filament formation: 0.002584	phosphate metabolism: 0.004272	actin cytoskeleton: 0.03085	cell wall: 0.06742
239	3	YDL047W, YGR161C, YJL098W,	1156	35	33	4.8676	Sap185p/Sit4p complex	0.6667	2	1	modification by phosphorylation, dephosphorylation, autophosphorylation: 2.753e-05	protein kinase: 6.92e-05	G1/S transition of mitotic cell cycle: 0.0001058	phosphate metabolism: 0.0002782	budding, cell polarity and filament formation: 0.007361	actin cytoskeleton: 0.04555	cell wall: 0.09761
590	2	YOR267C, YJL098W,	121	13	9	2.9545	Sap185p/Sit4p complex	0.25	2	1	modification by phosphorylation, dephosphorylation, autophosphorylation: 0.0009165	homeostasis: 0.003259	phosphate metabolism: 0.004272	protein kinase: 0.009745	G1/S transition of mitotic cell cycle: 0.012	budding, cell polarity and filament formation: 0.09666
597	2	YKR028W, YDL047W,	9	3	3	3.6667	Sap190p/Sit4p complex	1	2	1	protein kinase: 2.317e-05	G1/S transition of mitotic cell cycle: 3.548e-05	modification by phosphorylation, dephosphorylation, autophosphorylation: 0.0009165	budding, cell polarity and filament formation: 0.002584	phosphate metabolism: 0.004272	actin cytoskeleton: 0.03085	cell wall: 0.06742
447	2	YER111C, YLR182W,	324	17	19	2.0556	SBF complex	1	2	0	G1/S transition of mitotic cell cycle: 3.548e-05	transcriptional control: 0.004822	DNA recombination and DNA repair: 0.01007	regulator of transcription factor: 0.012	DNA synthesis and replication: 0.02673	general transcription activities: 0.04652	meiosis: 0.04714	cell wall: 0.06742
219	4	YDR054C, YGL252C, YJL047C, YDL132W,	506.25	22	23	3.8222	SCF-CDC4 complex	0.2	5	0.6	modification by ubiquitination, deubiquitination: 8.149e-06	regulation of C-compound and carbohydrate metabolism: 3.408e-05	proteasomal degradation (ubiquitin/proteasomal pathway): 3.489e-05	ATP binding: 0.0001156	assembly of protein complexes: 0.0001307	regulation of amino acid metabolism: 0.000167	G1/S transition of mitotic cell cycle: 0.0002104	G2/M transition of mitotic cell cycle: 0.0003854	protein binding: 0.0009735	proteins necessary for transposon movement: 0.007145	mitotic cell cycle: 0.008436	DNA recombination: 0.0174	cellular signalling: 0.0212	structural protein binding: 0.03558	cell cycle checkpoints (checkpoints of morphogenesis, DNA-damage,-replication, mitotic phase and spindle): 0.04234	DNA synthesis and replication: 0.05203
473	2	YER133W, YKL193C,	12.25	4	3	4.7143	Sds22p/Glc7p complex	1	2	0	transcription termination: 0.004559	temperature perception and response: 0.006183	heat shock response: 0.006507	protein modification: 0.01779	translational control: 0.01779	metabolism of energy reserves (e.g. glycogen, trehalose): 0.01811	chromosome segregation/division: 0.01907	cell cycle checkpoints (checkpoints of morphogenesis, DNA-damage,-replication, mitotic phase and spindle): 0.02163	enzymatic activity regulation / enzyme regulator: 0.02514	regulation of C-compound and carbohydrate metabolism: 0.0406	protein transport: 0.04497	meiosis: 0.04714	rRNA processing: 0.05395	modification by phosphorylation, dephosphorylation, autophosphorylation: 0.05887	cell growth / morphogenesis: 0.05979	mitotic cell cycle and cell cycle control: 0.06802	protein targeting, sorting and translocation: 0.08752	budding, cell polarity and filament formation: 0.09666
474	2	YML016C, YKL193C,	42.25	5	8	2.6154	Sds22p/Glc7p complex	0.25	2	0	protein kinase: 0.009745	protein modification: 0.01779	chromosome segregation/division: 0.01907	enzymatic activity regulation / enzyme regulator: 0.02514	homeostasis of metal ions (Na, K, Ca etc.): 0.03148	protein transport: 0.04497	stress response: 0.05148	modification by phosphorylation, dephosphorylation, autophosphorylation: 0.05887	mitotic cell cycle and cell cycle control: 0.06802	protein targeting, sorting and translocation: 0.08752
161	4	YLR292C, YPL094C, YOR254C, YBR171W,	19460.2	141	138	2.4910	Sec62p/Sec63p complex	1	4	0	non-vesicular ER transport: 2.325e-11	transport facilities: 3.792e-08	protein transport: 2.688e-07	protein targeting, sorting and translocation: 4.332e-06
413	2	YDR062W, YMR296C,	19321	139	139	2.0000	serine C-palmitoyltransferase complex	1	2	0	glycolipid metabolism: 5.593e-06
132	6	YIL112W, YKR029C, YGL194C, YDR155C, YCR033W, YBR103W,	3721	64	58	2.8689	Set3p complex	0.8571	7	0.153846	modification by acetylation, deacetylation: 9.281e-10	meiosis: 4.505e-08	DNA conformation modification (e.g. chromatin): 1.502e-07	transcriptional control: 0.005385	stress response: 0.009373	protein folding and stabilization: 0.08442
321	2	YOL068C, YBR103W,	90.25	8	11	4.3684	Set3p complex	0.2857	7	0	modification by acetylation, deacetylation: 0.000125	DNA conformation modification (e.g. chromatin): 0.0009363	transcriptional control: 0.004822	meiosis: 0.04714	stress response: 0.05148	pheromone response, mating-type determination, sex-specific proteins: 0.05979
412	2	YPL085W, YPR181C,	0	0	0	0	Sfb3p/Sec23p complex	0.25	2	1	autoproteolytic processing: 1.731e-05	GTPase activator (GAP): 0.01039	structural protein binding: 0.01811	ER to Golgi transport: 0.02259	vesicular transport (Golgi network, etc.): 0.02323	proteasomal degradation (ubiquitin/proteasomal pathway): 0.04091	vacuolar/lysosomal transport: 0.04901	assembly of protein complexes: 0.06285
559	2	YIL109C, YPR181C,	0	0	0	0	Sfb3p/Sec23p complex	0.25	2	0	autoproteolytic processing: 1.731e-05	ER to Golgi transport: 0.0001286	GTPase activator (GAP): 0.01039	proteasomal degradation (ubiquitin/proteasomal pathway): 0.04091
598	2	YNL049C, YPR181C,	0	0	0	0	Sfb3p/Sec23p complex	0.25	2	0	ER to Golgi transport: 0.0001286	autoproteolytic processing: 0.008451	GTPase activator (GAP): 0.01039	proteasomal degradation (ubiquitin/proteasomal pathway): 0.04091
738	2	YLR208W, YPR181C,	20.25	4	5	4.8889	Sfb3p/Sec23p complex	0.25	2	0	ER to Golgi transport: 0.0001286	proteasomal degradation (ubiquitin/proteasomal pathway): 0.000433	vesicle formation: 0.003259	autoproteolytic processing: 0.008451	GTPase activator (GAP): 0.01039
107	6	YML105C, YDL092W, YPR088C, YPL243W, YPL210C, YKL122C,	5256.25	68	77	3.3241	Signal recognition particle (SRP)	1	6	0.8	protein transport: 1.336e-10	protein targeting, sorting and translocation: 8.832e-09	protein binding: 5.878e-06
543	2	YDR292C, YKL154W,	1332.25	38	35	2.0000	signal recognition particle receptor complex	1	2	0	GTP binding: 2.93e-06	protein transport: 0.0005258	protein targeting, sorting and translocation: 0.002096	protein binding: 0.004082
217	5	YDL216C, YOL117W, YDR179C, YIL071C, YMR025W,	400	19	21	2.6500	signalosome complex	0.8333	6	1	modification by ubiquitin-related proteins: 2.83e-13	pheromone response, mating-type determination, sex-specific proteins: 4.254e-06	metal binding: 0.007305	cytoplasmic and nuclear protein degradation: 0.0471
241	3	YPR189W, YGL213C, YLR398C,	1089	31	35	2.2121	Ski Complex	1	3	0	RNA degradation: 5.765e-07	translational control: 6.844e-07	degradation / modification of foreign (exogenous) polynucleotides: 0.0004896	CELL RESCUE, DEFENSE AND VIRULENCE: 0.00342	meiosis I: 0.006339	RNA processing: 0.01503	meiotic recombination: 0.01838	detoxification: 0.03816	assembly of protein complexes: 0.09123
399	2	YDR288W, YOL034W,	289	21	13	2.0000	smc5p-Smc6p complex	0.25	8	0	DNA repair: 0.0006691	cytokinesis (cell division) /septum formation and hydrolysis: 0.02291	DNA binding: 0.05055
102	6	YER129W, YDR028C, YDR477W, YER027C, YGL115W, YDR422C,	2.25	1	2	11.3333	Snf1p/Snf4p/Gal83p complex	0.5	3	0.538462	enzyme mediated signal transduction: 5.212e-09	regulation of C-compound and carbohydrate metabolism: 2.079e-08	modification by phosphorylation, dephosphorylation, autophosphorylation: 1.423e-07	phosphate metabolism: 6.578e-06	cell-matrix adhesion: 0.0009791	cell adhesion: 0.001957	transcriptional control: 0.005385	kinase activator: 0.009719	growth regulators / regulation of cell size: 0.01068	regulation by modification: 0.01452	nutrient starvation response: 0.01452	cell aging: 0.02682	TRANSCRIPTION: 0.02962	budding, cell polarity and filament formation: 0.03149	sugar, glucoside, polyol and carboxylate anabolism: 0.03333	peroxisome: 0.03333	regulator of transcription factor: 0.03517	glycolysis and gluconeogenesis: 0.03885	metabolism of energy reserves (e.g. glycogen, trehalose): 0.05241	enzymatic activity regulation / enzyme regulator: 0.07169	sugar, glucoside, polyol and carboxylate catabolism: 0.07426	DNA synthesis and replication: 0.07597
287	6	YGL208W, YER129W, YDR477W, YER027C, YGL115W, YDR422C,	64	7	9	3.3125	Snf1p/Snf4p/Sip2p complex	0.5	3	0.416667	enzyme mediated signal transduction: 1.277e-12	modification by phosphorylation, dephosphorylation, autophosphorylation: 1.423e-07	regulation of C-compound and carbohydrate metabolism: 2.536e-06	phosphate metabolism: 6.578e-06	cell aging: 0.0002969	cell-matrix adhesion: 0.0009791	cell adhesion: 0.001957	budding, cell polarity and filament formation: 0.002239	transcriptional control: 0.005385	kinase activator: 0.009719	growth regulators / regulation of cell size: 0.01068	regulation by modification: 0.01452	nutrient starvation response: 0.01452	TRANSCRIPTION: 0.02962	sugar, glucoside, polyol and carboxylate anabolism: 0.03333	peroxisome: 0.03333	regulator of transcription factor: 0.03517	glycolysis and gluconeogenesis: 0.03885	sugar, glucoside, polyol and carboxylate catabolism: 0.07426	DNA synthesis and replication: 0.07597
714	6	YGL208W, YER129W, YDR028C, YDR477W, YER027C, YGL115W,	576	24	24	3.9792	Snf1p/Snf4p/Sip2p complex	0.5	3	0.545455	enzyme mediated signal transduction: 5.212e-09	modification by phosphorylation, dephosphorylation, autophosphorylation: 1.423e-07	regulation of C-compound and carbohydrate metabolism: 2.536e-06	phosphate metabolism: 6.578e-06	cell aging: 0.0002969	transcriptional control: 0.0002997	cell-matrix adhesion: 0.0009791	cell adhesion: 0.001957	budding, cell polarity and filament formation: 0.002239	kinase activator: 0.009719	growth regulators / regulation of cell size: 0.01068	regulation by modification: 0.01452	nutrient starvation response: 0.01452	TRANSCRIPTION: 0.02962	sugar, glucoside, polyol and carboxylate anabolism: 0.03333	peroxisome: 0.03333	regulator of transcription factor: 0.03517	glycolysis and gluconeogenesis: 0.03885	metabolism of energy reserves (e.g. glycogen, trehalose): 0.05241	enzymatic activity regulation / enzyme regulator: 0.07169	sugar, glucoside, polyol and carboxylate catabolism: 0.07426	DNA synthesis and replication: 0.07597
350	2	YJR104C, YMR038C,	11881	109	109	2.0000	Sod1p/Ccs1p complex	1	2	0	homeostasis of metal ions (Na, K, Ca etc.): 0.0002532	superoxide metabolism: 0.0006526	heavy metal ion transport (Cu+, Fe3+, etc.): 0.01329	oxidative stress response: 0.01779	detoxification: 0.02577	protein folding and stabilization: 0.0299
451	2	YBR109C, YKL129C,	0	0	0	0	SPB components	0.0714	7	0	calcium binding: 0.001957	budding, cell polarity and filament formation: 0.002584	conversion to kinetic energy (e.g. movement): 0.003259	nuclear division: 0.003584	cytoskeleton-dependent transport: 0.009098	directional cell growth (morphogenesis): 0.01039	exocytosis: 0.01071	M phase: 0.01651	endocytosis: 0.01907	osmotic and salt stress response: 0.01907	cellular import: 0.02926	cytoskeleton/structural proteins: 0.03621	pheromone response, mating-type determination, sex-specific proteins: 0.05979	cell wall: 0.06742
215	4	YPR171W, YBR109C, YLR429W, YGL106W,	1	2	0	2.5000	SPB components	0.0357	7	1	budding, cell polarity and filament formation: 6.598e-06	actin cytoskeleton: 0.001413	motor protein binding: 0.003257	calcium binding: 0.003907	cell growth / morphogenesis: 0.005337	conversion to kinetic energy (e.g. movement): 0.006499	nuclear division: 0.007145	cytoskeleton-dependent transport: 0.01804	bud / growth tip: 0.01994	directional cell growth (morphogenesis): 0.02057	microtubule cytoskeleton: 0.02999	M phase: 0.03248	endocytosis: 0.03743	cytokinesis (cell division) /septum formation and hydrolysis: 0.04477	cellular import: 0.05682	cytoskeleton/structural proteins: 0.06979	vacuolar/lysosomal transport: 0.09318	development of asco- basidio- or zygospore: 0.09983
271	5	YMR109W, YPR171W, YBR109C, YLR429W, YGL106W,	2.25	3	0	3.3333	SPB components	0.0286	7	0.75	budding, cell polarity and filament formation: 3.318e-07	conversion to kinetic energy (e.g. movement): 2.388e-05	cytoskeleton-dependent transport: 0.0001988	endocytosis: 0.0008862	actin cytoskeleton: 0.002319	motor protein binding: 0.004069	calcium binding: 0.00488	cell growth / morphogenesis: 0.008623	nuclear division: 0.008917	bud / growth tip: 0.0248	directional cell growth (morphogenesis): 0.02559	exocytosis: 0.02637	osmosensing and response: 0.02793	microtubule cytoskeleton: 0.03721	M phase: 0.04027	osmotic and salt stress response: 0.04634	cytokinesis (cell division) /septum formation and hydrolysis: 0.05533	cellular import: 0.06998	cytoskeleton/structural proteins: 0.08564
712	5	YKL007W, YPR171W, YBR109C, YLR429W, YGL106W,	1	1	1	6.0000	SPB components	0.0286	7	0.875	budding, cell polarity and filament formation: 3.318e-07	actin cytoskeleton: 3.615e-05	cell growth / morphogenesis: 0.0002716	endocytosis: 0.0008862	motor protein binding: 0.004069	calcium binding: 0.00488	conversion to kinetic energy (e.g. movement): 0.008111	pheromone response, mating-type determination, sex-specific proteins: 0.008623	nuclear division: 0.008917	cytoskeleton-dependent transport: 0.02245	bud / growth tip: 0.0248	directional cell growth (morphogenesis): 0.02559	protein binding: 0.03351	microtubule cytoskeleton: 0.03721	M phase: 0.04027	osmotic and salt stress response: 0.04634	cytokinesis (cell division) /septum formation and hydrolysis: 0.05533	cellular import: 0.06998	cytoskeleton/structural proteins: 0.08564
151	6	YBR130C, YAL029C, YHR023W, YGL106W, YOR326W, YBR109C,	324	20	16	2.2778	SPB components	0.0238	7	0.583333	conversion to kinetic energy (e.g. movement): 5.356e-11	cytoskeleton-dependent transport: 5.191e-09	budding, cell polarity and filament formation: 1.664e-08	cytokinesis (cell division) /septum formation and hydrolysis: 2.884e-05	endoplasmic reticulum: 4.369e-05	cytoskeleton/structural proteins: 0.0001157	bud / growth tip: 0.0003646	pheromone response, mating-type determination, sex-specific proteins: 0.0005267	endocytosis: 0.001317	RNA transport: 0.002763	calcium binding: 0.005851	vacuolar/lysosomal transport: 0.008513	nuclear division: 0.01068	cell growth / morphogenesis: 0.01254	RNA processing: 0.02962	directional cell growth (morphogenesis): 0.03055	cellular export and secretion: 0.04068	vacuole or lysosome: 0.04159	M phase: 0.04793	osmotic and salt stress response: 0.05508	vesicular transport (Golgi network, etc.): 0.0665	cellular import: 0.08274
252	6	YBR130C, YAL029C, YGL106W, YOR326W, YKL130C, YBR109C,	1406.25	35	40	4.0533	SPB components	0.0238	7	0.727273	conversion to kinetic energy (e.g. movement): 6.239e-08	cytoskeleton-dependent transport: 1.688e-06	budding, cell polarity and filament formation: 1.891e-06	pheromone response, mating-type determination, sex-specific proteins: 1.238e-05	endoplasmic reticulum: 4.369e-05	RNA transport: 5.125e-05	RNA processing: 0.0003646	bud / growth tip: 0.0003646	endocytosis: 0.001317	cytokinesis (cell division) /septum formation and hydrolysis: 0.001898	cytoskeleton/structural proteins: 0.004699	calcium binding: 0.005851	vacuolar/lysosomal transport: 0.008513	nuclear division: 0.01068	RNA binding: 0.01266	directional cell growth (morphogenesis): 0.03055	cellular export and secretion: 0.04068	vacuole or lysosome: 0.04159	M phase: 0.04793	vesicular transport (Golgi network, etc.): 0.0665	cellular import: 0.08274
533	2	YLR362W, YCL032W,	256	17	15	2.0000	STE5-MAPK complex	0.125	4	0	nutrient starvation response: 5.593e-06	MAPKKK cascade: 1.87e-05	transmembrane signal transduction: 1.87e-05	osmosensing and response: 3.169e-05	osmotic and salt stress response: 9.114e-05	pheromone response, mating-type determination, sex-specific proteins: 0.0009464	budding, cell polarity and filament formation: 0.002584	enzymatic activity regulation / enzyme regulator: 0.02514	cytoskeleton/structural proteins: 0.03621	modification by phosphorylation, dephosphorylation, autophosphorylation: 0.05887	cell growth / morphogenesis: 0.05979
370	2	YLL041C, YKL148C,	4489	68	66	2.0000	Succinate dehydrogenase complex (complex II)	0.5	4	0	Fe/S binding: 5.327e-07	tricarboxylic-acid pathway (citrate cycle, Krebs cycle, TCA cycle): 2.477e-05	electron transport and membrane-associated energy conservation: 8.805e-05	aerobic respiration: 0.0001559	sugar, glucoside, polyol and carboxylate catabolism: 0.0001726	electron transport: 0.0001813	mitochondrion: 0.05426
489	2	YGR244C, YOR142W,	25	5	5	2.0000	Succinyl-CoA ligase	1	2	0	tricarboxylic-acid pathway (citrate cycle, Krebs cycle, TCA cycle): 2.477e-05	sugar, glucoside, polyol and carboxylate catabolism: 0.0001726	ATP binding: 0.0009665
172	10	YBR289W, YNR023W, YPR034W, YFL049W, YPL016W, YJL176C, YHL025W, YDR073W, YOR290C, YMR033W,	42.25	5	8	3.6923	SWI/SNF complex	0.8333	12	0.65	DNA conformation modification (e.g. chromatin): 5.832e-16	transcriptional control: 2.387e-12	regulation of C-compound and carbohydrate metabolism: 1.366e-08	pheromone response, mating-type determination, sex-specific proteins: 1.481e-07
69	9	YBR289W, YNR023W, YPR034W, YFL049W, YMR033W, YHL025W, YJL176C, YOR290C, YPL016W,	81	9	9	3.6667	SWI/SNF complex	0.75	12	0.611111	DNA conformation modification (e.g. chromatin): 1.994e-14	transcriptional control: 3.503e-11	regulation of C-compound and carbohydrate metabolism: 4.111e-07	pheromone response, mating-type determination, sex-specific proteins: 2.955e-06
53	12	YDR485C, YGR002C, YLR385C, YLR399C, YDR334W, YNL107W, YJL081C, YDR190C, YPL235W, YLR085C, YAL011W, YBR231C,	42.25	4	9	30.6154	Swr1p complex	0.7756	13	0.472727	DNA conformation modification (e.g. chromatin): 4.91e-19	transcriptional control: 6.586e-05	modification by acetylation, deacetylation: 0.007388	organization of chromosome structure: 0.01218	endoplasmic reticulum: 0.02116	vacuolar/lysosomal transport: 0.03221	ATP binding: 0.04662	protein targeting, sorting and translocation: 0.08675	DNA topology: 0.0961
251	12	YDR485C, YGR002C, YML041C, YLR399C, YDR334W, YNL107W, YJL081C, YDR190C, YPL235W, YLR085C, YAL011W, YBR231C,	6.25	3	2	33.6000	Swr1p complex	0.7756	13	0.519231	DNA conformation modification (e.g. chromatin): 4.91e-19	transcriptional control: 6.586e-05	vacuolar/lysosomal transport: 0.002736	modification by acetylation, deacetylation: 0.007388	organization of chromosome structure: 0.01218	protein targeting, sorting and translocation: 0.01382	endoplasmic reticulum: 0.02116	ATP binding: 0.04662	DNA topology: 0.0961
81	8	YDR138W, YNL253W, YCL011C, YHR167W, YDL084W, YML062C, YNL139C, YNL004W,	1	0	2	6.5000	THO complex	0.5	4	0.88	RNA transport: 1.081e-15	nucleotide/nucleoside/nucleobase binding: 4.577e-09	DNA recombination: 2.062e-08	transcription elongation: 3.686e-08	RNA binding: 0.02221	TRANSCRIPTION: 0.0391	translational control: 0.06749	DNA damage response: 0.09211
266	8	YDR381W, YDR138W, YCL011C, YHR167W, YDL084W, YML062C, YNL139C, YNL004W,	1600	40	40	3.4250	THO complex	0.5	4	0.833333	RNA transport: 1.081e-15	nucleotide/nucleoside/nucleobase binding: 4.577e-09	DNA recombination: 2.062e-08	transcription elongation: 3.686e-08	RNA binding: 0.001408	TRANSCRIPTION: 0.0391	translational control: 0.06749	DNA damage response: 0.09211
704	9	YDR381W, YDR138W, YNL253W, YCL011C, YHR167W, YDL084W, YML062C, YNL139C, YNL004W,	0.25	1	0	9.0000	THO complex	0.4444	4	0.827586	RNA transport: 1.377e-17	nucleotide/nucleoside/nucleobase binding: 8.218e-09	DNA recombination: 3.697e-08	transcription elongation: 6.606e-08	RNA binding: 0.002047	TRANSCRIPTION: 0.04377	translational control: 0.07525
484	2	YNL273W, YMR048W,	81	10	8	2.0000	Tof1p/Mrc1p/Csm3p complex	0.6667	3	1	cell cycle checkpoints (checkpoints of morphogenesis, DNA-damage,-replication, mitotic phase and spindle): 0.0001178	DNA recombination and DNA repair: 0.01007	DNA topology: 0.01747	chromosome segregation/division: 0.01907	DNA synthesis and replication: 0.02673	meiosis: 0.04714
171	4	YOL115W, YJL050W, YDL175C, YPL190C,	400	22	18	2.5500	TRAMP complex (Air2p)	0.75	3	0	RNA transport: 1.053e-05	extension/ polymerization activity: 0.000222	rRNA processing: 0.004343	chromosome condensation: 0.01421	mRNA processing (splicing, 5'-, 3'-end processing): 0.01931	tRNA processing: 0.02999	G2/M transition of mitotic cell cycle: 0.03186	RNA degradation: 0.0331	DNA topology: 0.03434	nuclear transport: 0.05323	DNA binding: 0.09596
199	4	YJL050W, YNL251C, YDL175C, YPL190C,	729	29	25	4.7222	TRAMP complex (Air2p)	0.3333	3	0	RNA transport: 1.053e-05	RNA binding: 0.005392	transcription termination: 0.00908	mRNA processing (splicing, 5'-, 3'-end processing): 0.01931	transcriptional control: 0.02507	nuclear transport: 0.05323
537	2	YOR194C, YKL058W,	16	4	4	2.0000	transcription factor TFIIA complex	1	2	0	transcription initiation: 5.513e-05	transcriptional control: 0.004822
545	2	YKR062W, YKL028W,	870.25	29	30	2.0000	transcription factor TFIIE complex	1	2	0	transcription initiation: 5.513e-05	transcriptional control: 0.004822
567	2	YPL129W, YCR042C,	0.25	0	1	4.0000	transcription factor TFIIF complex	0.1667	3	1	G1 phase of mitotic cell cycle: 1.23e-05	transcription initiation: 5.513e-05	transcriptional control: 0.004822	regulation of phosphate metabolism: 0.005858	regulation of C-compound and carbohydrate metabolism: 0.0406	DNA conformation modification (e.g. chromatin): 0.05949	pheromone response, mating-type determination, sex-specific proteins: 0.05979
209	4	YLR005W, YDR311W, YPR056W, YDR460W,	2756.25	52	53	3.2952	transcription factor TFIIH complex	0.4	10	0.4	transcription initiation: 2.78e-09	DNA repair: 4.367e-07	transcriptional control: 2.305e-05	translation: 0.01101
436	2	YDR460W, YDL108W,	156.25	14	11	2.0000	transcription factor TFIIH complex	0.2	10	0	transcription initiation: 5.513e-05	DNA repair: 0.0006691	transcriptional control: 0.004822	modification by phosphorylation, dephosphorylation, autophosphorylation: 0.05887	assembly of protein complexes: 0.06285	mitotic cell cycle and cell cycle control: 0.06802
467	2	YDR460W, YPR025C,	81	7	11	2.1111	transcription factor TFIIH complex	0.2	10	0	transcription initiation: 5.513e-05	DNA repair: 0.0006691	transcriptional control: 0.004822	enzymatic activity regulation / enzyme regulator: 0.02514	assembly of protein complexes: 0.06285	mitotic cell cycle and cell cycle control: 0.06802
115	6	YBR123C, YAL001C, YPL007C, YOR110W, YDR362C, YGR047C,	3080.25	55	56	3.3514	transcription factor TFIIIC complex	1	6	0.933333	tRNA synthesis: 3.763e-14	rRNA synthesis: 3.951e-13	general transcription activities: 1.652e-10
511	2	YDR172W, YBR143C,	11881	110	108	2.0000	translation release factor complex	1	2	0	translation termination: 1.918e-06	RNA degradation: 0.01683	mitotic cell cycle and cell cycle control: 0.06802
510	2	YPL237W, YBR143C,	0	0	0	0	translation release factor complex	0.25	2	0	translation termination: 0.002934	translation initiation: 0.01297
64	10	YGR166W, YMR218C, YDR407C, YDR246W, YOR115C, YDR472W, YML077W, YKR068C, YDR108W, YBR254C,	2550.25	55	46	4.4752	TRAPP complex	1	10	0.634146	ER to Golgi transport: 1.942e-20
378	2	YDL201W, YDR165W,	1089	32	34	2.0000	tRNA Methyltransferase Complex	1	2	0	tRNA modification: 4.81e-05	protein binding: 0.004082
18	18	YHR165C, YGR013W, YHR086W, YER029C, YML046W, YLR275W, YIL061C, YBR119W, YKL012W, YLR298C, YML049C, YMR125W, YKL173W, YDR240C, YPR182W, YDL087C, YDR235W, YGR074W,	2.25	0	3	2.3333	U1 snRNP complex	0.6405	17	0.585938	splicing: 8.202e-31	RNA binding: 1.205e-16	translation: 0.04776	DNA recombination and DNA repair: 0.08376	assembly of protein complexes: 0.09511
130	19	YHR165C, YGR013W, YHR086W, YER029C, YML046W, YLR275W, YIL061C, YBR119W, YKL012W, YLR298C, YML049C, YMR125W, YKL173W, YGR074W, YPR182W, YPR057W, YDL087C, YDR235W, YDR240C,	6.25	2	3	11.6000	U1 snRNP complex	0.6068	17	0.601504	splicing: 1.624e-32	RNA binding: 4.737e-18	assembly of protein complexes: 0.01942	translation: 0.05028	DNA recombination and DNA repair: 0.08798
654	22	YGR091W, YMR288W, YKL173W, YMR125W, YER172C, YDL030W, YHR165C, YMR240C, YOR159C, YDL098C, YML049C, YGR074W, YER029C, YDR473C, YLR275W, YJL203W, YPR082C, YML046W, YPL213W, YDL043C, YBR055C, YPR178W,	0	0	0	0	U2 snRNP complex	0.3056	18	0.642105	splicing: 1.201e-37	RNA binding: 7.395e-09	assembly of protein complexes: 1.109e-08	translation: 0.05777
669	22	YGR091W, YMR288W, YKL173W, YMR125W, YER172C, YDL030W, YHR165C, YMR240C, YDL098C, YML049C, YGR074W, YER029C, YDR473C, YLR275W, YJL203W, YPR082C, YOR319W, YML046W, YPL213W, YDL043C, YBR055C, YPR178W,	2.25	2	1	3.0000	U2 snRNP complex	0.3056	18	0.654054	splicing: 1.201e-37	RNA binding: 2.936e-10	assembly of protein complexes: 1.109e-08	translation: 0.05777
681	22	YGR091W, YMR240C, YKL173W, YMR125W, YER172C, YDL030W, YHR165C, YMR288W, YDL098C, YML049C, YGR074W, YIR009W, YER029C, YDR473C, YLR275W, YJL203W, YPR082C, YML046W, YPL213W, YDL043C, YPR178W, YBR055C,	0	0	0	0	U2 snRNP complex	0.3056	18	0.657609	splicing: 1.201e-37	RNA binding: 2.936e-10	assembly of protein complexes: 4.631e-10	translation: 0.05777
119	23	YGR091W, YMR240C, YOR308C, YKL173W, YMR125W, YER172C, YDL030W, YDR473C, YMR288W, YDL098C, YML049C, YGR074W, YER029C, YHR165C, YLR275W, YJL203W, YPR082C, YOR319W, YML046W, YPL213W, YDL043C, YBR055C, YPR178W,	0	0	0	0	U2 snRNP complex	0.2923	18	0.663317	splicing: 2.301e-39	RNA binding: 5.042e-10	assembly of protein complexes: 1.766e-08	translation: 0.06023
192	23	YGR091W, YMR240C, YOR308C, YKL173W, YMR125W, YER172C, YDL030W, YHR165C, YMR288W, YDL098C, YML049C, YGR074W, YPR082C, YER029C, YDR473C, YLR275W, YJL203W, YIR009W, YML046W, YPL213W, YDL043C, YBR055C, YPR178W,	0	0	0	0	U2 snRNP complex	0.2923	18	0.666667	splicing: 2.301e-39	RNA binding: 5.042e-10	assembly of protein complexes: 7.94e-10	translation: 0.06023
651	22	YGR091W, YMR288W, YKL173W, YMR125W, YER172C, YDL030W, YHR165C, YMR240C, YDL098C, YML049C, YGR074W, YER029C, YDR473C, YLR275W, YJL203W, YPR082C, YBL074C, YML046W, YPL213W, YDL043C, YPR178W, YBR055C,	0	0	0	0	U2 snRNP complex	0.2525	18	0.663102	splicing: 1.201e-37	assembly of protein complexes: 4.631e-10	RNA binding: 7.395e-09	translation: 0.05777
609	24	YGR091W, YLR424W, YMR288W, YKL173W, YMR125W, YER172C, YDL030W, YHR165C, YLR117C, YMR240C, YDL098C, YML049C, YGR074W, YER029C, YDR473C, YLR275W, YJL203W, YPR082C, YML046W, YPL213W, YPL151C, YDL043C, YBR055C, YPR178W,	4	3	1	67.2500	U2 snRNP complex	0.2315	18	0.669767	splicing: 4.373e-41	RNA binding: 8.389e-10	assembly of protein complexes: 2.738e-08	mitotic cell cycle and cell cycle control: 0.04154	translation: 0.06269
660	22	YMR213W, YLR424W, YMR288W, YDR416W, YKL173W, YLL036C, YER172C, YGR278W, YDL030W, YHR165C, YLR117C, YMR240C, YML049C, YER029C, YJL203W, YDL209C, YPL151C, YPL213W, YAL032C, YLR147C, YPR101W, YBR055C,	0.25	1	0	16.0000	U2 snRNP complex	0.1616	18	0.762712	splicing: 1.201e-37	RNA binding: 2.672e-06	assembly of protein complexes: 0.0005235	mitotic cell cycle and cell cycle control: 0.005824	translation: 0.05777
579	2	YMR288W, YNL286W,	0	0	0	0	U2 snRNP complex	0.1111	18	0	splicing: 0.0005109	RNA binding: 0.0009564	assembly of protein complexes: 0.06285
204	18	YHR165C, YBL026W, YER112W, YER172C, YGR075C, YDR473C, YLR275W, YDL098C, YER029C, YKL173W, YGR091W, YDL160C, YGR074W, YJL124C, YNL147W, YPR178W, YLR438C-A, YBR055C,	0.25	0	1	34.0000	U4/U6 x U5 tri-snRNP complex	0.5079	28	0.297297	splicing: 2.999e-25	RNA degradation: 0.000417	rRNA processing: 0.001191	RNA binding: 0.00178	assembly of protein complexes: 0.0169	5'-end processing: 0.02022	translation: 0.04776	mRNA processing (splicing, 5'-, 3'-end processing): 0.08128	ATP binding: 0.08951
78	18	YGL173C, YBL026W, YER112W, YER172C, YGR075C, YHR165C, YLR275W, YDL098C, YER029C, YKL173W, YDL160C, YGR074W, YJL124C, YDR473C, YNL147W, YGR091W, YBR055C, YPR178W,	0	0	0	0	U4/U6 x U5 tri-snRNP complex	0.4464	28	0.336283	splicing: 7.723e-23	RNA degradation: 1.264e-05	rRNA processing: 0.001191	mRNA processing (splicing, 5'-, 3'-end processing): 0.003294	RNA binding: 0.01503	assembly of protein complexes: 0.0169	5'-end processing: 0.02022	DNA degradation: 0.03693	translation: 0.04776	DNA recombination and DNA repair: 0.08376	ATP binding: 0.08951
692	16	YHR165C, YBL026W, YER112W, YER172C, YGR075C, YDR473C, YLR275W, YKL173W, YGR091W, YDL160C, YJL124C, YPR082C, YNL147W, YPR178W, YLR438C-A, YBR055C,	42.25	6	7	2.0769	U4/U6 x U5 tri-snRNP complex	0.4375	28	0.318681	splicing: 5.668e-22	RNA degradation: 0.0002908	rRNA processing: 0.0007486	RNA binding: 0.01098	5'-end processing: 0.01801	translation: 0.04268	mRNA processing (splicing, 5'-, 3'-end processing): 0.07294	ATP binding: 0.07476	assembly of protein complexes: 0.07965	mitotic cell cycle and cell cycle control: 0.09017
688	25	YBL026W, YGR091W, YJL124C, YMR240C, YKL173W, YER172C, YDL030W, YHR165C, YMR288W, YML049C, YDL098C, YER146W, YGR074W, YER029C, YER112W, YDR473C, YLR275W, YJL203W, YPR082C, YGR075C, YML046W, YPL213W, YNL147W, YBR055C, YPR178W,	0	0	0	0	U4/U6 x U5 tri-snRNP complex	0.4129	28	0.537037	splicing: 1.073e-39	RNA binding: 2.775e-08	assembly of protein complexes: 6.792e-07	rRNA processing: 0.00406	RNA degradation: 0.01754	translation: 0.06513
650	17	YGL173C, YBL026W, YER112W, YER172C, YGR075C, YHR165C, YLR275W, YDL098C, YKL173W, YGR091W, YDL160C, YJL124C, YDR473C, YPR082C, YNL147W, YBR055C, YPR178W,	0	0	0	0	U4/U6 x U5 tri-snRNP complex	0.4118	28	0.394231	splicing: 3.146e-21	RNA degradation: 9.908e-06	rRNA processing: 0.0009523	mRNA processing (splicing, 5'-, 3'-end processing): 0.002942	mitotic cell cycle and cell cycle control: 0.01789	5'-end processing: 0.01912	DNA degradation: 0.03495	translation: 0.04523	DNA recombination and DNA repair: 0.0795	RNA binding: 0.08145	ATP binding: 0.08211	assembly of protein complexes: 0.08736
110	24	YBL026W, YGR091W, YMR240C, YMR268C, YOR308C, YKL173W, YER172C, YDL030W, YHR165C, YMR288W, YDL098C, YML049C, YGR074W, YER029C, YDR473C, YLR275W, YJL203W, YPR082C, YGR075C, YML046W, YPL213W, YNL147W, YBR055C, YPR178W,	1	2	0	16.0000	U4/U6 x U5 tri-snRNP complex	0.381	28	0.607656	splicing: 4.373e-41	assembly of protein complexes: 2.738e-08	RNA binding: 3.351e-07	translation: 0.06269
635	24	YBL026W, YGR091W, YMR240C, YOR308C, YKL173W, YER172C, YDL030W, YHR165C, YMR288W, YDL098C, YML049C, YGR074W, YER029C, YDR473C, YLR275W, YJL203W, YPR082C, YGR075C, YML046W, YPL213W, YDL043C, YNL147W, YBR055C, YPR178W,	0.25	1	0	64.0000	U4/U6 x U5 tri-snRNP complex	0.381	28	0.613953	splicing: 4.373e-41	RNA binding: 1.83e-08	assembly of protein complexes: 2.738e-08	translation: 0.06269
665	24	YBL026W, YGR091W, YMR288W, YMR268C, YOR308C, YKL173W, YER172C, YDL030W, YHR165C, YMR240C, YDL098C, YML049C, YGR074W, YER029C, YDR473C, YLR275W, YJL203W, YJR022W, YPR082C, YML046W, YPL213W, YNL147W, YBR055C, YPR178W,	16	3	5	2.0000	U4/U6 x U5 tri-snRNP complex	0.381	28	0.576923	splicing: 4.373e-41	assembly of protein complexes: 2.738e-08	RNA binding: 3.351e-07	translation: 0.06269
181	25	YBL026W, YGR091W, YJL124C, YMR240C, YOR308C, YKL173W, YER172C, YDL030W, YHR165C, YMR288W, YDL098C, YML049C, YGR074W, YLR275W, YER029C, YER112W, YDR473C, YDR378C, YJL203W, YDL160C, YML046W, YPL213W, YNL147W, YBR055C, YPR178W,	2.25	2	1	14.3333	U4/U6 x U5 tri-snRNP complex	0.3657	28	0.507042	splicing: 6.644e-37	RNA binding: 2.775e-08	assembly of protein complexes: 6.792e-07	RNA degradation: 0.001111	rRNA processing: 0.02624	5'-end processing: 0.02789	translation: 0.06513
636	25	YBL026W, YGR091W, YJL124C, YMR288W, YKL173W, YER172C, YDL030W, YHR165C, YMR240C, YDL098C, YML049C, YGR074W, YER029C, YER112W, YDR473C, YLR275W, YJL203W, YDL160C, YPR082C, YGR075C, YML046W, YPL213W, YNL147W, YPR178W, YBR055C,	9	5	1	79.8333	U4/U6 x U5 tri-snRNP complex	0.3657	28	0.529954	splicing: 6.644e-37	RNA binding: 2.775e-08	assembly of protein complexes: 6.792e-07	RNA degradation: 0.001111	rRNA processing: 0.02624	5'-end processing: 0.02789	translation: 0.06513
52	24	YBL026W, YGR091W, YJL124C, YMR240C, YOR308C, YKL173W, YER172C, YDL030W, YHR165C, YMR288W, YDL098C, YML049C, YGR074W, YER029C, YER112W, YDR473C, YLR275W, YJL203W, YDL160C, YML046W, YPL213W, YNL147W, YPR178W, YBR055C,	0.25	0	1	60.0000	U4/U6 x U5 tri-snRNP complex	0.3348	28	0.519417	splicing: 3.189e-35	RNA binding: 1.83e-08	assembly of protein complexes: 4.768e-07	RNA degradation: 0.0009855	rRNA processing: 0.02375	5'-end processing: 0.0268	translation: 0.06269
85	24	YGR091W, YMR240C, YOR308C, YKL173W, YMR125W, YER172C, YDL030W, YDR473C, YMR288W, YDL098C, YML049C, YGR074W, YER029C, YHR165C, YLR275W, YJL203W, YPR082C, YGR075C, YML046W, YBR152W, YPL213W, YDL043C, YPR178W, YBR055C,	0.25	0	1	39.0000	U4/U6 x U5 tri-snRNP complex	0.3348	28	0.690476	splicing: 4.373e-41	RNA binding: 1.83e-08	assembly of protein complexes: 2.738e-08	translation: 0.06269	nucleus: 0.09587
108	24	YBL026W, YGR091W, YMR288W, YOR308C, YKL173W, YMR125W, YER172C, YDL030W, YHR165C, YMR240C, YDL098C, YML049C, YGR074W, YER029C, YDR473C, YLR275W, YJL203W, YJR022W, YML046W, YPL213W, YDL043C, YNL147W, YPR178W, YBR055C,	4	1	3	64.0000	U4/U6 x U5 tri-snRNP complex	0.3348	28	0.571429	splicing: 4.373e-41	RNA binding: 8.389e-10	assembly of protein complexes: 2.738e-08	translation: 0.06269
203	24	YBL026W, YGR091W, YMR288W, YOR308C, YKL173W, YMR125W, YER172C, YDL030W, YHR165C, YMR240C, YML049C, YDL098C, YER146W, YGR074W, YER029C, YDR473C, YLR275W, YJL203W, YPR082C, YML046W, YPL213W, YDL043C, YBR055C, YPR178W,	0	0	0	0	U4/U6 x U5 tri-snRNP complex	0.3348	28	0.634615	splicing: 4.373e-41	RNA binding: 1.83e-08	assembly of protein complexes: 2.738e-08	translation: 0.06269
655	22	YGR091W, YMR240C, YKL173W, YER172C, YDL030W, YDR473C, YPR082C, YDL098C, YML049C, YGR074W, YMR288W, YER029C, YHR165C, YLR275W, YJL203W, YGR075C, YML046W, YBR152W, YPL213W, YDL043C, YPR178W, YBR055C,	1	2	0	2.0000	U4/U6 x U5 tri-snRNP complex	0.3182	28	0.688525	splicing: 1.201e-37	assembly of protein complexes: 1.109e-08	RNA binding: 1.548e-07	translation: 0.05777	nucleus: 0.08864
45	23	YGR091W, YMR288W, YOR308C, YKL173W, YMR125W, YER172C, YDL030W, YHR165C, YMR240C, YDL098C, YML049C, YGR074W, YER029C, YDR473C, YLR275W, YJL203W, YPR082C, YML046W, YPL213W, YDL043C, YNL147W, YBR055C, YPR178W,	0	0	0	0	U4/U6 x U5 tri-snRNP complex	0.3043	28	0.639024	splicing: 2.301e-39	RNA binding: 5.042e-10	assembly of protein complexes: 1.766e-08	translation: 0.06023
50	23	YBL026W, YGR091W, YMR288W, YOR308C, YKL173W, YMR125W, YER172C, YDL030W, YHR165C, YMR240C, YDL098C, YML049C, YGR074W, YER029C, YDR473C, YLR275W, YJL203W, YPR082C, YML046W, YPL213W, YDL043C, YBR055C, YPR178W,	0	0	0	0	U4/U6 x U5 tri-snRNP complex	0.3043	28	0.642157	splicing: 2.301e-39	RNA binding: 1.179e-08	assembly of protein complexes: 1.766e-08	translation: 0.06023
56	23	YGR091W, YMR240C, YOR308C, YKL173W, YMR125W, YER172C, YDL030W, YHR165C, YMR288W, YDL098C, YML049C, YGR074W, YER029C, YDR473C, YLR275W, YJL203W, YPR082C, YGR075C, YML046W, YPL213W, YDL043C, YBR055C, YPR178W,	0	0	0	0	U4/U6 x U5 tri-snRNP complex	0.3043	28	0.678218	splicing: 2.301e-39	RNA binding: 1.179e-08	assembly of protein complexes: 1.766e-08	translation: 0.06023
90	23	YGR091W, YMR288W, YOR308C, YKL173W, YMR125W, YER172C, YDL030W, YHR165C, YMR240C, YOR159C, YDL098C, YML049C, YGR074W, YER029C, YDR473C, YLR275W, YJL203W, YPR082C, YML046W, YPL213W, YDL043C, YBR055C, YPR178W,	0	0	0	0	U4/U6 x U5 tri-snRNP complex	0.3043	28	0.651961	splicing: 2.301e-39	RNA binding: 1.179e-08	assembly of protein complexes: 1.766e-08	translation: 0.06023
113	24	YGR091W, YMR288W, YOR308C, YKL173W, YMR125W, YER172C, YDL030W, YHR165C, YGR013W, YMR240C, YDL098C, YML049C, YGR074W, YER029C, YDR473C, YLR275W, YJL203W, YPR082C, YML046W, YPL213W, YDL043C, YLR147C, YBR055C, YPR178W,	0	0	0	0	U4/U6 x U5 tri-snRNP complex	0.2917	28	0.67757	splicing: 4.373e-41	RNA binding: 3.243e-11	assembly of protein complexes: 2.738e-08	translation: 0.06269
8	22	YGR091W, YMR288W, YOR308C, YKL173W, YMR125W, YER172C, YDL030W, YHR165C, YMR240C, YDL098C, YML049C, YGR074W, YER029C, YDR473C, YLR275W, YJL203W, YPR082C, YML046W, YPL213W, YDL043C, YPR178W, YBR055C,	0	0	0	0	U4/U6 x U5 tri-snRNP complex	0.2744	28	0.673575	splicing: 1.201e-37	RNA binding: 7.395e-09	assembly of protein complexes: 1.109e-08	translation: 0.05777
628	22	YGR091W, YMR288W, YKL173W, YMR125W, YER172C, YDL030W, YHR165C, YMR240C, YDL098C, YML049C, YGR074W, YER029C, YDR473C, YLR275W, YJL203W, YPR082C, YML046W, YPL213W, YDL043C, YNL147W, YBR055C, YPR178W,	0	0	0	0	U4/U6 x U5 tri-snRNP complex	0.2744	28	0.631579	splicing: 1.201e-37	RNA binding: 2.936e-10	assembly of protein complexes: 1.109e-08	translation: 0.05777
694	22	YGR091W, YMR288W, YKL173W, YMR125W, YER172C, YDL030W, YHR165C, YMR240C, YDL098C, YML049C, YGR074W, YLR275W, YER029C, YDR473C, YDR378C, YJL203W, YPR082C, YML046W, YPL213W, YDL043C, YBR055C, YPR178W,	0.25	1	0	2.0000	U4/U6 x U5 tri-snRNP complex	0.2744	28	0.655738	splicing: 1.201e-37	RNA binding: 7.395e-09	assembly of protein complexes: 1.109e-08	translation: 0.05777
70	23	YGR091W, YMR288W, YOR308C, YKL173W, YMR125W, YER172C, YDL030W, YHR165C, YMR240C, YDL098C, YML049C, YGR074W, YER029C, YDR473C, YLR275W, YJL203W, YPR082C, YBL074C, YML046W, YPL213W, YDL043C, YPR178W, YBR055C,	0	0	0	0	U4/U6 x U5 tri-snRNP complex	0.2624	28	0.673267	splicing: 2.301e-39	assembly of protein complexes: 7.94e-10	RNA binding: 1.179e-08	translation: 0.06023
709	14	YGL173C, YBL026W, YER112W, YER172C, YDR473C, YKL173W, YGR091W, YDL160C, YJL124C, YPR082C, YNL147W, YBR055C, YCR077C, YPR178W,	0	0	0	0	U4/U6 x U5 tri-snRNP complex	0.2551	28	0.283582	splicing: 2.397e-14	RNA degradation: 4.267e-06	mRNA processing (splicing, 5'-, 3'-end processing): 3.672e-05	rRNA processing: 0.000435	DNA recombination and DNA repair: 0.002129	5'-end processing: 0.01579	DNA degradation: 0.02895	translation: 0.03754	RNA binding: 0.05985	ATP binding: 0.06037	assembly of protein complexes: 0.06449	mitotic cell cycle and cell cycle control: 0.07343
269	13	YGL173C, YBL026W, YER112W, YER172C, YLR275W, YKL173W, YGR091W, YDL160C, YJL124C, YNL147W, YBR055C, YCR077C, YPR178W,	225	15	15	4.5333	U4/U6 x U5 tri-snRNP complex	0.2225	28	0.189655	splicing: 8.053e-13	RNA degradation: 3.072e-06	mRNA processing (splicing, 5'-, 3'-end processing): 2.898e-05	rRNA processing: 0.0003194	DNA recombination and DNA repair: 0.001834	5'-end processing: 0.01468	DNA degradation: 0.02694	translation: 0.03495	RNA binding: 0.05293	ATP binding: 0.05339
365	2	YFL017W-A, YGR074W,	1	0	2	2.0000	U5 snRNP complex	0.1429	14	0	splicing: 0.0005109	mRNA synthesis: 0.003259	RNA binding: 0.0601	assembly of protein complexes: 0.06285
555	2	YPR180W, YDR390C,	5184	70	74	2.0000	Uba2p/Aos1p complex	1	2	0	modification by ubiquitin-related proteins: 1.119e-05	enzyme activator: 1.348e-05	cytoplasmic and nuclear protein degradation: 9.428e-05	mRNA processing (splicing, 5'-, 3'-end processing): 0.009745
406	2	YDR092W, YGL087C,	1369	39	35	2.0000	ubiquitin conjugating enzyme complex	1	2	0	modification by ubiquitination, deubiquitination: 0.0001641	proteasomal degradation (ubiquitin/proteasomal pathway): 0.000433	DNA repair: 0.0006691	assembly of protein complexes: 0.001049	protein binding: 0.004082
357	2	YER151C, YNR051C,	1406.25	36	39	2.0000	Ubp3p/Bre5p complex	1	2	0	modification by ubiquitination, deubiquitination: 0.0001641	cytoplasmic and nuclear protein degradation: 0.01939
349	2	YPR066W, YPL003W,	2.25	1	2	2.0000	Ula1p/Uba3p complex	1	2	1	modification by ubiquitin-related proteins: 1.119e-05	enzymatic activity regulation / enzyme regulator: 0.00016
587	2	YIL084C, YDR207C,	0.25	0	1	5.0000	Ume6p/Ime1p complex	0.25	2	1	meiosis I: 0.004235	transcriptional control: 0.004822	regulation of nitrogen, sulfur and selenium metabolism: 0.007156	regulation of lipid, fatty acid and isoprenoid metabolism: 0.008451	regulation of amino acid metabolism: 0.01071	modification by acetylation, deacetylation: 0.02227	DNA binding: 0.05055	development of asco- basidio- or zygospore: 0.05272	DNA conformation modification (e.g. chromatin): 0.05949	mitotic cell cycle and cell cycle control: 0.06802
182	25	YEL055C, YPL217C, YKR060W, YMR093W, YGR128C, YDR398W, YDR449C, YHR148W, YER082C, YLR197W, YLR129W, YBL004W, YMR128W, YLL011W, YLR409C, YGR090W, YPR137W, YLR186W, YCR057C, YPR144C, YHR196W, YDR324C, YLR222C, YPL126W, YJL109C,	240.25	15	16	28.8710	UTP A complex	0.28	7	0.638655	rRNA processing: 2.005e-37	RNA binding: 7.764e-29	rRNA modification: 6.284e-07	ribosome biogenesis: 4.641e-06	mRNA synthesis: 0.03938	GTP binding: 0.04315
67	24	YPL217C, YKR060W, YMR093W, YGR128C, YDR398W, YDR449C, YHR148W, YER082C, YLR197W, YLR129W, YBL004W, YMR128W, YLL011W, YLR409C, YGR090W, YPR137W, YLR186W, YCR057C, YPR144C, YHR196W, YDR324C, YLR222C, YPL126W, YJL109C,	12.25	6	1	4.5714	UTP A complex	0.2143	7	0.649573	rRNA processing: 8.216e-39	RNA binding: 1.278e-29	rRNA modification: 5.291e-07	ribosome biogenesis: 3.749e-06	mRNA synthesis: 0.03786	GTP binding: 0.04149
131	24	YPL217C, YKR060W, YMR093W, YGR128C, YDR449C, YHR148W, YER082C, YGR145W, YLR197W, YLR129W, YBL004W, YMR128W, YLL011W, YLR409C, YGR090W, YPR137W, YLR186W, YCR057C, YPR144C, YHR196W, YDR324C, YLR222C, YPL126W, YJL109C,	0	0	0	0	UTP A complex	0.2143	7	0.649789	rRNA processing: 8.216e-39	RNA binding: 2.342e-27	rRNA modification: 5.291e-07	ribosome biogenesis: 3.749e-06	mRNA synthesis: 0.03786	GTP binding: 0.04149
140	24	YPL217C, YKR060W, YMR093W, YGR128C, YDR449C, YHR148W, YER082C, YLR197W, YNL075W, YLR129W, YBL004W, YMR128W, YLL011W, YLR409C, YGR090W, YPR137W, YLR186W, YCR057C, YPR144C, YHR196W, YDR324C, YLR222C, YPL126W, YJL109C,	0	0	0	0	UTP A complex	0.2143	7	0.639831	rRNA processing: 8.216e-39	RNA binding: 1.278e-29	rRNA modification: 4.865e-09	ribosome biogenesis: 3.749e-06	mRNA synthesis: 0.03786	GTP binding: 0.04149
228	24	YPL217C, YKR060W, YMR093W, YGR128C, YDR449C, YHR148W, YER082C, YPR112C, YLR197W, YLR129W, YBL004W, YMR128W, YLL011W, YLR409C, YGR090W, YPR137W, YLR186W, YCR057C, YPR144C, YHR196W, YDR324C, YLR222C, YPL126W, YJL109C,	1	1	1	9.5000	UTP A complex	0.2143	7	0.652174	rRNA processing: 8.216e-39	RNA binding: 1.278e-29	rRNA modification: 5.291e-07	ribosome biogenesis: 3.749e-06	mRNA synthesis: 0.03786	GTP binding: 0.04149
278	24	YPL217C, YKR060W, YMR093W, YGR128C, YDR449C, YHR148W, YER082C, YLR197W, YLR129W, YBL004W, YMR128W, YLL011W, YLR409C, YGR090W, YPR137W, YLR186W, YNL132W, YCR057C, YPR144C, YHR196W, YDR324C, YLR222C, YPL126W, YJL109C,	0.25	1	0	16.0000	UTP A complex	0.2143	7	0.642241	rRNA processing: 7.992e-36	RNA binding: 2.342e-27	rRNA modification: 5.291e-07	ribosome biogenesis: 3.749e-06	mRNA synthesis: 0.03786	GTP binding: 0.04149
301	24	YPL217C, YKR060W, YMR093W, YGR128C, YDR449C, YHR148W, YER082C, YLR197W, YLR129W, YBL004W, YMR128W, YLL011W, YLR409C, YGR090W, YPR137W, YLR186W, YGL171W, YCR057C, YPR144C, YHR196W, YDR324C, YLR222C, YPL126W, YJL109C,	0	0	0	0	UTP A complex	0.2143	7	0.647826	rRNA processing: 8.216e-39	RNA binding: 2.342e-27	rRNA modification: 5.291e-07	ribosome biogenesis: 3.749e-06	mRNA synthesis: 0.03786	GTP binding: 0.04149
706	24	YPL217C, YKR060W, YMR093W, YGR128C, YDR449C, YHR148W, YPR137W, YLR197W, YLR129W, YBL004W, YMR128W, YLL011W, YLR409C, YGR090W, YER082C, YLR186W, YCR057C, YPR144C, YHR196W, YDR324C, YLR222C, YPL126W, YOR078W, YJL109C,	0.25	0	1	3.0000	UTP A complex	0.2143	7	0.652174	rRNA processing: 8.216e-39	RNA binding: 1.278e-29	rRNA modification: 5.291e-07	ribosome biogenesis: 3.749e-06	mRNA synthesis: 0.03786	GTP binding: 0.04149
2	25	YPL217C, YKR060W, YMR093W, YGR128C, YDR449C, YJR002W, YHR148W, YER082C, YPL012W, YLR197W, YLR129W, YBL004W, YMR128W, YLL011W, YLR409C, YGR090W, YPR137W, YLR186W, YCR057C, YPR144C, YHR196W, YDR324C, YLR222C, YPL126W, YJL109C,	0	0	0	0	UTP A complex	0.2057	7	0.673228	rRNA processing: 1.965e-40	RNA binding: 1.138e-26	rRNA modification: 6.068e-09	ribosome biogenesis: 1.51e-07	mRNA synthesis: 0.03938	GTP binding: 0.04315
38	26	YPL217C, YKR060W, YMR093W, YBR247C, YGR128C, YDR449C, YJR002W, YHR148W, YER082C, YPL012W, YLR197W, YLR129W, YBL004W, YMR128W, YLL011W, YLR409C, YGR090W, YPR137W, YLR186W, YCR057C, YPR144C, YHR196W, YDR324C, YLR222C, YPL126W, YJL109C,	0	0	0	0	UTP A complex	0.1978	7	0.673004	rRNA processing: 4.669e-42	RNA binding: 3.926e-28	rRNA modification: 7.496e-09	ribosome biogenesis: 1.944e-07	mRNA synthesis: 0.04089	GTP binding: 0.0448
51	26	YPL217C, YKR060W, YMR093W, YGR128C, YDR449C, YJR002W, YHR148W, YCL059C, YER082C, YPL012W, YLR197W, YLR129W, YBL004W, YMR128W, YLL011W, YLR409C, YGR090W, YPR137W, YLR186W, YCR057C, YPR144C, YHR196W, YDR324C, YLR222C, YPL126W, YJL109C,	0	0	0	0	UTP A complex	0.1978	7	0.67803	rRNA processing: 4.669e-42	RNA binding: 4.795e-26	ribosome biogenesis: 5.33e-09	rRNA modification: 7.496e-09	mRNA synthesis: 0.04089	GTP binding: 0.0448
79	26	YPL217C, YKR060W, YMR093W, YGR128C, YDR449C, YJR002W, YHR148W, YER082C, YPL012W, YLR197W, YLR129W, YBL004W, YMR128W, YLL011W, YLR409C, YGR090W, YPR137W, YLR186W, YCR057C, YPR144C, YHR196W, YDR324C, YLR222C, YPL126W, YJL109C, YDL148C,	0	0	0	0	UTP A complex	0.1978	7	0.672932	rRNA processing: 4.669e-42	RNA binding: 3.926e-28	ribosome biogenesis: 5.33e-09	rRNA modification: 7.496e-09	mRNA synthesis: 0.04089	GTP binding: 0.0448
96	26	YPL217C, YKR060W, YMR093W, YGR128C, YDR449C, YJR002W, YHR148W, YER082C, YPL012W, YLR197W, YLR129W, YBL004W, YMR128W, YLL011W, YLR409C, YGR090W, YPR137W, YLR186W, YCR057C, YPR144C, YPL266W, YHR196W, YDR324C, YLR222C, YPL126W, YJL109C,	0	0	0	0	UTP A complex	0.1978	7	0.684411	rRNA processing: 4.669e-42	RNA binding: 4.795e-26	rRNA modification: 5.601e-11	ribosome biogenesis: 1.944e-07	mRNA synthesis: 0.04089	GTP binding: 0.0448
165	26	YPL217C, YKR060W, YMR093W, YGR128C, YDR449C, YJR002W, YHR148W, YPR137W, YPL012W, YLR197W, YLR129W, YBL004W, YMR128W, YLL011W, YLR409C, YGR090W, YER082C, YOR310C, YLR186W, YCR057C, YPR144C, YHR196W, YDR324C, YLR222C, YPL126W, YJL109C,	0	0	0	0	UTP A complex	0.1978	7	0.664093	rRNA processing: 4.669e-42	RNA binding: 4.795e-26	rRNA modification: 5.601e-11	ribosome biogenesis: 1.944e-07	mRNA synthesis: 0.04089	GTP binding: 0.0448
176	26	YPL217C, YKR060W, YMR093W, YGR128C, YDR449C, YHR148W, YER082C, YPL012W, YLR197W, YLR129W, YOR145C, YBL004W, YMR128W, YLL011W, YLR409C, YGR090W, YPR137W, YLR186W, YCR057C, YPR144C, YPL266W, YHR196W, YDR324C, YLR222C, YPL126W, YJL109C,	0.25	0	1	64.0000	UTP A complex	0.1978	7	0.671875	rRNA processing: 4.669e-42	RNA binding: 4.795e-26	rRNA modification: 7.496e-09	ribosome biogenesis: 1.944e-07	mRNA synthesis: 0.04089	GTP binding: 0.0448
689	26	YPL217C, YKR060W, YMR093W, YGR128C, YDR449C, YJR002W, YHR148W, YER082C, YPL012W, YLR197W, YLR129W, YBL004W, YMR128W, YLL011W, YLR409C, YGR090W, YPR137W, YLR186W, YCR057C, YPR144C, YHR196W, YOL010W, YDR324C, YLR222C, YPL126W, YJL109C,	20.25	2	7	62.3333	UTP A complex	0.1978	7	0.678295	rRNA processing: 4.669e-42	RNA binding: 4.795e-26	rRNA modification: 7.496e-09	ribosome biogenesis: 1.944e-07	mRNA synthesis: 0.04089	GTP binding: 0.0448
699	26	YPL217C, YKR060W, YMR093W, YGR128C, YDR449C, YJR002W, YHR148W, YER082C, YPL012W, YLR197W, YLR129W, YOR145C, YBL004W, YMR128W, YLL011W, YLR409C, YGR090W, YPR137W, YLR186W, YCR057C, YPR144C, YHR196W, YDR324C, YLR222C, YPL126W, YJL109C,	0.25	1	0	65.0000	UTP A complex	0.1978	7	0.661538	rRNA processing: 4.669e-42	RNA binding: 4.795e-26	rRNA modification: 7.496e-09	ribosome biogenesis: 1.944e-07	mRNA synthesis: 0.04089	GTP binding: 0.0448
711	26	YPL217C, YKR060W, YLR197W, YGR128C, YDR449C, YJR002W, YHR148W, YCL059C, YER082C, YMR093W, YLR129W, YBL004W, YMR128W, YLL011W, YLR409C, YGR090W, YPR137W, YLR186W, YCR057C, YDL213C, YPR144C, YHR196W, YDR324C, YLR222C, YPL126W, YJL109C,	1	2	0	51.5000	UTP A complex	0.1978	7	0.664032	rRNA processing: 4.669e-42	RNA binding: 4.795e-26	rRNA modification: 7.496e-09	ribosome biogenesis: 1.944e-07	mRNA synthesis: 0.04089	GTP binding: 0.0448
195	27	YPL217C, YKR060W, YMR093W, YGR128C, YDR449C, YJR002W, YHR148W, YER082C, YPL012W, YLR197W, YLR129W, YBL004W, YMR128W, YLL011W, YLR409C, YGR090W, YPR137W, YLR186W, YCR057C, YPR144C, YHR196W, YOL010W, YDR324C, YLR222C, YPL126W, YJL109C, YDL148C,	1	2	0	66.5000	UTP A complex	0.1905	7	0.678967	rRNA processing: 1.102e-43	RNA binding: 1.718e-27	ribosome biogenesis: 7.128e-09	rRNA modification: 9.181e-09	mRNA synthesis: 0.0424	GTP binding: 0.04645
75	28	YPL217C, YKR060W, YLR197W, YGR128C, YDR449C, YHR148W, YER082C, YPL012W, YJR145C, YMR093W, YMR290C, YLR129W, YMR229C, YLR175W, YMR128W, YLL011W, YLR409C, YGR090W, YPR137W, YLR186W, YCR057C, YBL004W, YPR144C, YHR196W, YDR324C, YLR222C, YPL126W, YJL109C,	0.25	0	1	43.0000	UTP A complex	0.1837	7	0.667925	rRNA processing: 2.583e-45	RNA binding: 6.68e-27	rRNA modification: 1.115e-08	ribosome biogenesis: 3.121e-07	mRNA synthesis: 0.04391	GTP binding: 0.04809	mitotic cell cycle and cell cycle control: 0.05832	metabolism of cyclic and unusual nucleotides: 0.07237
283	28	YPL217C, YKR060W, YLR197W, YGR128C, YDL014W, YDR449C, YJR002W, YHR148W, YCL059C, YER082C, YPL012W, YMR093W, YLR129W, YMR229C, YMR128W, YLL011W, YLR409C, YPR137W, YLR186W, YCR057C, YDL213C, YBL004W, YPR144C, YHR196W, YDR324C, YLR222C, YPL126W, YJL109C,	1	2	0	99.5000	UTP A complex	0.1837	7	0.686567	rRNA processing: 2.583e-45	RNA binding: 6.118e-25	rRNA modification: 9.129e-11	ribosome biogenesis: 9.415e-09	mRNA synthesis: 0.04391	GTP binding: 0.04809
642	28	YPL217C, YLR197W, YGR128C, YDR449C, YHR148W, YCR057C, YER082C, YPL012W, YJR145C, YMR093W, YMR290C, YLR129W, YBL004W, YLR175W, YMR128W, YLL011W, YLR409C, YGR090W, YPR137W, YLR186W, YCL059C, YMR229C, YPR144C, YHR196W, YDR324C, YLR222C, YPL126W, YJL109C,	30.25	8	3	64.0909	UTP A complex	0.1837	7	0.65019	rRNA processing: 2.583e-45	RNA binding: 6.118e-25	ribosome biogenesis: 9.415e-09	rRNA modification: 1.115e-08	mRNA synthesis: 0.04391	GTP binding: 0.04809	mitotic cell cycle and cell cycle control: 0.05832	metabolism of cyclic and unusual nucleotides: 0.07237
41	24	YPL217C, YKR060W, YMR093W, YGR128C, YDR449C, YHR148W, YER082C, YLR197W, YLR129W, YBL004W, YMR128W, YLL011W, YLR409C, YGR090W, YJL069C, YPR137W, YLR186W, YCR057C, YPR144C, YHR196W, YDR324C, YLR222C, YPL126W, YJL109C,	0	0	0	0	UTP B complex	0.25	6	0.639831	rRNA processing: 8.216e-39	RNA binding: 1.278e-29	rRNA modification: 5.291e-07	ribosome biogenesis: 3.749e-06	mRNA synthesis: 0.03786	GTP binding: 0.04149
262	24	YPL217C, YKR060W, YLR197W, YGR128C, YDR449C, YJR002W, YHR148W, YPR137W, YLR129W, YBL004W, YMR128W, YLL011W, YLR409C, YGR090W, YER082C, YLR186W, YCR057C, YPR144C, YHR196W, YDR324C, YLR222C, YPL126W, YOR078W, YJL109C,	0	0	0	0	UTP B complex	0.1736	6	0.672646	rRNA processing: 8.216e-39	RNA binding: 2.342e-27	rRNA modification: 4.865e-09	ribosome biogenesis: 3.749e-06	mRNA synthesis: 0.03786	GTP binding: 0.04149
306	16	YMR128W, YER082C, YPL217C, YPR144C, YKL143W, YPL266W, YMR093W, YBR247C, YLR186W, YDR324C, YPL126W, YDR449C, YLR129W, YCR057C, YBL004W, YPL012W,	0	0	0	0	UTP B complex	0.0938	6	0.706522	rRNA processing: 3.725e-23	RNA binding: 7.2e-14	ribosome biogenesis: 4.164e-07	GTP binding: 0.02802	rRNA modification: 0.04508	mitotic cell cycle and cell cycle control: 0.09017
717	17	YMR128W, YER082C, YPL217C, YPR144C, YKL143W, YPL266W, YMR093W, YBR247C, YLR186W, YDR324C, YPL126W, YDR449C, YLR129W, YCR057C, YBL004W, YHR148W, YPL012W,	0	0	0	0	UTP B complex	0.0882	6	0.686275	rRNA processing: 1.004e-24	RNA binding: 2.987e-15	ribosome biogenesis: 1.139e-08	rRNA modification: 0.001066	GTP binding: 0.02973	mitotic cell cycle and cell cycle control: 0.09862
147	18	YMR128W, YER082C, YPL217C, YPR144C, YPL266W, YMR093W, YBR247C, YDL060W, YNL207W, YJR145C, YLR186W, YDR324C, YPL126W, YDR449C, YLR129W, YCR057C, YBL004W, YPL012W,	0	0	0	0	UTP B complex	0.0833	6	0.730769	rRNA processing: 3.821e-29	RNA binding: 4.943e-13	ribosome biogenesis: 1.692e-08	GTP binding: 0.03142	rRNA modification: 0.05043
678	18	YMR128W, YER082C, YPL217C, YPR144C, YPL266W, YMR093W, YBR247C, YDL060W, YNL207W, YLR186W, YDR324C, YPL126W, YDR449C, YLR129W, YCR057C, YBL004W, YHR148W, YPL012W,	0.25	1	0	11.0000	UTP B complex	0.0833	6	0.716981	rRNA processing: 3.821e-29	RNA binding: 8.701e-15	ribosome biogenesis: 2.779e-10	rRNA modification: 0.001196	GTP binding: 0.03142
109	5	YLR335W, YNL189W, YAR002W, YER110C, YLR347C,	342.25	16	21	3.6216				0.333333	nuclear transport: 4.562e-10	protein targeting, sorting and translocation: 1.959e-07	protein transport: 1.314e-06	nuclear pore forming protein: 0.003257	nucleus: 0.02166	nuclear membrane: 0.02402	structural protein binding: 0.04407	RNA transport: 0.06636
137	3	YCR012W, YHR174W, YKL060C,	16256.2	126	129	2.4275				1	glycolysis and gluconeogenesis: 2.781e-07	sugar, glucoside, polyol and carboxylate catabolism: 2.226e-06	metabolism of derivatives of dehydroquinic acid, shikimic acid and chorismic acid: 0.003908	pentose-phosphate pathway: 0.01118	ATP binding: 0.0878
154	4	YML056C, YHR216W, YAR073W, YLR432W,	12656.2	111	114	2.0978				0	purine nucleotide/nucleoside/nucleobase anabolism: 0.0001286	nucleotide/nucleoside/nucleobase metabolism: 0.01101	purin nucleotide/nucleoside/nucleobase metabolism: 0.01931
166	4	YCR002C, YJR076C, YDL225W, YHR107C,	13572.2	114	119	2.0000				0	cytokinesis (cell division) /septum formation and hydrolysis: 1.655e-08	lipid binding: 7.079e-08	cytoskeleton/structural proteins: 1.097e-07	cell growth / morphogenesis: 8.773e-07	mitotic cell cycle and cell cycle control: 1.503e-06	mating (fertilization): 5.408e-06	budding, cell polarity and filament formation: 6.598e-06	regulation of C-compound and carbohydrate metabolism: 3.408e-05	pheromone response, mating-type determination, sex-specific proteins: 0.000112	cell wall: 0.0001623	development of asco- basidio- or zygospore: 0.09983
183	3	YKL152C, YGR192C, YKL060C,	139129	371	375	4.2614				1	glycolysis and gluconeogenesis: 2.781e-07	sugar, glucoside, polyol and carboxylate catabolism: 2.226e-06	pentose-phosphate pathway: 0.01118
202	3	YDR385W, YLR249W, YOR133W,	44732.2	207	216	3.2908				0	translation elongation: 3.469e-08	cell wall: 0.09761
222	6	YNL189W, YLR347C, YMR308C, YLR335W, YAR002W, YER110C,	2916	52	56	4.4630				0.272727	nuclear transport: 5.961e-12	protein transport: 3.528e-08	protein targeting, sorting and translocation: 1.123e-06	RNA transport: 0.002763	nuclear pore forming protein: 0.003907	nucleus: 0.02588	nuclear membrane: 0.02868	structural protein binding: 0.05241
236	3	YKL191W, YBL071W-A, YIL103W,	3540.25	56	63	2.4034				0.666667	metabolism of secondary products derived from L-lysine, L-arginine and L-histidine: 5.217e-10	posttranslational modification of amino acids (e.g. hydroxylation, methylation): 6.782e-08	toxins: 0.0009788	G1 phase of mitotic cell cycle: 0.0107	amino acid metabolism: 0.01933
240	3	YCR004C, YDR032C, YBR052C,	8930.25	92	97	2.0000				0	TRANSCRIPTION: 0.01503	drug/toxin transport: 0.01886	oxidative stress response: 0.02645	electron transport: 0.03955
245	4	YNR054C, YJL033W, YGR145W, YDR365C,	506.25	22	23	2.7111				0.8	rRNA processing: 5.722e-07	ribosome biogenesis: 0.0405
272	6	YOR098C, YLR347C, YLR335W, YAR002W, YNL189W, YER110C,	56.25	9	6	8.2000				0.454545	nuclear transport: 5.961e-12	protein targeting, sorting and translocation: 8.832e-09	protein transport: 3.528e-08	nuclear membrane: 0.0003413	structural protein binding: 0.001188	RNA transport: 0.002763	nuclear pore forming protein: 0.003907	nucleus: 0.02588
275	5	YCR002C, YJR076C, YDL225W, YJR092W, YHR107C,	1024	32	32	2.0000				0	cytokinesis (cell division) /septum formation and hydrolysis: 8.186e-08	lipid binding: 1.766e-07	budding, cell polarity and filament formation: 3.318e-07	cytoskeleton/structural proteins: 5.387e-07	cell growth / morphogenesis: 4.254e-06	mitotic cell cycle and cell cycle control: 7.253e-06	mating (fertilization): 1.337e-05	regulation of C-compound and carbohydrate metabolism: 8.348e-05	pheromone response, mating-type determination, sex-specific proteins: 0.0002716	cell wall: 0.0003917	GTP binding: 0.008917
297	3	YDR507C, YCL024W, YKR048C,	100	13	7	2.2000				0	bud / growth tip: 1.173e-07	budding, cell polarity and filament formation: 0.0001308	cell cycle checkpoints (checkpoints of morphogenesis, DNA-damage,-replication, mitotic phase and spindle): 0.0003496	cytokinesis (cell division) /septum formation and hydrolysis: 0.0003926	modification by phosphorylation, dephosphorylation, autophosphorylation: 0.002667	phosphate metabolism: 0.01198	M phase: 0.02456	organization of chromosome structure: 0.04279	DNA conformation modification (e.g. chromatin): 0.0865	assembly of protein complexes: 0.09123
305	5	YJR076C, YCR002C, YDL225W, YLR314C, YHR107C,	25	5	5	2.0000				0	cytokinesis (cell division) /septum formation and hydrolysis: 1.811e-10	lipid binding: 2.023e-10	cytoskeleton/structural proteins: 1.952e-09	cell growth / morphogenesis: 2.65e-08	mitotic cell cycle and cell cycle control: 5.202e-08	budding, cell polarity and filament formation: 3.318e-07	pheromone response, mating-type determination, sex-specific proteins: 4.254e-06	cell wall: 6.988e-06	mating (fertilization): 1.337e-05	regulation of C-compound and carbohydrate metabolism: 8.348e-05
314	2	YFR021W, YNL242W,	289	16	18	2.0000				0	autoproteolytic processing: 1.731e-05	vacuolar/lysosomal transport: 0.0006275	development of asco- basidio- or zygospore: 0.0007295	protein targeting, sorting and translocation: 0.002096	lipid binding: 0.005534	peroxisome: 0.01136	vacuole or lysosome: 0.01426	meiosis: 0.04714
315	2	YNL308C, YPL012W,	0.25	1	0	2.0000				1	ribosome biogenesis: 0.0001074	rRNA processing: 0.05395
316	2	YNL218W, YEL058W,	961	32	30	2.0000				0	aminosaccharide anabolism: 0.001957	aminosaccharide catabolism: 0.001957	regulation of DNA processing: 0.002608	DNA topology: 0.01747	mitochondrion: 0.05426	ATP binding: 0.0604
318	2	YML056C, YAR075W,	1	1	1	3.0000				0	purin nucleotide/nucleoside/nucleobase metabolism: 0.009745
319	2	YHR179W, YPL171C,	25	5	5	2.0000				0	FAD/FMN binding: 1.491e-06	energy conversion and regeneration: 3.516e-06	electron transport: 0.0001813
323	2	YDL182W, YDL131W,	13924	114	122	2.0000				0	aminoadipic acid pathway: 1.918e-06	C-compound and carbohydrate metabolism: 0.001319
324	2	YML074C, YLR449W,	1122.25	36	31	2.0000				0	protein folding and stabilization: 0.0002279
325	2	YBR117C, YPR074C,	121	10	12	2.0000				0	pentose-phosphate pathway: 1.348e-05	sugar, glucoside, polyol and carboxylate anabolism: 3.169e-05	amino acid metabolism: 4.155e-05	sugar, glucoside, polyol and carboxylate catabolism: 0.0001726
331	2	YLR146C, YPR069C,	9	2	4	2.0000				0	biosynthesis of polyamines: 1.598e-07	metabolism of amines: 3.196e-07	biosynthesis of vitamins, cofactors, and prosthetic groups: 0.0003193	cell wall: 0.06742
339	2	YLR337C, YOR181W,	0.25	0	1	2.0000				0	endocytosis: 9.114e-05	osmotic and salt stress response: 9.114e-05	actin cytoskeleton: 0.0002429	cell growth / morphogenesis: 0.0009464	budding, cell polarity and filament formation: 0.002584	protein binding: 0.004082	cytokinesis (cell division) /septum formation and hydrolysis: 0.02291	assembly of protein complexes: 0.06285
342	2	YIR001C, YGL049C,	100	11	9	2.2000				0	mRNA synthesis: 0.003259	mRNA processing (splicing, 5'-, 3'-end processing): 0.009745	translation initiation: 0.01297	RNA transport: 0.02768	RNA binding: 0.0601
343	2	YGR250C, YIR001C,	1089	34	32	2.0000				0	RNA binding: 0.0009564	mRNA synthesis: 0.003259	mRNA processing (splicing, 5'-, 3'-end processing): 0.009745	RNA transport: 0.02768
346	2	YMR177W, YDR244W,	1122.25	34	33	2.0000				0	peptide binding: 0.001305	peroxisomal transport: 0.006183	peroxisome: 0.01136	homeostasis of metal ions (Na, K, Ca etc.): 0.03148	protein targeting, sorting and translocation: 0.08752
348	2	YOR154W, YER140W,	16	3	5	2.0000				0	UNCLASSIFIED PROTEINS: 0.05164
353	2	YLR399C, YDL070W,	182.25	15	12	2.5926				0	transcriptional control: 0.004822	development of asco- basidio- or zygospore: 0.05272	DNA conformation modification (e.g. chromatin): 0.05949
354	2	YJL208C, YMR099C,	2209	49	45	2.0000				0	DNA degradation: 0.004235	DNA recombination: 0.008775	RNA degradation: 0.01683
356	2	YER081W, YIL074C,	1122.25	32	35	2.0000				0	biosynthesis of serine: 1.119e-06	NAD/NADP binding: 3.356e-05
361	2	YDL203C, YLR371W,	0	0	0	0				1	regulation of C-compound and carbohydrate metabolism: 0.0004262	regulator of G-protein signalling: 0.004884	guanyl-nucleotide exchange factor (GEF): 0.005858	bud / growth tip: 0.01007	directional cell growth (morphogenesis): 0.01039	small GTPase mediated signal transduction: 0.01875	actin cytoskeleton: 0.03085	pheromone response, mating-type determination, sex-specific proteins: 0.05979	cell wall: 0.06742	budding, cell polarity and filament formation: 0.09666
362	2	YER127W, YGR145W,	0	0	0	0				0	rRNA processing: 0.0007652	rRNA modification: 0.005858	RNA binding: 0.0601
363	2	YJR067C, YNL260C,	210.25	13	16	2.0000				1	UNCLASSIFIED PROTEINS: 0.05164
368	2	YJR009C, YJL052W,	61256.2	258	237	2.0000				0	glycolysis and gluconeogenesis: 4.368e-05	sugar, glucoside, polyol and carboxylate catabolism: 0.0001726
372	2	YLR175W, YHR072W-A,	4	1	3	4.7500				0	rRNA modification: 8.15e-06	rRNA processing: 0.0007652	metabolism of cyclic and unusual nucleotides: 0.005534	pyrimidine nucleotide/nucleoside/nucleobase metabolism: 0.01007	cytoskeleton/structural proteins: 0.03621	cell growth / morphogenesis: 0.05979	RNA binding: 0.0601	mitotic cell cycle and cell cycle control: 0.06802
375	2	YHR106W, YDR353W,	400	20	20	2.0000				0	deoxyribonucleotide metabolism: 3.516e-06	NAD/NADP binding: 3.356e-05	nitrogen, sulfur and selenium metabolism: 7.91e-05	oxidative stress response: 7.91e-05	oxygen and radical detoxification: 0.003909
380	2	YJL180C, YIL098C,	306.25	15	20	2.0000				1	assembly of protein complexes: 0.001049	metabolism of vitamins, cofactors, and prosthetic groups: 0.01394	unfolded protein response (e.g. ER quality control): 0.02227
381	2	YMR297W, YLR178C,	930.25	31	30	2.0000				0	protease inhibitor: 0.001631	vacuolar protein degradation: 0.003584	lipid binding: 0.005534	perception of nutrients and nutritional adaptation: 0.01071	protein/peptide degradation: 0.01555	cytoplasmic and nuclear protein degradation: 0.01939	mitotic cell cycle and cell cycle control: 0.06802
383	2	YBR017C, YOR160W,	2.25	1	2	3.3333				0	nuclear transport: 0.0001902	RNA transport: 0.0001947	cell cycle: 0.001631	protein targeting, sorting and translocation: 0.002096
385	2	YBR017C, YGL122C,	110.25	10	11	5.0000				1	RNA transport: 0.0001947	cell cycle: 0.001631	3'-end processing: 0.007156	nuclear transport: 0.02736	RNA binding: 0.0601	protein targeting, sorting and translocation: 0.08752
387	2	YNL243W, YFR024C-A,	2970.25	53	56	2.0000				0	actin cytoskeleton: 0.0002429	polynucleotide degradation: 0.007803	exocytosis: 0.01071	endocytosis: 0.01907	pheromone response, mating-type determination, sex-specific proteins: 0.05979	cell growth / morphogenesis: 0.05979	assembly of protein complexes: 0.06285	cell wall: 0.06742	budding, cell polarity and filament formation: 0.09666
391	2	YER071C, YIR003W,	110.25	8	13	2.0000				1	UNCLASSIFIED PROTEINS: 0.05164
397	2	YPR133C, YGR116W,	1482.25	38	39	2.0000				1	transcription elongation: 2.477e-05	DNA recombination and DNA repair: 0.01007	DNA conformation modification (e.g. chromatin): 0.05949
398	2	YOR370C, YKR014C,	6162.25	81	76	2.0000				0	protein modification: 0.01779	small GTPase mediated signal transduction: 0.01875	endocytosis: 0.01907	cytoskeleton/structural proteins: 0.03621	lipid, fatty acid and isoprenoid metabolism: 0.04247	protein transport: 0.04497	vacuolar/lysosomal transport: 0.04901	cell growth / morphogenesis: 0.05979	protein targeting, sorting and translocation: 0.08752	budding, cell polarity and filament formation: 0.09666
403	2	YGL197W, YLR310C,	20.25	4	5	2.0000				0	regulation of nucleotide/nucleoside/nucleobase metabolism: 0.003909	regulator of G-protein signalling: 0.004884	guanyl-nucleotide exchange factor (GEF): 0.005858	regulation of nitrogen, sulfur and selenium metabolism: 0.007156	G1 phase of mitotic cell cycle: 0.007156	perception of nutrients and nutritional adaptation: 0.01071	small GTPase mediated signal transduction: 0.01875	homeostasis of metal ions (Na, K, Ca etc.): 0.03148	regulation of C-compound and carbohydrate metabolism: 0.0406	meiosis: 0.04714	development of asco- basidio- or zygospore: 0.05272
405	2	YDL208W, YMR310C,	2.25	1	2	2.0000				0	rRNA modification: 0.005858	rRNA processing: 0.05395	RNA binding: 0.0601
407	2	YER086W, YKL029C,	1225	32	38	2.0000				1	metabolism of the pyruvate family (alanine, isoleucine, leucine, valine) and D-alanine: 5.327e-08	degradation of threonine: 0.001305	metabolism of serine: 0.002608	C-compound and carbohydrate metabolism: 0.07014
408	2	YGR071C, YPL128C,	529	24	22	2.0000				0	DNA binding: 0.05055	DNA conformation modification (e.g. chromatin): 0.05949
410	2	YCL048W, YCR024C,	16	4	4	2.0000				0	aminoacyl-tRNA-synthetases: 0.01265	meiosis: 0.04714	development of asco- basidio- or zygospore: 0.05272
411	2	YLR258W, YFR015C,	3844	56	68	2.0000				0	glycogen anabolism: 5.327e-07	metabolism of energy reserves (e.g. glycogen, trehalose): 8.203e-05	regulation of C-compound and carbohydrate metabolism: 0.0406
415	2	YMR083W, YOL086C,	0	0	0	0				0	alcohol fermentation: 4.155e-06	C-compound and carbohydrate metabolism: 0.001319
416	2	YBR137W, YOR007C,	702.25	27	26	2.0000				1	UNCLASSIFIED PROTEINS: 0.05164
421	2	YOR056C, YNL207W,	156.25	14	11	2.5600				0	unfolded protein response (e.g. ER quality control): 0.02227	nuclear transport: 0.02736	proteasomal degradation (ubiquitin/proteasomal pathway): 0.04091	rRNA processing: 0.05395	modification by phosphorylation, dephosphorylation, autophosphorylation: 0.05887	assembly of protein complexes: 0.06285
422	2	YDR071C, YER089C,	961	29	33	2.0000				0	metabolism of polyamines: 0.0006526	regulation of the metabolism of vitamins, cofactors, and prosthetic groups : 0.001631	kinase inhibitior: 0.004559	cell cycle arrest: 0.006831	MAPKKK cascade: 0.008775	osmosensing and response: 0.01136	G1/S transition of mitotic cell cycle: 0.012	unfolded protein response (e.g. ER quality control): 0.02227	DNA damage response: 0.02482	modification by phosphorylation, dephosphorylation, autophosphorylation: 0.05887	DNA conformation modification (e.g. chromatin): 0.05949
423	2	YMR047C, YER107C,	210.25	16	13	2.0345				0	nuclear membrane: 2.317e-05	structural protein binding: 8.203e-05	nuclear transport: 0.0001902	RNA transport: 0.0001947	protein transport: 0.0005258	protein targeting, sorting and translocation: 0.002096	tRNA processing: 0.01522
425	2	YAL053W, YOR153W,	342.25	18	19	2.0000				0	chemical agent resistance: 0.007156	ABC transporters: 0.009098	drug/toxin transport: 0.01265	lipid/fatty acid transport: 0.01426	transport ATPases: 0.01747	cation transport (H+, Na+, K+, Ca2+ , NH4+, etc.): 0.02227	detoxification: 0.02577	homeostasis of metal ions (Na, K, Ca etc.): 0.03148	ATP binding: 0.0604
426	2	YBL067C, YOL087C,	42.25	6	7	2.0000				0	cytoplasmic and nuclear protein degradation: 0.01939	modification by ubiquitination, deubiquitination: 0.02546
429	2	YJL146W, YPL154C,	0	0	0	0				1	development of asco- basidio- or zygospore: 0.0007295	vacuolar protein degradation: 0.003584	nutrient starvation response: 0.004884	cellular signalling: 0.01071	cytoplasmic and nuclear protein degradation: 0.01939	protein processing (proteolytic): 0.02035	meiosis: 0.04714
430	2	YER136W, YER031C,	1681	42	40	2.0000				0	vacuolar/lysosomal transport: 0.0006275	GTPase inhibitor (GIP): 0.001631	exocytosis: 0.01071	cellular export and secretion: 0.01394	vesicular transport (Golgi network, etc.): 0.02323	cellular import: 0.02926
431	2	YER136W, YLR262C,	1190.25	33	36	2.0000				0	GTPase inhibitor (GIP): 0.001631	cellular export and secretion: 0.01394	vesicular transport (Golgi network, etc.): 0.02323	protein transport: 0.04497	vacuolar/lysosomal transport: 0.04901
433	2	YEL022W, YER110C,	676	28	24	4.3269				0	guanyl-nucleotide exchange factor (GEF): 0.005858	intra Golgi transport: 0.01071	ER to Golgi transport: 0.02259	nuclear transport: 0.02736	protein transport: 0.04497	protein targeting, sorting and translocation: 0.08752
434	2	YGR218W, YEL022W,	961	30	32	2.2097				0	guanyl-nucleotide exchange factor (GEF): 0.005858	intra Golgi transport: 0.01071	ribosome biogenesis: 0.02067	ER to Golgi transport: 0.02259	nuclear transport: 0.02736	RNA transport: 0.02768	protein transport: 0.04497	protein targeting, sorting and translocation: 0.08752
435	2	YIL034C, YKL007W,	462.25	19	24	2.3023				0	endocytosis: 9.114e-05	osmotic and salt stress response: 9.114e-05	actin cytoskeleton: 0.0002429	pheromone response, mating-type determination, sex-specific proteins: 0.0009464	cell growth / morphogenesis: 0.0009464	cell wall: 0.001214	budding, cell polarity and filament formation: 0.002584	protein binding: 0.004082
437	2	YMR310C, YGR283C,	625	25	25	2.0000				0	UNCLASSIFIED PROTEINS: 0.05164
450	2	YKR048C, YMR139W,	156.25	13	12	2.0000				0	bud / growth tip: 0.01007	protein/peptide degradation: 0.01555	M phase: 0.01651	enzymatic activity regulation / enzyme regulator: 0.02514	organization of chromosome structure: 0.02895	meiosis: 0.04714	stress response: 0.05148	development of asco- basidio- or zygospore: 0.05272	modification by phosphorylation, dephosphorylation, autophosphorylation: 0.05887	DNA conformation modification (e.g. chromatin): 0.05949	assembly of protein complexes: 0.06285	budding, cell polarity and filament formation: 0.09666
452	2	YKL060C, YDR050C,	37442.2	192	195	2.7106				1	glycolysis and gluconeogenesis: 4.368e-05	sugar, glucoside, polyol and carboxylate catabolism: 0.0001726	pentose-phosphate pathway: 0.00748
453	2	YGL242C, YMR109W,	1	1	1	2.0000				0	conversion to kinetic energy (e.g. movement): 0.003259	cytoskeleton-dependent transport: 0.009098	exocytosis: 0.01071	osmosensing and response: 0.01136	endocytosis: 0.01907	osmotic and salt stress response: 0.01907	cell wall: 0.06742	budding, cell polarity and filament formation: 0.09666
458	2	YDR502C, YLR180W,	20164	144	140	2.0000				0	S-adenosyl-methionine - homocysteine cycle: 1.119e-06	metabolism of methionine: 1.119e-05
462	2	YMR303C, YOL086C,	0	0	0	0				0	C-2 compound and organic acid catabolism: 1.918e-06	alcohol fermentation: 4.155e-06	C-compound and carbohydrate metabolism: 0.07014
463	2	YLR044C, YOL086C,	4	2	2	3.5000				1	alcohol fermentation: 4.155e-06	C-compound and carbohydrate metabolism: 0.001319	respiration: 0.01907
464	2	YNL104C, YOR108W,	5329	71	75	2.0000				0	biosynthesis of leucine: 1.491e-06
465	2	YJR014W, YER007C-A,	3192.25	57	56	2.0000				0	RNA binding: 0.0009564
466	2	YML035C, YJL070C,	380.25	20	19	2.0000				0	purin nucleotide/nucleoside/nucleobase metabolism: 2.317e-05	energy conversion and regeneration: 0.003909
476	2	YKR072C, YKL088W,	462.25	21	22	2.0000				0	osmosensing and response: 3.169e-05	osmotic and salt stress response: 9.114e-05	biosynthesis of vitamins, cofactors, and prosthetic groups: 0.0003193	enzyme inhibitor: 0.003259	regulation of phosphate metabolism: 0.005858	nucleotide/nucleoside/nucleobase binding: 0.006183	G1/S transition of mitotic cell cycle: 0.012
477	2	YOR054C, YKL088W,	256	18	14	2.0000				0	biosynthesis of vitamins, cofactors, and prosthetic groups: 0.0003193	enzyme inhibitor: 0.003259	regulation of phosphate metabolism: 0.005858	nucleotide/nucleoside/nucleobase binding: 0.006183	homeostasis of cations: 0.006183	osmosensing and response: 0.01136	G1/S transition of mitotic cell cycle: 0.012	osmotic and salt stress response: 0.01907	stress response: 0.05148
481	2	YDR383C, YLR315W,	12.25	3	4	2.0000				1	UNCLASSIFIED PROTEINS: 0.05164
488	2	YNL186W, YKL078W,	12.25	4	3	2.0000				0	cytoplasmic and nuclear protein degradation: 0.01939	ribosome biogenesis: 0.02067	modification by ubiquitination, deubiquitination: 0.02546	splicing: 0.04434
493	2	YHR023W, YPR188C,	100	10	10	2.1000				0	cytokinesis (cell division) /septum formation and hydrolysis: 0.0001324	fungal and other eukaryotic cell type differentiation: 0.0003264	regulation of directional cell growth: 0.001631	motor protein binding: 0.001631	budding, cell polarity and filament formation: 0.002584	conversion to kinetic energy (e.g. movement): 0.003259	cytoskeleton-dependent transport: 0.009098	osmotic and salt stress response: 0.01907	actin cytoskeleton: 0.03085	cytoskeleton/structural proteins: 0.03621	cell growth / morphogenesis: 0.05979
494	2	YAL062W, YOR375C,	25	5	5	2.0000				0	biosynthesis of glutamate: 5.593e-06	tricarboxylic-acid pathway (citrate cycle, Krebs cycle, TCA cycle): 2.477e-05	nitrogen, sulfur and selenium metabolism: 7.91e-05	degradation of glutamate: 0.001305	NAD/NADP binding: 0.01168	cell wall: 0.06742
495	2	YCL043C, YHR204W,	6.25	1	4	2.0000				0	C-compound binding: 0.0006526	lipid/fatty acid transport: 0.01426	protein modification: 0.01779	protein folding and stabilization: 0.0299	proteasomal degradation (ubiquitin/proteasomal pathway): 0.04091	C-compound and carbohydrate metabolism: 0.07014
499	2	YMR031C, YGR130C,	2970.25	53	56	2.0000				1	UNCLASSIFIED PROTEINS: 0.05164
500	2	YNL135C, YNL023C,	576	24	24	2.0000				0	ribosome biogenesis: 0.02067	protein folding and stabilization: 0.0299
501	2	YDR101C, YGL099W,	20.25	4	5	3.6667				1	ribosome biogenesis: 0.0001074	mating (fertilization): 0.02227	development of asco- basidio- or zygospore: 0.05272
502	2	YBR267W, YGL099W,	30.25	9	2	2.6364				0	mitotic cell cycle: 0.004235	bud / growth tip: 0.01007	ribosome biogenesis: 0.02067	mating (fertilization): 0.02227	development of asco- basidio- or zygospore: 0.05272
509	2	YDR357C, YKL061W,	110.25	13	8	2.0000				1	UNCLASSIFIED PROTEINS: 0.05164
512	2	YEL022W, YJR077C,	6.25	2	3	2.4000				0	homeostasis of phosphate: 0.002934	phosphate transport: 0.003584	guanyl-nucleotide exchange factor (GEF): 0.005858	intra Golgi transport: 0.01071	ER to Golgi transport: 0.02259	mitochondrial transport: 0.03337
513	2	YNL238W, YOL031C,	20.25	4	5	2.0000				0	non-vesicular ER transport: 0.004884	cytoplasmic and nuclear protein degradation: 0.01939	protein processing (proteolytic): 0.02035	protein folding and stabilization: 0.0299	pheromone response, mating-type determination, sex-specific proteins: 0.05979	protein targeting, sorting and translocation: 0.08752
514	2	YLR328W, YGR010W,	552.25	22	25	2.0000				0	nucleotide/nucleoside/nucleobase metabolism: 7.244e-06	metabolism of vitamins, cofactors, and prosthetic groups: 0.01394	biosynthesis of vitamins, cofactors, and prosthetic groups: 0.03526
515	2	YLR293C, YGL097W,	12.25	5	2	2.0000				1	nuclear transport: 0.0001902	RNA transport: 0.0001947	rRNA processing: 0.0007652	nucleus: 0.008775	mRNA processing (splicing, 5'-, 3'-end processing): 0.009745	cellular signalling: 0.01071	tRNA processing: 0.01522	ribosome biogenesis: 0.02067	pheromone response, mating-type determination, sex-specific proteins: 0.05979
516	2	YGL097W, YOR185C,	289	19	15	2.0294				1	nuclear transport: 0.0001902	RNA transport: 0.0001947	nucleus: 0.008775	mRNA processing (splicing, 5'-, 3'-end processing): 0.009745	cellular signalling: 0.01071	tRNA processing: 0.01522	ribosome biogenesis: 0.02067	rRNA processing: 0.05395	pheromone response, mating-type determination, sex-specific proteins: 0.05979
524	2	YLR371W, YBR011C,	25	5	5	2.1000				0	regulator of G-protein signalling: 0.004884	guanyl-nucleotide exchange factor (GEF): 0.005858	bud / growth tip: 0.01007	directional cell growth (morphogenesis): 0.01039	small GTPase mediated signal transduction: 0.01875	actin cytoskeleton: 0.03085	regulation of C-compound and carbohydrate metabolism: 0.0406	pheromone response, mating-type determination, sex-specific proteins: 0.05979	cell wall: 0.06742	budding, cell polarity and filament formation: 0.09666
525	2	YHR208W, YJR148W,	23256.2	154	151	2.0000				0	degradation of isoleucine: 1.598e-07	degradation of valine: 1.598e-07	degradation of leucine: 3.196e-07	biosynthesis of isoleucine: 5.327e-07	biosynthesis of valine: 7.99e-07	biosynthesis of leucine: 1.491e-06	mitotic cell cycle and cell cycle control: 0.06802
528	2	YPL154C, YDR233C,	25	5	5	2.6000				0	vacuolar protein degradation: 0.003584	nutrient starvation response: 0.004884	cytoplasmic and nuclear protein degradation: 0.01939	protein processing (proteolytic): 0.02035	development of asco- basidio- or zygospore: 0.05272
531	2	YLR425W, YBR011C,	25	5	5	2.0000				0	guanyl-nucleotide exchange factor (GEF): 0.005858	CELLULAR COMMUNICATION/SIGNAL TRANSDUCTION MECHANISM: 0.006183	cell wall: 0.06742
535	2	YDR127W, YKL104C,	0	0	0	0				0	aromate anabolism: 0.0009788	metabolism of tryptophan: 0.002608	chitin anabolism: 0.002608	metabolism of derivatives of dehydroquinic acid, shikimic acid and chorismic acid: 0.002608	metabolism of phenylalanine: 0.004235	metabolism of tyrosine: 0.004559	NAD/NADP binding: 0.01168	pheromone response, mating-type determination, sex-specific proteins: 0.05979	ATP binding: 0.0604	cell wall: 0.06742
536	2	YHR110W, YDL018C,	6.25	4	1	3.0000				0	cellular export and secretion: 4.81e-05	protein targeting, sorting and translocation: 0.08752
538	2	YDR267C, YIL128W,	756.25	24	31	2.0000				0	metabolism of methionine: 0.006831	general transcription activities: 0.04652	DNA repair: 0.05055	assembly of protein complexes: 0.06285
541	2	YDR071C, YBR125C,	4	2	2	2.0000				0	metabolism of polyamines: 0.0006526	regulation of the metabolism of vitamins, cofactors, and prosthetic groups : 0.001631	modification by phosphorylation, dephosphorylation, autophosphorylation: 0.05887	DNA conformation modification (e.g. chromatin): 0.05949
548	2	YBL056W, YDR071C,	2401	48	50	2.0000				0	metabolism of polyamines: 0.0006526	regulation of the metabolism of vitamins, cofactors, and prosthetic groups : 0.001631	kinase inhibitior: 0.004559	MAPKKK cascade: 0.008775	osmosensing and response: 0.01136	modification by phosphorylation, dephosphorylation, autophosphorylation: 0.05887	DNA conformation modification (e.g. chromatin): 0.05949
550	2	YHL011C, YKL181W,	12.25	4	3	2.0000				1	biosynthesis of tryptophan: 2.93e-06	pyrimidine nucleotide/nucleoside/nucleobase anabolism: 4.847e-06	biosynthesis of histidine: 5.593e-06	pentose-phosphate pathway: 1.348e-05	purine nucleotide/nucleoside/nucleobase anabolism: 2.163e-05	growth regulators / regulation of cell size: 0.003584	phosphate metabolism: 0.004272	budding, cell polarity and filament formation: 0.09666
553	2	YLR028C, YMR120C,	2209	45	49	2.0000				0	tetrahydrofolate-dependent C-1-transfer: 4.155e-06	purine nucleotide/nucleoside/nucleobase anabolism: 2.163e-05	aerobic respiration: 0.02482	development of asco- basidio- or zygospore: 0.05272
562	2	YLR345W, YJL155C,	529	23	23	2.0000				0	regulation of C-compound and carbohydrate metabolism: 0.0004262	regulation of glycolysis and gluconeogenesis: 0.006183	sugar, glucoside, polyol and carboxylate anabolism: 0.01136	glycolysis and gluconeogenesis: 0.01329	sugar, glucoside, polyol and carboxylate catabolism: 0.02609
566	2	YEL013W, YPR149W,	0	0	0	0				0	protein targeting, sorting and translocation: 0.002096	lysosomal and vacuolar protein degradation: 0.004884	cellular export and secretion: 0.01394	vacuole or lysosome: 0.01426	protein transport: 0.04497	vacuolar/lysosomal transport: 0.04901
569	2	YER120W, YHL020C,	576	19	29	2.0000				0	transcriptional control: 0.004822	regulation of lipid, fatty acid and isoprenoid metabolism: 0.008451	regulator of transcription factor: 0.012	phospholipid metabolism: 0.02195	regulation of C-compound and carbohydrate metabolism: 0.0406	protein transport: 0.04497	general transcription activities: 0.04652	DNA conformation modification (e.g. chromatin): 0.05949	C-compound and carbohydrate metabolism: 0.07014	protein targeting, sorting and translocation: 0.08752
571	2	YPR169W, YLR449W,	2601	49	53	2.0000				0	modification by ubiquitination, deubiquitination: 0.02546	protein folding and stabilization: 0.0299
577	2	YJR074W, YOR185C,	625	21	29	2.7800				0	nuclear transport: 0.0001902	nucleus: 0.008775	RNA transport: 0.02768	protein targeting, sorting and translocation: 0.08752
585	2	YPR145W, YGR124W,	16	3	5	2.0000				0	biosynthesis of asparagine: 3.196e-07
594	2	YKL206C, YLR199C,	361	17	21	2.0000				1	UNCLASSIFIED PROTEINS: 0.05164
599	2	YLR139C, YDL044C,	756.25	27	28	2.0000				1	PROTEIN SYNTHESIS: 1.23e-05	TRANSCRIPTION: 0.01007	aerobic respiration: 0.02482	splicing: 0.04434	RNA binding: 0.0601
604	2	YGL125W, YPL023C,	12.25	4	3	2.0000				0	tetrahydrofolate-dependent C-1-transfer: 4.155e-06	metabolism of methionine: 1.119e-05	NAD/NADP binding: 3.356e-05	biosynthesis of vitamins, cofactors, and prosthetic groups: 0.0003193	nitrogen, sulfur and selenium metabolism: 0.01779	ribosomal proteins: 0.07708
710	6	YJR076C, YCR002C, YHR107C, YDL225W, YLR314C, YJR092W,	0	0	0	0				0	lipid binding: 6.056e-10	cytokinesis (cell division) /septum formation and hydrolysis: 1.075e-09	cytoskeleton/structural proteins: 1.151e-08	budding, cell polarity and filament formation: 1.664e-08	cell growth / morphogenesis: 1.542e-07	mitotic cell cycle and cell cycle control: 3.013e-07	pheromone response, mating-type determination, sex-specific proteins: 1.238e-05	cell wall: 2.025e-05	mating (fertilization): 2.646e-05	regulation of C-compound and carbohydrate metabolism: 0.0001636	GTP binding: 0.01068
713	3	YLR175W, YDL208W, YHR089C,	121	9	13	2.2273				0	rRNA modification: 2.129e-08	rRNA processing: 2.098e-05	RNA binding: 0.002781	metabolism of cyclic and unusual nucleotides: 0.008279	pyrimidine nucleotide/nucleoside/nucleobase metabolism: 0.01503	cytoskeleton/structural proteins: 0.05332	cell growth / morphogenesis: 0.08693	mitotic cell cycle and cell cycle control: 0.09845
720	2	YNL055C, YLR259C,	0.25	1	0	2.0000				1	mitochondrial transport: 0.0002853	ion transport: 0.002282	ion channels: 0.003259	aerobic respiration: 0.02482	protein folding and stabilization: 0.0299	protein transport: 0.04497	DNA binding: 0.05055	stress response: 0.05148	mitochondrion: 0.05426	protein targeting, sorting and translocation: 0.08752
731	2	YKL196C, YMR197C,	0.25	1	0	2.0000				0	intra Golgi transport: 2.813e-05	vesicle fusion: 2.813e-05	protein targeting, sorting and translocation: 0.002096
733	2	YLR028C, YER177W,	361	21	17	3.5000				0	development of asco- basidio- or zygospore: 0.0007295	tetrahydrofolate-dependent C-1-transfer: 0.004235	purine nucleotide/nucleoside/nucleobase anabolism: 0.009421	cellular signalling: 0.01071	metabolism of energy reserves (e.g. glycogen, trehalose): 0.01811	small GTPase mediated signal transduction: 0.01875	cell cycle checkpoints (checkpoints of morphogenesis, DNA-damage,-replication, mitotic phase and spindle): 0.02163	aerobic respiration: 0.02482	DNA binding: 0.05055	cell growth / morphogenesis: 0.05979	budding, cell polarity and filament formation: 0.09666

## Sheet: SiComPre LG
Complex ID	Size	List of proteins	Quantitative prediction	Abundance Sim 1	Abundance Sim 2	Average size of simulated complexes	Best matching reference complex	Matching thr	Length of reference complex	Fraction of fictitious domains	Functional Enrichment
116	16	YPR108W, YHR200W, YIL075C, YDL147W, YDL097C, YHR027C, YDR363W-A, YKL145W, YLR421C, YER021W, YGL048C, YDR427W, YOR261C, YFR004W, YFR010W, YFR052W,	4.5	5	4	17.1111	19/22S regulator	0.7273	22	0.235294	proteasomal degradation (ubiquitin/proteasomal pathway): 1.689e-22	protein processing (proteolytic): 9.445e-13	structural protein binding: 0.0003616	CELLULAR COMMUNICATION/SIGNAL TRANSDUCTION MECHANISM: 0.001051	mitotic cell cycle and cell cycle control: 0.001791	ATP binding: 0.07476	exocytosis: 0.07965
170	16	YPR108W, YHR200W, YLR421C, YDL147W, YDL007W, YDL097C, YHR027C, YDR363W-A, YIL075C, YER021W, YGL048C, YDR427W, YOR261C, YFR004W, YFR010W, YFR052W,	5.5	6	5	13.4545	19/22S regulator	0.7273	22	0.242424	proteasomal degradation (ubiquitin/proteasomal pathway): 1.689e-22	protein processing (proteolytic): 9.445e-13	structural protein binding: 0.0003616	CELLULAR COMMUNICATION/SIGNAL TRANSDUCTION MECHANISM: 0.001051	mitotic cell cycle and cell cycle control: 0.01527	ATP binding: 0.07476	exocytosis: 0.07965
36	16	YPR108W, YHR200W, YLR421C, YDL147W, YDL097C, YHR027C, YDR363W-A, YDR427W, YIL075C, YER021W, YGL048C, YMR314W, YOR261C, YFR004W, YFR010W, YFR052W,	6	5	7	21.5833	19/22S regulator	0.6392	22	0.22	proteasomal degradation (ubiquitin/proteasomal pathway): 1.689e-22	protein processing (proteolytic): 9.445e-13	structural protein binding: 0.0003616	CELLULAR COMMUNICATION/SIGNAL TRANSDUCTION MECHANISM: 0.001051	mitotic cell cycle and cell cycle control: 0.01527	exocytosis: 0.07965
124	16	YPR108W, YGR232W, YIL075C, YDL147W, YDL097C, YHR027C, YDR363W-A, YDR427W, YER021W, YGL048C, YMR314W, YOR261C, YFR004W, YFR010W, YFR052W, YHR200W,	10.5	10	11	7.5238	19/22S regulator	0.6392	22	0.158416	proteasomal degradation (ubiquitin/proteasomal pathway): 1.689e-22	protein processing (proteolytic): 9.08e-11	structural protein binding: 0.0003616	CELLULAR COMMUNICATION/SIGNAL TRANSDUCTION MECHANISM: 0.001051	cytoplasmic and nuclear protein degradation: 0.009902	mitotic cell cycle and cell cycle control: 0.01527	exocytosis: 0.07965
144	16	YPR108W, YHR200W, YIL075C, YDL147W, YDL097C, YHR027C, YDR363W-A, YDR427W, YLR421C, YER021W, YGL048C, YMR314W, YOR261C, YDR394W, YFR004W, YFR052W,	1	0	2	10.0000	19/22S regulator	0.6392	22	0.245098	proteasomal degradation (ubiquitin/proteasomal pathway): 4.279e-25	protein processing (proteolytic): 7.622e-15	structural protein binding: 0.0003616	CELLULAR COMMUNICATION/SIGNAL TRANSDUCTION MECHANISM: 0.001051	mitotic cell cycle and cell cycle control: 0.01527	ATP binding: 0.07476	exocytosis: 0.07965
156	16	YPR108W, YHR200W, YIL075C, YDL147W, YDL097C, YHR027C, YDR363W-A, YDR427W, YLR421C, YER021W, YGL048C, YMR314W, YOR259C, YFR004W, YFR052W, YOR261C,	2	3	1	22.2500	19/22S regulator	0.6392	22	0.255102	proteasomal degradation (ubiquitin/proteasomal pathway): 4.279e-25	protein processing (proteolytic): 7.622e-15	structural protein binding: 0.0003616	CELLULAR COMMUNICATION/SIGNAL TRANSDUCTION MECHANISM: 0.001051	mitotic cell cycle and cell cycle control: 0.01527	ATP binding: 0.07476	exocytosis: 0.07965
159	16	YPR108W, YHR200W, YIL075C, YDL147W, YOR117W, YDL097C, YHR027C, YDR363W-A, YDR427W, YLR421C, YER021W, YGL048C, YMR314W, YOR261C, YFR004W, YFR052W,	3.5	3	4	22.4286	19/22S regulator	0.6392	22	0.25	proteasomal degradation (ubiquitin/proteasomal pathway): 4.279e-25	protein processing (proteolytic): 7.622e-15	structural protein binding: 0.0003616	CELLULAR COMMUNICATION/SIGNAL TRANSDUCTION MECHANISM: 0.001051	mitotic cell cycle and cell cycle control: 0.01527	ATP binding: 0.07476	exocytosis: 0.07965
670	16	YPR108W, YHR200W, YIL075C, YDL147W, YDL097C, YHR027C, YDR363W-A, YDR427W, YER021W, YGL048C, YMR314W, YOR261C, YDR394W, YFR004W, YFR010W, YFR052W,	2.5	3	2	19.6000	19/22S regulator	0.6392	22	0.174757	proteasomal degradation (ubiquitin/proteasomal pathway): 4.279e-25	protein processing (proteolytic): 9.445e-13	structural protein binding: 0.0003616	CELLULAR COMMUNICATION/SIGNAL TRANSDUCTION MECHANISM: 0.001051	mitotic cell cycle and cell cycle control: 0.01527	ATP binding: 0.07476	exocytosis: 0.07965
683	16	YPR108W, YHR200W, YLR421C, YDL147W, YDL097C, YHR027C, YDR363W-A, YDR427W, YIL075C, YER021W, YGL048C, YDL007W, YOR261C, YFR004W, YMR314W, YFR052W,	15.5	14	17	15.3226	19/22S regulator	0.6392	22	0.255102	proteasomal degradation (ubiquitin/proteasomal pathway): 4.279e-25	protein processing (proteolytic): 7.622e-15	structural protein binding: 0.0003616	CELLULAR COMMUNICATION/SIGNAL TRANSDUCTION MECHANISM: 0.001051	mitotic cell cycle and cell cycle control: 0.01527	ATP binding: 0.07476	exocytosis: 0.07965
10	15	YPR108W, YHR200W, YIL075C, YDL147W, YDL097C, YHR027C, YDR363W-A, YDR427W, YER021W, YGL048C, YMR314W, YOR261C, YFR004W, YFR010W, YFR052W,	62.5	65	60	3.6400	19/22S regulator	0.5939	22	0.170213	proteasomal degradation (ubiquitin/proteasomal pathway): 2.151e-23	protein processing (proteolytic): 5.155e-11	structural protein binding: 0.0002964	CELLULAR COMMUNICATION/SIGNAL TRANSDUCTION MECHANISM: 0.0009225	mitotic cell cycle and cell cycle control: 0.01285	exocytosis: 0.07506
439	2	YLR421C, YHL030W,	1	0	2	5.5000	19/22S regulator	0.0909	22	1	protein/peptide degradation: 6.009e-05	protein processing (proteolytic): 0.02035	cell wall: 0.06742
729	2	YCR014C, YKL145W,	0	0	0	0	19/22S regulator	0.0227	22	1	DNA repair: 0.0006691	extension/ polymerization activity: 0.01233	protein processing (proteolytic): 0.02035	proteasomal degradation (ubiquitin/proteasomal pathway): 0.04091	ATP binding: 0.0604	mitotic cell cycle and cell cycle control: 0.06802
212	14	YPR103W, YOL038W, YOR157C, YGR135W, YFL007W, YFR050C, YGR253C, YML092C, YMR314W, YER094C, YGL011C, YER012W, YJL001W, YOR362C,	2.5	2	3	7.2000	20S proteasome	0.8622	14	0.141176	protein processing (proteolytic): 5.335e-26	proteasomal degradation (ubiquitin/proteasomal pathway): 1.461e-24	development of asco- basidio- or zygospore: 0.0003978	stress response: 0.004944	meiosis: 0.03947	enzyme activator: 0.05014
223	14	YBL041W, YPR103W, YOL038W, YOR157C, YML092C, YFL007W, YFR050C, YGR253C, YGR135W, YMR314W, YGL011C, YER012W, YJL001W, YOR362C,	2	4	0	15.5000	20S proteasome	0.8622	14	0.144578	protein processing (proteolytic): 5.335e-26	proteasomal degradation (ubiquitin/proteasomal pathway): 1.461e-24	development of asco- basidio- or zygospore: 0.0003978	stress response: 0.004944	meiosis: 0.03947	enzyme activator: 0.05014
23	13	YPR103W, YOL038W, YOR157C, YML092C, YFL007W, YFR050C, YGR253C, YGR135W, YMR314W, YGL011C, YER012W, YJL001W, YOR362C,	328.5	332	325	2.6043	20S proteasome	0.7912	14	0.142857	protein processing (proteolytic): 5.94e-24	proteasomal degradation (ubiquitin/proteasomal pathway): 7.77e-23	development of asco- basidio- or zygospore: 0.0002919	stress response: 0.003988	meiosis: 0.03466	enzyme activator: 0.04673
532	2	YGR240C, YMR205C,	229	232	226	2.0000	6-phosphofructokinase complex	1	2	0	glycolysis and gluconeogenesis: 4.368e-05	sugar, glucoside, polyol and carboxylate catabolism: 0.0001726	regulation of C-compound and carbohydrate metabolism: 0.0004262	phosphate metabolism: 0.004272
736	2	YGR240C, YDR127W,	21	22	20	3.7857	6-phosphofructokinase complex	0.25	2	0	aromate anabolism: 0.0009788	metabolism of tryptophan: 0.002608	metabolism of derivatives of dehydroquinic acid, shikimic acid and chorismic acid: 0.002608	metabolism of phenylalanine: 0.004235	phosphate metabolism: 0.004272	metabolism of tyrosine: 0.004559	NAD/NADP binding: 0.01168	glycolysis and gluconeogenesis: 0.01329	sugar, glucoside, polyol and carboxylate catabolism: 0.02609	regulation of C-compound and carbohydrate metabolism: 0.0406	ATP binding: 0.0604
457	2	YIR006C, YNL084C,	5	5	5	2.0000	actin cytoskeleton-regulatory complex, Pan1p/Sla1p/End3p complex	0.6667	3	0	endocytosis: 9.114e-05	cytokinesis (cell division) /septum formation and hydrolysis: 0.0001324	actin cytoskeleton: 0.0002429	assembly of protein complexes: 0.001049	budding, cell polarity and filament formation: 0.002584	protein binding: 0.004082	pheromone response, mating-type determination, sex-specific proteins: 0.05979
558	2	YBL007C, YOR181W,	25	25	25	2.1800	actin cytoskeleton-regulatory complex, Pan1p/Sla1p/End3p complex	0.1667	3	0	endocytosis: 9.114e-05	actin cytoskeleton: 0.0002429	cell growth / morphogenesis: 0.0009464	assembly of protein complexes: 0.001049	budding, cell polarity and filament formation: 0.002584	protein binding: 0.004082	osmotic and salt stress response: 0.01907	cytokinesis (cell division) /septum formation and hydrolysis: 0.02291	cell wall: 0.06742
274	3	YJL005W, YGR233C, YNL138W,	28.5	30	27	2.6667	adenylyl cyclase complex	0.6667	2	0.666667	metabolism of cyclic and unusual nucleotides: 2.168e-05	small GTPase mediated signal transduction: 0.0002617	cell growth / morphogenesis: 0.002752	mitotic cell cycle and cell cycle control: 0.003581	cAMP/cGMP mediated signal transduction: 0.005854	kinase inhibitior: 0.006825	regulation of phosphate metabolism: 0.008763	protein binding: 0.01147	perception of nutrients and nutritional adaptation: 0.01599	cytoskeleton/structural proteins: 0.05332	meiosis: 0.06902	development of asco- basidio- or zygospore: 0.07695	pheromone response, mating-type determination, sex-specific proteins: 0.08693
487	2	YOL124C, YNR046W,	15	14	16	2.0000	adoMet-dependent tRNA methyltransferase (Mtase) Complex	1	2	1	tRNA modification: 4.81e-05	RNA binding: 0.0601
519	2	YML014W, YNR046W,	34.5	36	33	2.4638	adoMet-dependent tRNA methyltransferase (Mtase) Complex	0.25	2	1	tRNA modification: 4.81e-05	translational control: 0.01779	stress response: 0.05148
211	4	YIR008C, YKL045W, YNL102W, YBL035C,	32	33	31	2.3750	alpha DNA polymerase:primase complex	1	4	0.333333	ori recognition and priming complex formation: 2.155e-10	extension/ polymerization activity: 1.257e-09	DNA damage response: 0.0009124	DNA repair: 0.003811	meiosis: 0.08982
177	4	YML100W, YBR126C, YDR074W, YMR261C,	167.5	169	166	2.1224	alpha,alpha-trehalose-phosphate synthase complex (UDP-forming)	1	4	0	metabolism of energy reserves (e.g. glycogen, trehalose): 6.257e-09	stress response: 4.71e-07	sugar, glucoside, polyol and carboxylate anabolism: 6.794e-07	sugar, glucoside, polyol and carboxylate catabolism: 0.001009	enzymatic activity regulation / enzyme regulator: 0.04902	regulation of C-compound and carbohydrate metabolism: 0.07789
121	7	YGR132C, YDR245W, YGR231C, YPL050C, YJL183W, YJR075W, YEL036C,	4.5	4	5	5.1111	alpha-1,6-mannosyltransferase complex(Anp1p/Mnn9p)	0.7143	5	0	N-directed glycosylation, deglycosylation: 7.219e-08	C-compound and carbohydrate metabolism: 1.193e-06	cell aging: 0.0004139	protein/peptide degradation: 0.001215	cell wall: 0.001278	DNA synthesis and replication: 0.003561	modification with sugar residues (e.g. glycosylation, deglycosylation): 0.01912	mitotic cell cycle and cell cycle control: 0.02174	budding, cell polarity and filament formation: 0.04186	actin cytoskeleton: 0.09984
672	6	YGR132C, YDR245W, YGR231C, YPL050C, YJL183W, YJR075W,	93	92	94	3.0645	alpha-1,6-mannosyltransferase complex(Anp1p/Mnn9p)	0.5333	5	0	N-directed glycosylation, deglycosylation: 6.313e-06	C-compound and carbohydrate metabolism: 2.383e-05	cell aging: 0.0002969	cell wall: 0.0007564	protein/peptide degradation: 0.0008745	DNA synthesis and replication: 0.002578	mitotic cell cycle and cell cycle control: 0.01609	modification with sugar residues (e.g. glycosylation, deglycosylation): 0.01643	budding, cell polarity and filament formation: 0.03149	actin cytoskeleton: 0.08693
91	8	YLR127C, YDR118W, YBL084C, YKL022C, YOR249C, YLR102C, YHR166C, YNL172W,	1.5	1	2	4.3333	anaphase-promoting complex	0.5333	15	0.791667	M phase: 1.297e-17	modification by ubiquitination, deubiquitination: 5.314e-16	proteasomal degradation (ubiquitin/proteasomal pathway): 2.912e-14	ATP binding: 7.712e-13	assembly of protein complexes: 1.077e-12	protein binding: 2.621e-10
238	8	YLR127C, YDR118W, YBL084C, YKL022C, YOR249C, YHR166C, YGL240W, YNL172W,	36	39	33	3.6667	anaphase-promoting complex	0.5333	15	0.652174	M phase: 1.297e-17	proteasomal degradation (ubiquitin/proteasomal pathway): 2.912e-14	modification by ubiquitination, deubiquitination: 3.571e-13	ATP binding: 1.991e-10	assembly of protein complexes: 2.662e-10	protein binding: 3.124e-08	protein modification: 0.06749	enzymatic activity regulation / enzyme regulator: 0.0932
564	2	YER090W, YKL211C,	58	60	56	2.0000	anthranilate synthase complex	1	2	0	biosynthesis of tryptophan: 2.93e-06
185	5	YPL259C, YPR029C, YHL019C, YKL135C, YLR170C,	127	127	127	2.0787	AP-1 adaptor complex	1	5	0	vacuolar/lysosomal transport: 9.402e-09	protein binding: 1.046e-06	cellular import: 3.079e-05	assembly of protein complexes: 0.0003162	Golgi: 0.006498	vesicular transport (Golgi network, etc.): 0.05607
328	2	YJR005W, YOL062C,	18.5	17	20	2.0000	AP-2 adaptor complex	0.5	4	0	vesicular transport (Golgi network, etc.): 0.02323	cellular import: 0.02926	protein transport: 0.04497	vacuolar/lysosomal transport: 0.04901	assembly of protein complexes: 0.06285	protein targeting, sorting and translocation: 0.08752
417	2	YBL037W, YOL062C,	20.5	25	16	2.0000	AP-2 adaptor complex	0.5	4	0	vesicular transport (Golgi network, etc.): 0.02323	cellular import: 0.02926	protein transport: 0.04497	vacuolar/lysosomal transport: 0.04901	assembly of protein complexes: 0.06285	protein targeting, sorting and translocation: 0.08752
214	4	YGR261C, YPL195W, YJL024C, YBR288C,	103	109	97	2.0000	AP-3 adaptor complex	1	4	0	vesicular transport (Golgi network, etc.): 1.753e-08	cellular import: 4.553e-08
99	7	YBR234C, YNR035C, YKL013C, YIL062C, YDL029W, YLR370C, YJR065C,	165.5	167	164	2.4804	Arp2/3 protein complex	1	7	0.0952381	cytoskeleton-dependent transport: 2.849e-11	actin cytoskeleton: 8.715e-11	structural protein binding: 2.444e-05	budding, cell polarity and filament formation: 0.0001978	cell growth / morphogenesis: 0.0008937	protein binding: 0.006996	assembly of protein complexes: 0.01871	cytokinesis (cell division) /septum formation and hydrolysis: 0.0757	cellular import: 0.09511
438	2	YDR425W, YJL036W,	16	13	19	2.0000	Atg20p/Snx4p/Snx41p complex	0.6667	3	0	CELLULAR TRANSPORT, TRANSPORT FACILITIES AND TRANSPORT ROUTES: 0.0009788	peptide transport: 0.003584	lipid binding: 0.005534	autoproteolytic processing: 0.008451	protein/peptide degradation: 0.01555	protein transport: 0.04497	protein targeting, sorting and translocation: 0.08752
584	2	YER133W, YNL233W,	0	0	0	0	Bni4p/Glc7p complex	1	2	1	cell growth / morphogenesis: 0.0009464	budding, cell polarity and filament formation: 0.002584	transcription termination: 0.004559	temperature perception and response: 0.006183	heat shock response: 0.006507	translational control: 0.01779	metabolism of energy reserves (e.g. glycogen, trehalose): 0.01811	cell cycle checkpoints (checkpoints of morphogenesis, DNA-damage,-replication, mitotic phase and spindle): 0.02163	cytokinesis (cell division) /septum formation and hydrolysis: 0.02291	cytoskeleton/structural proteins: 0.03621	regulation of C-compound and carbohydrate metabolism: 0.0406	meiosis: 0.04714	rRNA processing: 0.05395	modification by phosphorylation, dephosphorylation, autophosphorylation: 0.05887	assembly of protein complexes: 0.06285
600	2	YER133W, YAR014C,	0	0	0	0	Bud14p/Glc7p complex	1	2	0	cell growth / morphogenesis: 0.0009464	transcription termination: 0.004559	temperature perception and response: 0.006183	heat shock response: 0.006507	translational control: 0.01779	metabolism of energy reserves (e.g. glycogen, trehalose): 0.01811	cell cycle checkpoints (checkpoints of morphogenesis, DNA-damage,-replication, mitotic phase and spindle): 0.02163	regulation of C-compound and carbohydrate metabolism: 0.0406	meiosis: 0.04714	rRNA processing: 0.05395	modification by phosphorylation, dephosphorylation, autophosphorylation: 0.05887	budding, cell polarity and filament formation: 0.09666
432	2	YKL019W, YGL155W,	3.5	4	3	2.0000	CAAX-protein geranylgeranyltransferase complex	1	2	0	modification with fatty acids (e.g. myristylation, palmitylation, farnesylation): 2.813e-05	lipid, fatty acid and isoprenoid metabolism: 0.0004676	small GTPase mediated signal transduction: 0.01875	protein processing (proteolytic): 0.02035	homeostasis of metal ions (Na, K, Ca etc.): 0.03148	mitotic cell cycle and cell cycle control: 0.06802	budding, cell polarity and filament formation: 0.09666
527	2	YML057W, YKL190W,	4.5	4	5	2.0000	calcineurin complex	0.6667	3	0	calcium binding: 7.99e-07	regulation by modification: 5.593e-06	protein kinase: 2.317e-05	enzymatic activity regulation / enzyme regulator: 0.00016	modification by phosphorylation, dephosphorylation, autophosphorylation: 0.0009165	pheromone response, mating-type determination, sex-specific proteins: 0.0009464	cell growth / morphogenesis: 0.0009464	homeostasis: 0.003259	phosphate metabolism: 0.004272	transcriptional control: 0.004822	homeostasis of cations: 0.006183	cell wall: 0.06742
442	2	YLR433C, YBR109C,	0	0	0	0	calcineurin complex	0.1667	3	0	calcium binding: 7.99e-07	pheromone response, mating-type determination, sex-specific proteins: 0.0009464	nuclear division: 0.003584	regulation by modification: 0.004884	homeostasis of cations: 0.006183	protein kinase: 0.009745	directional cell growth (morphogenesis): 0.01039	M phase: 0.01651	enzymatic activity regulation / enzyme regulator: 0.02514	cellular import: 0.02926	cytoskeleton/structural proteins: 0.03621	modification by phosphorylation, dephosphorylation, autophosphorylation: 0.05887	cell growth / morphogenesis: 0.05979	cell wall: 0.06742	budding, cell polarity and filament formation: 0.09666
485	2	YML057W, YBR109C,	0.5	0	1	4.0000	calcineurin complex	0.1667	3	0	calcium binding: 7.99e-07	pheromone response, mating-type determination, sex-specific proteins: 0.0009464	homeostasis: 0.003259	nuclear division: 0.003584	regulation by modification: 0.004884	protein kinase: 0.009745	directional cell growth (morphogenesis): 0.01039	M phase: 0.01651	enzymatic activity regulation / enzyme regulator: 0.02514	cellular import: 0.02926	cytoskeleton/structural proteins: 0.03621	modification by phosphorylation, dephosphorylation, autophosphorylation: 0.05887	cell growth / morphogenesis: 0.05979	budding, cell polarity and filament formation: 0.09666
230	3	YJL164C, YIL033C, YPL203W,	58.5	61	56	2.3590	cAMP-dependent protein kinase	0.75	4	0	cyclic nucleotide binding (cAMP, cGMP, etc.): 1.043e-10	cAMP/cGMP mediated signal transduction: 1.053e-05	budding, cell polarity and filament formation: 0.0001308	small GTPase mediated signal transduction: 0.0002617	transcriptional control: 0.0003337	modification by phosphorylation, dephosphorylation, autophosphorylation: 0.002667	kinase inhibitior: 0.006825	CELLULAR COMMUNICATION/SIGNAL TRANSDUCTION MECHANISM: 0.009247	temperature perception and response: 0.009247	heat shock response: 0.00973	phosphate metabolism: 0.01198	perception of nutrients and nutritional adaptation: 0.01599	cytoskeleton/structural proteins: 0.05332	regulation of C-compound and carbohydrate metabolism: 0.05964	development of asco- basidio- or zygospore: 0.07695	cell growth / morphogenesis: 0.08693
505	2	YJR109C, YOR303W,	43.5	44	43	2.0000	carbamoyl-phosphate synthase complex	1	2	0	degradation of glutamine: 3.196e-07	biosynthesis of arginine: 4.155e-06
277	3	YJL006C, YML112W, YKL139W,	22.5	24	21	2.2667	carboxy-terminal domain protein kinase complex	1	3	0.666667	modification by phosphorylation, dephosphorylation, autophosphorylation: 2.753e-05	transcriptional control: 0.0003337	phosphate metabolism: 0.01198	enzymatic activity regulation / enzyme regulator: 0.03723
295	3	YGL237C, YOR358W, YBL021C,	0.5	0	1	2.0000	CCAAT-binding factor complex	0.75	4	0	transcription activation: 2.995e-07	regulation of C-compound and carbohydrate metabolism: 8.696e-06
727	2	YGL237C, YBL021C,	2.5	4	1	2.0000	CCAAT-binding factor complex	0.5	4	0	transcription activation: 4.586e-05	regulation of C-compound and carbohydrate metabolism: 0.0004262
728	2	YBL021C, YOR358W,	12	11	13	2.0000	CCAAT-binding factor complex	0.5	4	0	transcription activation: 4.586e-05	regulation of C-compound and carbohydrate metabolism: 0.0004262
128	5	YNL288W, YNR052C, YGR134W, YCR093W, YAL021C,	60	60	60	3.3167	CCR4-NOT core complex	0.5556	9	0.9	RNA processing: 1.162e-06	transcriptional control: 1.588e-06	RNA degradation: 5.673e-06	regulation of C-compound and carbohydrate metabolism: 0.004006	G1 phase of mitotic cell cycle: 0.01771	regulation of amino acid metabolism: 0.02637
586	2	YPR072W, YDL165W,	26.5	25	28	2.0000	CCR4-NOT core complex	0.2222	9	0	RNA processing: 2.477e-05	RNA degradation: 7.063e-05	transcriptional control: 0.004822	pheromone response, mating-type determination, sex-specific proteins: 0.05979	mitotic cell cycle and cell cycle control: 0.06802
351	2	YBR160W, YLR079W,	15	13	17	2.7667	Cdc28p/Clb2p complex	0.25	2	1	G1/S transition of mitotic cell cycle: 3.548e-05	S phase of mitotic cell cycle: 0.002282	kinase inhibitior: 0.004559	G2/M transition of mitotic cell cycle: 0.01619	DNA synthesis and replication: 0.02673	meiosis: 0.04714	modification by phosphorylation, dephosphorylation, autophosphorylation: 0.05887	cell growth / morphogenesis: 0.05979	budding, cell polarity and filament formation: 0.09666
208	4	YBR160W, YDL155W, YPL256C, YBR135W,	71	70	72	2.3592	Cdc28p/Clb3p complex	0.5	2	0	S phase of mitotic cell cycle: 6.701e-06	G2/M transition of mitotic cell cycle: 0.0003854	enzymatic activity regulation / enzyme regulator: 0.0009361	DNA synthesis and replication: 0.001059	cell growth / morphogenesis: 0.005337	kinase activator: 0.006499	mitotic cell cycle: 0.008436	budding, cell polarity and filament formation: 0.01398	G1/S transition of mitotic cell cycle: 0.02373	cytoskeleton/structural proteins: 0.06979	meiosis: 0.08982
456	2	YMR199W, YBR135W,	7	4	10	2.0000	Cdc28p/Cln1p complex	0.25	2	0	mitotic cell cycle and cell cycle control: 0.001237	kinase activator: 0.003259	enzymatic activity regulation / enzyme regulator: 0.02514
244	3	YDL126C, YGR048W, YBR170C,	82.5	83	82	2.0000	Cdc48p complex	1	3	0	proteasomal degradation (ubiquitin/proteasomal pathway): 8.905e-06	apoptosis (type I programmed cell death): 0.0009788	protein transport: 0.001541	mRNA processing (splicing, 5'-, 3'-end processing): 0.01455	vesicle fusion: 0.01599	nuclear transport: 0.04048	ATP binding: 0.0878	mitotic cell cycle and cell cycle control: 0.09845
596	2	YBL058W, YDL126C,	55	55	55	2.0000	Cdc48p complex	0.1667	3	0	proteasomal degradation (ubiquitin/proteasomal pathway): 0.000433	apoptosis (type I programmed cell death): 0.0006526	mitotic cell cycle and cell cycle control: 0.001237	vesicle fusion: 0.01071	translational control: 0.01779	metabolism of energy reserves (e.g. glycogen, trehalose): 0.01811	protein transport: 0.04497	meiosis: 0.04714	development of asco- basidio- or zygospore: 0.05272	ATP binding: 0.0604	budding, cell polarity and filament formation: 0.09666
66	6	YOL145C, YBR279W, YGL207W, YGL244W, YLR418C, YOR123C,	33	32	34	7.7273	Cdc73p/Paf1p complex	0.5952	7	0.8	transcription elongation: 1.004e-14	transcriptional control: 0.005385	mitotic cell cycle and cell cycle control: 0.01609	chromosome segregation/division: 0.05508
330	2	YJL111W, YIL142W,	0.5	0	1	2.0000	chaperonin-containing T-complex	0.25	8	0	unfolded protein response (e.g. ER quality control): 0.000125	protein folding and stabilization: 0.0002279	cytoskeleton/structural proteins: 0.0003371	protein binding: 0.004082
721	2	YIL142W, YDL143W,	1	2	0	2.0000	chaperonin-containing T-complex	0.25	8	0	unfolded protein response (e.g. ER quality control): 0.000125	protein folding and stabilization: 0.0002279	cytoskeleton/structural proteins: 0.0003371	protein binding: 0.004082
707	3	YDR188W, YKL029C, YDL143W,	1.5	2	1	2.3333	chaperonin-containing T-complex	0.1667	8	0	unfolded protein response (e.g. ER quality control): 0.0003708	protein folding and stabilization: 0.0006735	metabolism of the pyruvate family (alanine, isoleucine, leucine, valine) and D-alanine: 0.0009788	cytoskeleton/structural proteins: 0.0009929	protein binding: 0.01147
329	2	YIL142W, YNL212W,	2	0	4	2.0000	chaperonin-containing T-complex	0.0625	8	0	unfolded protein response (e.g. ER quality control): 0.02227	protein folding and stabilization: 0.0299	cytoskeleton/structural proteins: 0.03621
530	2	YKL029C, YDL143W,	52.5	56	49	2.6952	chaperonin-containing T-complex	0.0625	8	0	metabolism of the pyruvate family (alanine, isoleucine, leucine, valine) and D-alanine: 0.0006526	unfolded protein response (e.g. ER quality control): 0.02227	protein folding and stabilization: 0.0299	cytoskeleton/structural proteins: 0.03621	C-compound and carbohydrate metabolism: 0.07014
190	4	YGL133W, YDR121W, YJL065C, YOR304W,	7	10	4	2.6429	chromatin accessibility complex	1	4	1	DNA conformation modification (e.g. chromatin): 8.587e-07	extension/ polymerization activity: 0.02436	transcriptional control: 0.02507	DNA synthesis and replication: 0.05203	general transcription activities: 0.08869
659	6	YKR001C, YFR037C, YIL126W, YOR304W, YGL133W, YPL082C,	0.5	0	1	4.0000	chromatin accessibility complex	0.1667	4	0.214286	transcriptional control: 8.875e-06	DNA conformation modification (e.g. chromatin): 1.212e-05	ATP binding: 0.0005431	phosphate metabolism: 0.004549	mitotic cell cycle and cell cycle control: 0.01609	intra Golgi transport: 0.03148	peroxisome: 0.03333	DNA topology: 0.05062
698	7	YKR001C, YFR037C, YIL126W, YOR304W, YGL133W, YPL082C, YDR224C,	0.5	1	0	4.0000	chromatin accessibility complex	0.1429	4	0.222222	DNA conformation modification (e.g. chromatin): 5.099e-07	transcriptional control: 7.12e-07	ATP binding: 0.0009213	phosphate metabolism: 0.007443	mitotic cell cycle and cell cycle control: 0.02174	intra Golgi transport: 0.03653	peroxisome: 0.03867	DNA topology: 0.05855
97	8	YKR001C, YFR037C, YIL126W, YBR245C, YOR304W, YGL133W, YLR357W, YPL082C,	0	0	0	0	chromatin accessibility complex	0.125	4	0.166667	DNA conformation modification (e.g. chromatin): 2.033e-08	transcriptional control: 2.653e-06	ATP binding: 5.659e-05	phosphate metabolism: 0.0009679	mitotic cell cycle and cell cycle control: 0.02798	intra Golgi transport: 0.04153	peroxisome: 0.04395	G2/M transition of mitotic cell cycle: 0.0617	DNA topology: 0.06633
234	3	YPR018W, YML102W, YBR195C,	22.5	21	24	2.3111	chromatin assembly complex	1	3	0.666667	centromere/kinetochore complex maturation: 7.461e-09	DNA synthesis and replication: 2.397e-06	DNA conformation modification (e.g. chromatin): 2.843e-05	assembly of protein complexes: 3.375e-05	DNA repair: 0.001956	kinase inhibitior: 0.006825	regulator of G-protein signalling: 0.00731	regulation by binding / dissociation: 0.0107	perception of nutrients and nutritional adaptation: 0.01599	small GTPase mediated signal transduction: 0.02787	organization of chromosome structure: 0.04279
386	2	YDL042C, YDR227W,	1.5	2	1	2.0000	chromatin silencing complex	0.6667	3	1	cell aging: 2.014e-05	DNA repair: 0.0006691	DNA conformation modification (e.g. chromatin): 0.0009363	pheromone response, mating-type determination, sex-specific proteins: 0.0009464	cell death: 0.003584	protein binding: 0.004082	transcriptional control: 0.004822	modification by acetylation, deacetylation: 0.02227	DNA synthesis and replication: 0.02673	organization of chromosome structure: 0.02895	stress response: 0.05148
273	3	YMR237W, YLR330W, YKR027W,	33.5	33	34	2.0597	Chs5p/Arf-1binding proteins (ChAPs)	0.5	6	0	extracellular polysaccharide degradation: 0.0004896	C-compound and carbohydrate metabolism: 0.003813	polysaccharide metabolism: 0.01694	mating (fertilization): 0.03303	vesicular transport (Golgi network, etc.): 0.03444	regulation of C-compound and carbohydrate metabolism: 0.05964	development of asco- basidio- or zygospore: 0.07695	pheromone response, mating-type determination, sex-specific proteins: 0.08693
498	2	YJL099W, YLR330W,	5	6	4	2.8000	Chs5p/Arf-1binding proteins (ChAPs)	0.3333	6	0	vesicular transport (Golgi network, etc.): 0.0001362	extracellular polysaccharide degradation: 0.0003264	chitin anabolism: 0.002608	polysaccharide metabolism: 0.01136	mating (fertilization): 0.02227	regulation of C-compound and carbohydrate metabolism: 0.0406	development of asco- basidio- or zygospore: 0.05272	pheromone response, mating-type determination, sex-specific proteins: 0.05979	cell wall: 0.06742	budding, cell polarity and filament formation: 0.09666
560	2	YJL099W, YOR299W,	14.5	15	14	2.0000	Chs5p/Arf-1binding proteins (ChAPs)	0.3333	6	0	chitin anabolism: 0.002608	vesicular transport (Golgi network, etc.): 0.02323	cell wall: 0.06742	C-compound and carbohydrate metabolism: 0.07014	budding, cell polarity and filament formation: 0.09666
563	2	YGL206C, YGR167W,	48	49	47	2.0000	Clathrin	1	2	0	structural protein binding: 8.203e-05	cellular import: 0.0002181	vacuolar/lysosomal transport: 0.0006275	vesicular transport (Golgi network, etc.): 0.02323	cell growth / morphogenesis: 0.05979	protein targeting, sorting and translocation: 0.08752
414	2	YER147C, YDR180W,	18	17	19	2.0000	cohesin loading factor complex	1	2	1	G2/M transition of mitotic cell cycle: 6.525e-05	chromosome condensation: 0.007156	modification by phosphorylation, dephosphorylation, autophosphorylation: 0.05887
93	8	YDR254W, YBR211C, YDR318W, YPL018W, YLR381W, YBR107C, YJR135C, YGR179C,	5.5	4	7	4.6364	COMA complex	0.5	4	1	chromosome segregation/division: 4.517e-17	protein binding: 4.814e-05	mitotic cell cycle: 0.0001151
290	8	YDR254W, YBR211C, YDR318W, YPL018W, YLR381W, YPR046W, YJR135C, YGR179C,	32	37	27	4.1406	COMA complex	0.5	4	1	chromosome segregation/division: 4.517e-17	protein binding: 1.625e-06	mitotic cell cycle: 0.0001151
697	17	YPL178W, YHR165C, YGR013W, YHR086W, YML046W, YLR275W, YIL061C, YBR119W, YDR432W, YKL012W, YLR298C, YML049C, YMR125W, YGR074W, YDL087C, YDR235W, YDR240C,	8.5	9	8	12.2941	commitment complex	0.549	21	0.609524	splicing: 3.401e-26	RNA binding: 2.937e-19	mRNA processing (splicing, 5'-, 3'-end processing): 0.07713	DNA recombination and DNA repair: 0.0795	assembly of protein complexes: 0.08736	mitotic cell cycle and cell cycle control: 0.09862
320	2	YKL074C, YLR116W,	41.5	39	44	2.0000	commitment complex	0.0952	21	1	splicing: 0.0005109	RNA binding: 0.0009564
722	2	YKL214C, YPL178W,	22.5	24	21	2.0000	commitment complex	0.0238	21	0	RNA transport: 0.02768	splicing: 0.04434	RNA binding: 0.0601	mitotic cell cycle and cell cycle control: 0.06802
210	6	YML117W, YNL251C, YMR125W, YGL049C, YER165W, YPL190C,	34.5	43	26	3.6087	commitment complex	0.0079	21	0.272727	RNA binding: 1.584e-07	mRNA processing (splicing, 5'-, 3'-end processing): 0.0003413	RNA transport: 0.002763	transcription termination: 0.01356	translation: 0.01643	translation initiation: 0.03793	translational control: 0.05152	transcriptional control: 0.05429
92	8	YDR469W, YKL018W, YHR119W, YBR258C, YAR003W, YBR175W, YLR015W, YPL138C,	28	30	26	3.5893	COMPASS complex	1	8	0.4	posttranslational modification of amino acids (e.g. hydroxylation, methylation): 3.182e-20	organization of chromosome structure: 1.579e-15	DNA conformation modification (e.g. chromatin): 2.033e-08	transcription activation: 0.001235	transcription termination: 0.01801
73	8	YDL145C, YDR238C, YPL010W, YFR051C, YIL076W, YNL287W, YER122C, YGL137W,	4	4	4	2.1250	COPI	1	8	0	ER to Golgi transport: 1.479e-13	vesicle formation: 0.01292	GTPase activator (GAP): 0.04032	protein binding: 0.07701	vesicular transport (Golgi network, etc.): 0.08663
647	7	YDR238C, YGL137W, YER122C, YIL076W, YNL287W, YFR051C, YDL145C,	440.5	442	439	2.0783	COPI	0.875	8	0	ER to Golgi transport: 1.868e-14	vesicle formation: 0.01132	GTPase activator (GAP): 0.03546
136	4	YML012W, YGL200C, YAR002C-A, YAL007C,	127	130	124	3.4528	COPII	0.3636	11	0	ER to Golgi transport: 1.562e-08	intracellular transport vesicles: 0.006499	vesicle formation: 0.006499	protein targeting, sorting and translocation: 0.01145
589	2	YDL195W, YLR208W,	26.5	24	29	3.2830	COPII	0.1818	11	0	ER to Golgi transport: 0.0001286	vesicle formation: 0.003259	structural protein binding: 0.01811	proteasomal degradation (ubiquitin/proteasomal pathway): 0.04091
479	2	YDL018C, YML012W,	34	32	36	2.7206	COPII	0.0455	11	0	cellular export and secretion: 0.01394	ER to Golgi transport: 0.02259
572	2	YGL200C, YOR016C,	11.5	9	14	3.6087	COPII	0.0455	11	0	intracellular transport vesicles: 0.003259	vesicle formation: 0.003259	cellular export and secretion: 0.01394	ER to Golgi transport: 0.02259	protein targeting, sorting and translocation: 0.08752
469	2	YLR223C, YGR090W,	0.5	0	1	3.0000	CURI complex	0.5	4	1	rRNA processing: 0.0007652	DNA conformation modification (e.g. chromatin): 0.05949	RNA binding: 0.0601
568	2	YCL031C, YGR090W,	0	0	0	0	CURI complex	0.5	4	1	rRNA processing: 0.0007652	RNA binding: 0.0601	assembly of protein complexes: 0.06285	ribosomal proteins: 0.07708
554	2	YBL045C, YPR191W,	104.5	103	106	2.0000	Cytochrome bc1 complex (Ubiquinol-cytochrome c reductase complex, complex III)	0.2	10	0	electron transport and membrane-associated energy conservation: 8.805e-05	aerobic respiration: 0.0001559	assembly of protein complexes: 0.06285
556	2	YLR132C, YPR191W,	21	20	22	2.6429	Cytochrome bc1 complex (Ubiquinol-cytochrome c reductase complex, complex III)	0.05	10	1	aerobic respiration: 0.0001559	electron transport and membrane-associated energy conservation: 0.01875	splicing: 0.04434	assembly of protein complexes: 0.06285
254	56	YDR012W, YBL027W, YDR418W, YDL082W, YNL301C, YHR203C, YJL177W, YIL018W, YDL075W, YMR194W, YDR471W, YMR142C, YGL031C, YLR441C, YGR085C, YPL198W, YPL249C-A, YIL133C, YGR034W, YPL220W, YLR075W, YDR382W, YPR102C, YGL135W, YPL090C, YML073C, YCR031C, YNL178W, YOR312C, YGL030W, YNL096C, YDR064W, YGL103W, YNL069C, YHL033C, YML063W, YHL001W, YIL069C, YLR287C-A, YKL180W, YJR123W, YBR048W, YJL190C, YHR141C,…	81.5	78	85	80.7975	cytoplasmic ribosomal large subunit	0.3353	81	0.848789	ribosomal proteins: 9.163e-82	RNA binding: 8.48e-08	translational control: 0.01205	regulation of splicing: 0.01811
676	62	YDR012W, YOR312C, YDR418W, YDL082W, YNL301C, YOL127W, YJL177W, YIL018W, YDL075W, YMR194W, YDR471W, YMR142C, YGL031C, YER102W, YLR441C, YGR085C, YPL198W, YDR382W, YIL133C, YOL039W, YGR034W, YBR048W, YLR075W, YPL249C-A, YDR447C, YGL135W, YPL090C, YML073C, YCR031C, YNL178W, YBL027W, YGL030W, YNL096C, YDR064W, YGL103W, YER074W, YNL069C, YHL033C, YBR189W, YML063W, YHL001W, YIL069C, YDL083C, YKL180W, Y…	22.5	21	24	22.3111	cytoplasmic ribosomal large subunit	0.3347	81	0.856354	ribosomal proteins: 7.962e-91	RNA binding: 2.744e-07	translational control: 0.01561	translation elongation: 0.01754	regulation of splicing: 0.02003
673	61	YDR012W, YDR418W, YDL082W, YNL301C, YOL127W, YJL177W, YIL018W, YDL075W, YMR194W, YDR471W, YMR142C, YGL031C, YER102W, YLR441C, YGR085C, YLR325C, YDR382W, YIL133C, YGR034W, YPL198W, YBR048W, YLR075W, YPL249C-A, YDR447C, YGL135W, YPL090C, YML073C, YCR031C, YNL178W, YBL027W, YGL030W, YNL096C, YDR064W, YGL103W, YER074W, YNL069C, YHL033C, YBR189W, YML063W, YHL001W, YIL069C, YDL083C, YKL180W, YBL072C, Y…	49	45	53	86.2041	cytoplasmic ribosomal large subunit	0.3238	81	0.854804	ribosomal proteins: 2.611e-89	RNA binding: 2.28e-07	translational control: 0.01499	regulation of splicing: 0.01971
680	62	YDR012W, YOR312C, YDR418W, YDL082W, YNL301C, YOL127W, YCR031C, YIL018W, YDL075W, YMR194W, YDR471W, YBR189W, YGL031C, YML063W, YER102W, YLR441C, YGR085C, YPL198W, YDR382W, YIL133C, YGR034W, YBR048W, YLR075W, YPL249C-A, YDR447C, YGR214W, YGL135W, YPL090C, YML073C, YJL177W, YNL178W, YBL027W, YGL030W, YNL096C, YDR064W, YGL103W, YER074W, YNL069C, YHL033C, YOR063W, YHL001W, YIL069C, YDL083C, YKL180W, Y…	10	12	8	84.1000	cytoplasmic ribosomal large subunit	0.3186	81	0.856945	ribosomal proteins: 7.962e-91	RNA binding: 2.744e-07	translational control: 0.01561	regulation of splicing: 0.02003
682	58	YDR012W, YBL027W, YOL077C, YDL082W, YNL301C, YOL127W, YJL177W, YIL018W, YDR418W, YMR194W, YDR471W, YMR142C, YER102W, YLR441C, YGR085C, YPL198W, YDR382W, YIL133C, YGR034W, YBR048W, YLR075W, YPL249C-A, YDR447C, YJR145C, YGL135W, YPL090C, YML073C, YCR031C, YNL178W, YOR312C, YGL030W, YGL103W, YER074W, YNL069C, YHL033C, YBR189W, YML063W, YHL001W, YOL041C, YDL083C, YKL180W, YBL072C, YJR123W, YPL220W, Y…	8	7	9	76.6250	cytoplasmic ribosomal large subunit	0.2914	81	0.839676	ribosomal proteins: 1.421e-78	RNA binding: 1.364e-08	UNCLASSIFIED PROTEINS: 5.09e-06	translational control: 0.01318	regulation of splicing: 0.01875
333	2	YBR084C-A, YLR029C,	0	0	0	0	cytoplasmic ribosomal large subunit	0.0247	81	0	ribosomal proteins: 0.001605	RNA binding: 0.0601
534	2	YNL067W, YDL136W,	0	0	0	0	cytoplasmic ribosomal large subunit	0.0247	81	0	ribosomal proteins: 0.001605
573	2	YBL092W, YJR094W-A,	0	0	0	0	cytoplasmic ribosomal large subunit	0.0247	81	0	ribosomal proteins: 0.001605
719	2	YBR084C-A, YNL069C,	0	0	0	0	cytoplasmic ribosomal large subunit	0.0247	81	1	ribosomal proteins: 0.001605	RNA binding: 0.0601
734	2	YBL087C, YER117W,	1	2	0	2.0000	cytoplasmic ribosomal large subunit	0.0247	81	1	ribosomal proteins: 0.001605
332	2	YHR089C, YLR029C,	4	2	6	2.0000	cytoplasmic ribosomal large subunit	0.0062	81	1	RNA binding: 0.0009564	rRNA modification: 0.005858	rRNA processing: 0.05395	ribosomal proteins: 0.07708
725	2	YLR180W, YLR075W,	0	0	0	0	cytoplasmic ribosomal large subunit	0.0062	81	0	S-adenosyl-methionine - homocysteine cycle: 0.002282	metabolism of methionine: 0.006831	assembly of protein complexes: 0.06285	mitotic cell cycle and cell cycle control: 0.06802	ribosomal proteins: 0.07708
382	2	YLR048W, YGR214W,	105.5	109	102	2.0000	cytoplasmic ribosomal small subunit	0.0351	57	0	assembly of protein complexes: 0.001049	ribosomal proteins: 0.001605	budding, cell polarity and filament formation: 0.09666
335	2	YBL072C, YGR054W,	0	0	0	0	cytoplasmic ribosomal small subunit	0.0088	57	1	ribosomal proteins: 0.001605	translation initiation: 0.01297
424	2	YFR032C-A, YGL189C,	0.5	0	1	16.0000	cytoplasmic ribosomal small subunit	0.0088	57	1	ribosomal proteins: 0.001605
490	2	YMR143W, YMR194W,	0	0	0	0	cytoplasmic ribosomal small subunit	0.0088	57	1	ribosomal proteins: 0.001605	RNA binding: 0.0601
547	2	YJL080C, YMR116C,	37	39	35	2.0135	cytoplasmic ribosomal small subunit	0.0088	57	0	translation: 0.005534	fermentation: 0.008451	chromosome segregation/division: 0.01907	ribosome biogenesis: 0.02067	RNA transport: 0.02768	pheromone response, mating-type determination, sex-specific proteins: 0.05979	RNA binding: 0.0601	mitotic cell cycle and cell cycle control: 0.06802
184	6	YDR201W, YKR083C, YKR037C, YGL061C, YDR016C, YKL052C,	4	4	4	2.0000	DASH complex	0.6	10	0	spindle pole body/centrosome and microtubule cycle: 7.15e-14	chromosome segregation/division: 4.141e-10	cytoskeleton/structural proteins: 1.587e-06	microtubule cytoskeleton: 0.0008386	centromere/kinetochore complex maturation: 0.0126
308	6	YDR201W, YKR083C, YGR113W, YGL061C, YDR016C, YKL052C,	51.5	52	51	2.0388	DASH complex	0.6	10	0.0833333	spindle pole body/centrosome and microtubule cycle: 7.15e-14	chromosome segregation/division: 4.141e-10	cytoskeleton/structural proteins: 1.151e-08	centromere/kinetochore complex maturation: 0.0126	microtubule cytoskeleton: 0.04432
518	2	YLR270W, YOR173W,	33	34	32	2.0000	Dcs1p/Dcs2 heterodimer	1	2	0	RNA degradation: 0.01683
248	3	YEL015W, YOL149W, YNL118C,	27.5	27	28	2.9455	Decapping Enzyme Complex	0.6667	2	1	RNA degradation: 5.765e-07	RNA binding: 0.002781	enzyme activator: 0.01118	mRNA processing (splicing, 5'-, 3'-end processing): 0.01455	RNA processing: 0.01503	respiration: 0.02834
355	2	YPL049C, YHR084W,	18	19	17	2.0000	Dig1p/Ste12p/Dig2p complex	0.6667	3	1	pheromone response, mating-type determination, sex-specific proteins: 0.0009464	budding, cell polarity and filament formation: 0.002584	protein binding: 0.004082	perception of nutrients and nutritional adaptation: 0.01071	mating (fertilization): 0.02227
291	3	YJR043C, YDL102W, YJR006W,	14.5	13	16	2.1379	DNA polymerase delta complex	1	3	1	extension/ polymerization activity: 2.201e-07	DNA repair: 1.715e-05
150	4	YPR175W, YDR121W, YBR278W, YNL262W,	19	18	20	3.6842	DNA polymerase epsilon complex	1	4	1	extension/ polymerization activity: 1.257e-09	DNA repair: 6.684e-05	DNA conformation modification (e.g. chromatin): 0.0001103	cell cycle checkpoints (checkpoints of morphogenesis, DNA-damage,-replication, mitotic phase and spindle): 0.04234	DNA damage response: 0.04841	general transcription activities: 0.08869
158	5	YJL173C, YML032C, YCR028C-A, YNL312W, YAR007C,	50.5	49	52	2.7723	DNA replication factor A complex	0.6	3	0.222222	DNA recombination: 7.57e-07	DNA binding: 2.128e-06	DNA repair: 2.128e-06	extension/ polymerization activity: 2.176e-06	DNA topology: 6.363e-06	DNA damage response: 0.001502	pheromone response, mating-type determination, sex-specific proteins: 0.008623	somatic / mitotic recombination: 0.01691	meiotic recombination: 0.03026	cell cycle checkpoints (checkpoints of morphogenesis, DNA-damage,-replication, mitotic phase and spindle): 0.05235	DNA synthesis and replication: 0.06417	organization of chromosome structure: 0.06926
280	6	YJL173C, YNL312W, YCR028C-A, YML032C, YAR007C, YER104W,	10.5	11	10	4.7619	DNA replication factor A complex	0.5	3	0.363636	DNA recombination: 4.451e-09	extension/ polymerization activity: 4.326e-06	DNA binding: 6.224e-06	DNA repair: 6.224e-06	DNA topology: 1.262e-05	DNA damage response: 0.002225	proteins necessary for transposon movement: 0.01068	pheromone response, mating-type determination, sex-specific proteins: 0.01254	somatic / mitotic recombination: 0.02023	meiotic recombination: 0.0361	cell cycle checkpoints (checkpoints of morphogenesis, DNA-damage,-replication, mitotic phase and spindle): 0.06214	DNA synthesis and replication: 0.07597	organization of chromosome structure: 0.0819
299	6	YHR164C, YJL173C, YAR007C, YCR028C-A, YML032C, YNL312W,	3.5	3	4	5.5714	DNA replication factor A complex	0.5	3	0.363636	extension/ polymerization activity: 1.865e-08	DNA repair: 6.466e-08	DNA recombination: 1.508e-06	DNA binding: 6.224e-06	DNA topology: 1.262e-05	DNA damage response: 0.002225	pheromone response, mating-type determination, sex-specific proteins: 0.01254	somatic / mitotic recombination: 0.02023	cell aging: 0.02682	meiotic recombination: 0.0361	cell cycle checkpoints (checkpoints of morphogenesis, DNA-damage,-replication, mitotic phase and spindle): 0.06214	DNA synthesis and replication: 0.07597	organization of chromosome structure: 0.0819
496	2	YDL156W, YNL312W,	21.5	24	19	2.6744	DNA replication factor A complex	0.1667	3	0	DNA recombination: 0.008775	extension/ polymerization activity: 0.01233	DNA topology: 0.01747	DNA repair: 0.05055	DNA binding: 0.05055
497	2	YBR136W, YNL312W,	1	0	2	2.0000	DNA replication factor A complex	0.1667	3	0	nucleotide/nucleoside/nucleobase metabolism: 0.005534	cell cycle arrest: 0.006831	DNA recombination: 0.008775	extension/ polymerization activity: 0.01233	meiotic recombination: 0.01233	DNA topology: 0.01747	cell cycle checkpoints (checkpoints of morphogenesis, DNA-damage,-replication, mitotic phase and spindle): 0.02163	DNA damage response: 0.02482	DNA synthesis and replication: 0.02673	meiosis: 0.04714	DNA binding: 0.05055	DNA repair: 0.05055	modification by phosphorylation, dephosphorylation, autophosphorylation: 0.05887
373	2	YHR191C, YMR078C,	0.5	1	0	3.0000	DNA replication factor C complex (Ctf18p/Ctf8p/dcc1p)	0.2857	7	1	chromosome condensation: 1.23e-05	G2/M transition of mitotic cell cycle: 6.525e-05
377	2	YHR191C, YCL016C,	1.5	2	1	3.0000	DNA replication factor C complex (Ctf18p/Ctf8p/dcc1p)	0.2857	7	1	chromosome condensation: 1.23e-05	G2/M transition of mitotic cell cycle: 6.525e-05
169	5	YNL290W, YOL094C, YBR087W, YOR217W, YJR068W,	118	115	121	2.0000	DNA replication factor C complex (Rcf1p)	1	5	0	extension/ polymerization activity: 6.982e-12	DNA repair: 1.105e-08	G2/M transition of mitotic cell cycle: 1.947e-08	enzymatic activity regulation / enzyme regulator: 1.2e-07	nucleotide/nucleoside/nucleobase binding: 2.515e-07	DNA binding: 2.128e-06	cell cycle checkpoints (checkpoints of morphogenesis, DNA-damage,-replication, mitotic phase and spindle): 0.001141
304	6	YMR078C, YBR087W, YNL290W, YOL094C, YOR217W, YJR068W,	2.5	3	2	2.4000	DNA replication factor C complex (Rcf1p)	0.8333	5	0	extension/ polymerization activity: 4.166e-11	G2/M transition of mitotic cell cycle: 1.755e-10	DNA repair: 6.466e-08	enzymatic activity regulation / enzyme regulator: 3.557e-07	nucleotide/nucleoside/nucleobase binding: 5.016e-07	DNA binding: 6.224e-06	cell cycle checkpoints (checkpoints of morphogenesis, DNA-damage,-replication, mitotic phase and spindle): 0.001693	chromosome condensation: 0.02117
39	12	YOR341W, YPR187W, YJL148W, YOR210W, YOR340C, YPR110C, YNL113W, YJR063W, YBR154C, YOR224C, YPR010C, YDR156W,	0.5	0	1	25.0000	DNA-directed RNA polymerase I complex	0.8571	14	0.177419	rRNA synthesis: 7.575e-26	DNA binding: 6.149e-20	tRNA synthesis: 3.369e-11	general transcription activities: 0.0001269	nucleus: 0.05045
127	12	YHR143W-A, YOR341W, YPR187W, YJL148W, YOR210W, YOR340C, YPR110C, YNL113W, YOR224C, YJR063W, YPR010C, YDR156W,	14	13	15	19.5714	DNA-directed RNA polymerase I complex	0.8571	14	0.224138	rRNA synthesis: 7.575e-26	DNA binding: 6.149e-20	tRNA synthesis: 3.369e-11	general transcription activities: 0.0001269	nucleus: 0.05045
187	12	YNL248C, YOR341W, YPR187W, YJL148W, YOR210W, YOR340C, YPR110C, YNL113W, YJR063W, YOR224C, YPR010C, YDR156W,	3	3	3	29.0000	DNA-directed RNA polymerase I complex	0.8571	14	0.220339	rRNA synthesis: 7.575e-26	DNA binding: 6.149e-20	tRNA synthesis: 5.324e-09	general transcription activities: 0.002357	nucleus: 0.05045
631	11	YOR341W, YPR187W, YJL148W, YOR210W, YOR340C, YPR110C, YNL113W, YJR063W, YOR224C, YPR010C, YDR156W,	29.5	32	27	7.6271	DNA-directed RNA polymerase I complex	0.7857	14	0.188679	rRNA synthesis: 1.053e-23	DNA binding: 2.542e-18	tRNA synthesis: 3.123e-09	general transcription activities: 0.00181	nucleus: 0.04645
701	12	YJL140W, YOL005C, YOR151C, YDL115C, YPR187W, YDL140C, YOR210W, YGL070C, YDR404C, YOR224C, YIL021W, YBR154C,	1.5	1	2	5.6667	DNA-directed RNA polymerase II complex	0.8403	12	0.113208	general transcription activities: 1.13e-17	DNA binding: 2.976e-17	tRNA synthesis: 5.953e-07	rRNA synthesis: 2.69e-06	stress response: 0.03518
637	11	YJL140W, YOR151C, YDL115C, YPR187W, YOR210W, YGL070C, YIL021W, YDR404C, YOR224C, YOL005C, YBR154C,	26	25	27	3.2500	DNA-directed RNA polymerase II complex	0.7576	12	0.122449	general transcription activities: 4.659e-16	DNA binding: 1.12e-15	tRNA synthesis: 3.991e-07	rRNA synthesis: 1.808e-06	stress response: 0.0301
55	12	YJL140W, YOR151C, YDL115C, YPR187W, YOR210W, YGL070C, YIL021W, YDR404C, YOR224C, YOL005C, YGR063C, YBR154C,	0	0	0	0	DNA-directed RNA polymerase II complex	0.6944	12	0.109091	general transcription activities: 2.733e-15	DNA binding: 6.556e-15	tRNA synthesis: 5.953e-07	rRNA synthesis: 2.69e-06	stress response: 0.03518	transcription elongation: 0.05751	DNA recombination and DNA repair: 0.05751
250	12	YJL140W, YOL005C, YOR151C, YDL115C, YPR187W, YDL140C, YOR210W, YGL070C, YDR404C, YOR224C, YIL021W, YGR063C,	11	9	13	3.5455	DNA-directed RNA polymerase II complex	0.6944	12	0.0784314	general transcription activities: 2.733e-15	DNA binding: 6.556e-15	tRNA synthesis: 4.598e-05	rRNA synthesis: 0.0001394	stress response: 0.03518	transcription elongation: 0.05751	DNA recombination and DNA repair: 0.05751
677	12	YJL140W, YOR151C, YDL115C, YPR187W, YOR210W, YGL070C, YIL021W, YGL043W, YDR404C, YOR224C, YOL005C, YBR154C,	19.5	20	19	3.2564	DNA-directed RNA polymerase II complex	0.6944	12	0.113208	general transcription activities: 2.733e-15	DNA binding: 6.556e-15	tRNA synthesis: 5.953e-07	rRNA synthesis: 2.69e-06	stress response: 0.03518	transcription elongation: 0.05751	meiotic recombination: 0.06961
145	12	YJL140W, YOR151C, YDL115C, YPR187W, YOR210W, YGL070C, YIL021W, YGL043W, YDR404C, YOR224C, YOL005C, YGR063C,	4.5	5	4	12.1111	DNA-directed RNA polymerase II complex	0.5625	12	0.0784314	general transcription activities: 3.977e-13	DNA binding: 8.694e-13	tRNA synthesis: 4.598e-05	rRNA synthesis: 0.0001394	transcription elongation: 0.001559	stress response: 0.03518	DNA recombination and DNA repair: 0.05751	meiotic recombination: 0.06961
580	2	YPR093C, YOR151C,	16.5	14	19	2.2424	DNA-directed RNA polymerase II complex	0.0417	12	0	general transcription activities: 0.04652	DNA binding: 0.05055	stress response: 0.05148
616	16	YDR045C, YKL144C, YPR187W, YOR207C, YJL011C, YPR190C, YKR025W, YNR003C, YOR210W, YPR110C, YNL151C, YNL113W, YOR224C, YDL150W, YOR116C, YBR154C,	1.5	2	1	26.6667	DNA-directed RNA polymerase III complex	0.9412	17	0.560748	tRNA synthesis: 1.2e-37	rRNA synthesis: 4.331e-28	DNA binding: 1.971e-26	general transcription activities: 2.425e-05	mRNA synthesis: 0.02554
20	15	YDR045C, YKL144C, YPR187W, YOR207C, YJL011C, YPR190C, YKR025W, YNR003C, YOR210W, YPR110C, YNL151C, YNL113W, YOR224C, YDL150W, YOR116C,	10.5	11	10	14.4286	DNA-directed RNA polymerase III complex	0.8824	17	0.572917	tRNA synthesis: 3.189e-35	rRNA synthesis: 5.516e-26	DNA binding: 8.369e-25	general transcription activities: 0.0003262	mRNA synthesis: 0.02398
143	4	YGR005C, YML010W, YGR063C, YGR186W,	17.5	19	16	4.5714	DSIF complex	0.5	2	0.833333	transcriptional control: 2.305e-05	transcription elongation: 0.0001472	transcription initiation: 0.0003261	DNA conformation modification (e.g. chromatin): 0.005282	DNA recombination and DNA repair: 0.01994	chromosome segregation/division: 0.03743
232	4	YGL098W, YOR075W, YLR268W, YDR498C,	25	25	25	3.2200	Dsl1p complex	0.375	6	0.8	vesicle fusion: 5.665e-07	protein targeting, sorting and translocation: 0.01145	intra Golgi transport: 0.0212	ER to Golgi transport: 0.04417	vesicular transport (Golgi network, etc.): 0.04538	protein transport: 0.08587	development of asco- basidio- or zygospore: 0.09983
441	2	YGL145W, YLR440C,	25	22	28	2.3200	Dsl1p complex	0.3333	6	0	cellular export and secretion: 0.01394	vesicular transport (Golgi network, etc.): 0.02323
443	2	YKL196C, YLR440C,	0	0	0	0	Dsl1p complex	0.0833	6	0	intra Golgi transport: 0.01071	vesicle fusion: 0.01071	cellular export and secretion: 0.01394	protein targeting, sorting and translocation: 0.08752
730	2	YKL196C, YGL098W,	4	4	4	2.8750	Dsl1p complex	0.0833	6	1	protein targeting, sorting and translocation: 0.002096	vesicle fusion: 0.01071	intra Golgi transport: 0.01071	vesicular transport (Golgi network, etc.): 0.02323	protein transport: 0.04497
708	5	YPL048W, YPR080W, YAL003W, YLR249W, YKL081W,	0	0	0	0	eEF1	0.64	5	0.375	translation elongation: 2.83e-13	translational control: 0.04331
268	4	YPL048W, YPR080W, YLR249W, YKL081W,	18.5	19	18	6.0000	eEF1	0.45	5	0.4	translation elongation: 1.02e-10	translational control: 0.03496
300	4	YPL048W, YKL081W, YLR249W, YAL003W,	147.5	149	146	2.5966	eEF1	0.45	5	0.166667	translation elongation: 1.02e-10	translational control: 0.03496
392	2	YKL081W, YBR118W,	8.5	8	9	3.2353	eEF1	0.4	5	0	translation elongation: 1.119e-05
695	5	YPL048W, YAL003W, YLL026W, YLR249W, YKL081W,	2	1	3	5.0000	eEF1	0.36	5	0.125	translation elongation: 5.084e-10	translational control: 0.04331	protein folding and stabilization: 0.07142
112	4	YPL048W, YLL026W, YLR249W, YKL081W,	116.5	115	118	3.6652	eEF1	0.2	5	0	translation elongation: 1.384e-07	translational control: 0.03496	protein folding and stabilization: 0.05801	stress response: 0.09762
396	2	YBR025C, YKL081W,	74	73	75	3.1081	eEF1	0.1	5	0	translation elongation: 0.006831
358	2	YER025W, YLR215C,	0.5	0	1	5.0000	eIF2	0.1667	3	0	translation initiation: 0.01297	mitotic cell cycle and cell cycle control: 0.06802
54	7	YER025W, YJR007W, YKR026C, YGR083C, YLR291C, YOR260W, YDR211W,	67	71	63	3.4776	eIF2B	0.7143	5	0	translation initiation: 2.905e-16
227	8	YER025W, YJR007W, YKR026C, YGR083C, YPL237W, YLR291C, YOR260W, YDR211W,	1	2	0	5.5000	eIF2B	0.625	5	0.04	translation initiation: 1.566e-18
237	9	YMR309C, YLR192C, YDR091C, YOR361C, YDR429C, YMR146C, YAL035W, YPR041W, YBR079C,	1	0	2	25.0000	eIF3	0.5714	7	0.454545	translation initiation: 8.19e-21	mitotic cell cycle and cell cycle control: 0.03471	ABC transporters: 0.03969	GTPase activator (GAP): 0.04513	translational control: 0.07525	ribosome biogenesis: 0.08653
31	8	YMR309C, YLR192C, YDR091C, YOR361C, YMR146C, YAL035W, YPR041W, YBR079C,	19	16	22	11.3158	eIF3	0.4464	7	0.555556	translation initiation: 1.566e-18	mitotic cell cycle and cell cycle control: 0.02798	ABC transporters: 0.03544	GTPase activator (GAP): 0.04032	translational control: 0.06749	ribosome biogenesis: 0.07772
221	9	YMR309C, YLR192C, YDR091C, YOR361C, YMR146C, YAL035W, YPR041W, YBR079C, YOR204W,	0	0	0	0	eIF3	0.3968	7	0.516129	translation initiation: 8.19e-21	mitotic cell cycle and cell cycle control: 0.03471	ABC transporters: 0.03969	GTPase activator (GAP): 0.04513	translational control: 0.07525	ribosome biogenesis: 0.08653
224	9	YMR309C, YLR192C, YDR091C, YOR361C, YMR146C, YAL035W, YPR041W, YNL244C, YBR079C,	2	3	1	9.2500	eIF3	0.3968	7	0.484848	translation initiation: 8.19e-21	mitotic cell cycle and cell cycle control: 0.03471	ABC transporters: 0.03969	GTPase activator (GAP): 0.04513	translational control: 0.07525	ribosome biogenesis: 0.08653
82	8	YMR125W, YCL011C, YGR162W, YCL037C, YGL049C, YER165W, YOL139C, YHL034C,	0	0	0	0	eIF4F	0.1667	3	0	RNA binding: 1.39e-06	translation initiation: 1.4e-05	RNA transport: 0.005018	translation: 0.02179	PROTEIN SYNTHESIS: 0.02804	mRNA processing (splicing, 5'-, 3'-end processing): 0.03788	TRANSCRIPTION: 0.0391	translational control: 0.06749	DNA damage response: 0.09211
167	8	YGR162W, YCL037C, YOL139C, YMR125W, YGL049C, YER165W, YPL190C, YHL034C,	4.5	5	4	4.4444	eIF4F	0.1667	3	0	RNA binding: 1.39e-06	translation initiation: 1.4e-05	mRNA processing (splicing, 5'-, 3'-end processing): 0.0006312	RNA transport: 0.005018	translation: 0.02179	PROTEIN SYNTHESIS: 0.02804	TRANSCRIPTION: 0.0391	translational control: 0.06749
445	2	YKR059W, YOR133W,	85	85	85	3.5294	eIF4F	0.1667	3	0	translation elongation: 0.006831	translation initiation: 0.01297
552	2	YGR162W, YDL051W,	0	0	0	0	eIF4F	0.1667	3	0	tRNA synthesis: 0.01233	translation initiation: 0.01297	tRNA processing: 0.01522	RNA binding: 0.0601
595	2	YKL204W, YOL139C,	12.5	14	11	3.3200	eIF4F	0.1667	3	1	translation initiation: 4.155e-05	translational control: 0.01779	development of asco- basidio- or zygospore: 0.05272	mitotic cell cycle and cell cycle control: 0.06802
716	8	YJL138C, YGR162W, YCL037C, YOL139C, YMR125W, YGL049C, YER165W, YHL034C,	67.5	68	67	2.3926	eIF4F	0.1667	3	0.0909091	translation initiation: 1.064e-07	RNA binding: 5.545e-05	translational control: 0.002102	translation: 0.02179	PROTEIN SYNTHESIS: 0.02804	mRNA processing (splicing, 5'-, 3'-end processing): 0.03788	TRANSCRIPTION: 0.0391	RNA processing: 0.0391
296	9	YJL138C, YMR125W, YCL011C, YGR162W, YCL037C, YGL049C, YER165W, YOL139C, YHL034C,	0	0	0	0	eIF4F	0.1481	3	0.0740741	translation initiation: 1.905e-07	RNA binding: 3.033e-06	translational control: 0.00268	RNA transport: 0.006363	translation: 0.02445	PROTEIN SYNTHESIS: 0.03143	mRNA processing (splicing, 5'-, 3'-end processing): 0.04242	TRANSCRIPTION: 0.04377	RNA processing: 0.04377
367	2	YGR086C, YPL004C,	283.5	282	285	2.0000	Eisosome	1	2	1	kinase inhibitior: 4.847e-06	regulation of phosphate metabolism: 8.15e-06	temperature perception and response: 9.109e-06	heat shock response: 1.012e-05
504	2	YJL184W, YKR038C,	7.5	7	8	2.0000	EKC/KEOPS protein complex	0.4	5	0	protein/peptide degradation: 0.01555	protein modification: 0.01779	osmotic and salt stress response: 0.01907	cell wall: 0.06742	C-compound and carbohydrate metabolism: 0.07014	budding, cell polarity and filament formation: 0.09666
549	2	YGR262C, YKR038C,	17.5	18	17	2.6571	EKC/KEOPS protein complex	0.4	5	1	budding, cell polarity and filament formation: 0.002584	protein/peptide degradation: 0.01555	modification by phosphorylation, dephosphorylation, autophosphorylation: 0.05887
591	2	YML036W, YKR038C,	1.5	0	3	2.0000	EKC/KEOPS protein complex	0.4	5	0	protein/peptide degradation: 0.01555	budding, cell polarity and filament formation: 0.09666
732	2	YJL184W, YML036W,	1	2	0	2.0000	EKC/KEOPS protein complex	0.4	5	0	protein modification: 0.01779	osmotic and salt stress response: 0.01907	cell wall: 0.06742	C-compound and carbohydrate metabolism: 0.07014
111	6	YHR187W, YMR312W, YGR200C, YPL101W, YPL086C, YLR384C,	49.5	55	44	3.4949	Elongator complex	1	6	0.857143	transcription elongation: 1.004e-14	transcriptional control: 1.092e-07	modification by acetylation, deacetylation: 0.001794	DNA conformation modification (e.g. chromatin): 0.01242
475	2	YLR447C, YKL119C,	10.5	11	10	3.0000	ER V-ATPase assembly complex	0.25	2	1	homeostasis of protons: 6.009e-05	assembly of protein complexes: 0.001049	transport ATPases: 0.01747	cation transport (H+, Na+, K+, Ca2+ , NH4+, etc.): 0.02227	electron transport: 0.02673	vacuolar/lysosomal transport: 0.04901
334	2	YAL042W, YML067C,	3	4	2	2.0000	Erv41p/Erv46p complex	1	2	0	ER to Golgi transport: 0.0001286
302	3	YCL008C, YGR206W, YLR119W,	13	16	10	2.0000	ESCRT I complex	0.75	4	0	vacuolar/lysosomal transport: 0.001836	protein targeting, sorting and translocation: 0.006	lysosomal and vacuolar protein degradation: 0.00731	nuclear transport: 0.04048	RNA transport: 0.04094
427	2	YCL008C, YPL065W,	13	9	17	2.0000	ESCRT I complex	0.5	4	0	vacuolar/lysosomal transport: 0.0006275	protein targeting, sorting and translocation: 0.002096	lysosomal and vacuolar protein degradation: 0.004884
517	2	YPL002C, YLR417W,	17	15	19	2.0000	ESCRT II complex	0.6667	3	0	transcription repression: 2.014e-05	regulation of C-compound and carbohydrate metabolism: 0.0004262	vacuolar/lysosomal transport: 0.0006275	protein targeting, sorting and translocation: 0.002096	regulator of G-protein signalling: 0.004884	intra Golgi transport: 0.01071
419	2	YLR025W, YPR173C,	38	36	40	2.0000	ESCRT III complex	0.125	4	1	vacuolar/lysosomal transport: 0.0006275	protein targeting, sorting and translocation: 0.002096	Golgi: 0.002608	intra Golgi transport: 0.01071	vacuole or lysosome: 0.01426	regulation of C-compound and carbohydrate metabolism: 0.0406	development of asco- basidio- or zygospore: 0.05272	ATP binding: 0.0604
98	8	YIL068C, YDR166C, YLR166C, YBR102C, YER008C, YJL085W, YGL233W, YPR055W,	53	55	51	3.9340	Exocyst complex	1	8	0.916667	exocytosis: 2.828e-19	vesicle fusion: 5.304e-16	cytokinesis (cell division) /septum formation and hydrolysis: 1.641e-13	budding, cell polarity and filament formation: 4.144e-11	protein binding: 2.621e-10	cytoskeleton/structural proteins: 0.008457	cell growth / morphogenesis: 0.022
503	2	YBL099W, YJR121W,	182	182	182	2.0000	F0/F1 ATP synthase (complex V)	0.1111	18	0	energy generation (e.g. ATP synthase): 1.119e-05	homeostasis of protons: 6.009e-05	transport ATPases: 7.623e-05	electron transport and membrane-associated energy conservation: 8.805e-05	respiration: 9.114e-05	cation transport (H+, Na+, K+, Ca2+ , NH4+, etc.): 0.000125	electron transport: 0.0001813	mitochondrial transport: 0.0002853	cell aging: 0.009098
588	2	YKL182W, YPL231W,	125.5	125	126	2.0000	fatty acid synthase complex	1	2	0	fatty acid metabolism: 1.47e-05	degradation of glutamine: 0.001305	degradation of glutamate: 0.001305	protein modification: 0.01779	biosynthesis of vitamins, cofactors, and prosthetic groups: 0.03526	assembly of protein complexes: 0.06285
163	6	YGL227W, YDR255C, YIL017C, YBR105C, YIL097W, YMR135C,	4	4	4	3.7500	FBP degradation complex	0.75	8	0.615385	regulation of glycolysis and gluconeogenesis: 3.698e-16	regulation of nitrogen metabolism: 0.007788	vacuolar protein degradation: 0.01068	lysosomal and vacuolar protein degradation: 0.01452
679	5	YBR105C, YIL097W, YMR135C, YIL017C, YGL227W,	39.5	41	38	2.7215	FBP degradation complex	0.625	8	0.7	regulation of glycolysis and gluconeogenesis: 1.617e-13	regulation of nitrogen metabolism: 0.006498	vacuolar protein degradation: 0.008917	lysosomal and vacuolar protein degradation: 0.01213
603	2	YER133W, YMR311C,	4	3	5	5.0000	Gac1p/Glc7p complex	0.25	2	1	regulation of C-compound and carbohydrate metabolism: 0.0004262	glycogen anabolism: 0.001631	transcription termination: 0.004559	temperature perception and response: 0.006183	heat shock response: 0.006507	enzyme activator: 0.00748	translational control: 0.01779	metabolism of energy reserves (e.g. glycogen, trehalose): 0.01811	cell cycle checkpoints (checkpoints of morphogenesis, DNA-damage,-replication, mitotic phase and spindle): 0.02163	meiosis: 0.04714	rRNA processing: 0.05395	modification by phosphorylation, dephosphorylation, autophosphorylation: 0.05887	cell growth / morphogenesis: 0.05979	budding, cell polarity and filament formation: 0.09666
235	4	YNL126W, YAL047C, YHR172W, YLR212C,	35.5	31	40	2.4507	gamma-tubulin complex	0.75	3	1	microtubule cytoskeleton: 3.039e-09	mitotic cell cycle and cell cycle control: 0.0001668	spindle pole body/centrosome and microtubule cycle: 0.0002716	nuclear migration: 0.009724	M phase: 0.03248
285	3	YDR027C, YJL029C, YDR484W,	28.5	30	27	2.0877	GARP complex	0.75	4	1	vesicular transport (Golgi network, etc.): 1.556e-06	actin cytoskeleton: 0.0007175	cell cycle dependent actin filament reorganization: 0.00342	cell wall: 0.09761
544	2	YJL125C, YNL062C,	37.5	37	38	2.0000	Gcd10p/Gcd14p complex	1	2	1	tRNA modification: 4.81e-05	translation initiation: 0.01297	tRNA processing: 0.01522	protein modification: 0.01779	translational control: 0.01779
341	2	YGL195W, YFR009W,	23	20	26	2.5652	Gcn1p/Gcn20p complex	1	2	0	translational control: 7.91e-05	ATP binding: 0.0604
340	2	YGL195W, YER110C,	2.5	3	2	2.2000	Gcn1p/Gcn20p complex	0.25	2	0	translational control: 0.01779	nuclear transport: 0.02736	protein transport: 0.04497	protein targeting, sorting and translocation: 0.08752
576	2	YFR009W, YDR188W,	2	2	2	2.7500	Gcn1p/Gcn20p complex	0.25	2	0	translational control: 0.01779	unfolded protein response (e.g. ER quality control): 0.02227	protein folding and stabilization: 0.0299	cytoskeleton/structural proteins: 0.03621	ATP binding: 0.0604
310	2	YJL031C, YPR176C,	4.5	5	4	2.0000	Geranylgeranyltransferase II (GGTase II)	1	2	0	modification with fatty acids (e.g. myristylation, palmitylation, farnesylation): 2.813e-05	lipid, fatty acid and isoprenoid metabolism: 0.0004676
364	2	YDL100C, YER083C,	4	4	4	2.0000	GET complex	0.6667	3	0	chemoperception and response: 0.005534	temperature perception and response: 0.006183	heat shock response: 0.006507	detoxification: 0.02577	ATP binding: 0.0604	cell wall: 0.06742
286	3	YOL146W, YJL072C, YDR013W,	18.5	19	18	2.1351	GINS complex	0.75	4	1	DNA synthesis and replication: 2.397e-06	DNA binding: 1.715e-05
420	2	YDR489W, YOL146W,	3.5	3	4	2.5714	GINS complex	0.5	4	1	DNA synthesis and replication: 0.0001813	DNA binding: 0.0006691
68	8	YNL041C, YGL223C, YGL005C, YER157W, YNL051W, YPR105C, YGR120C, YML071C,	44	42	46	4.8182	Golgi transport complex	1	8	1	intra Golgi transport: 2.828e-19	vesicle recycling: 1.193e-12	ER to Golgi transport: 0.003369
444	2	YLR039C, YDR137W,	2.5	4	1	2.0000	guanyl-nucleotide exchange factor complex	1	2	1	guanyl-nucleotide exchange factor (GEF): 8.15e-06	protein transport: 0.0005258	rRNA synthesis: 0.01779	cell growth / morphogenesis: 0.05979	mitotic cell cycle and cell cycle control: 0.06802
337	2	YMR192W, YPL249C,	23.5	22	25	2.4255	Gyl1p/Gyp5p complex	1	2	0	GTPase activator (GAP): 0.01039	ER to Golgi transport: 0.02259	actin cytoskeleton: 0.03085	vacuolar/lysosomal transport: 0.04901
62	8	YKL080W, YHR039C-A, YEL051W, YPR036W, YDL185W, YOR332W, YGR020C, YBR127C,	98.5	93	104	4.2690	H+-transporting ATPase, Golgi	0.6154	13	0.363636	homeostasis of protons: 7.686e-18	transport ATPases: 2.119e-17	cation transport (H+, Na+, K+, Ca2+ , NH4+, etc.): 1.703e-16	electron transport: 8.034e-16	vacuolar/lysosomal transport: 1.328e-13	DNA integration: 0.006498	PROTEIN FATE (folding, modification, destination): 0.01292	assembly of protein complexes: 0.02415	metabolism of energy reserves (e.g. glycogen, trehalose): 0.06863
226	8	YHR039C-A, YEL051W, YPR036W, YDL185W, YOR332W, YGR020C, YJR033C, YBR127C,	69	62	76	5.4928	H+-transporting ATPase, Golgi	0.4712	13	0.380952	homeostasis of protons: 7.686e-18	transport ATPases: 2.191e-14	cation transport (H+, Na+, K+, Ca2+ , NH4+, etc.): 1.331e-13	electron transport: 5.112e-13	vacuolar/lysosomal transport: 4.319e-11	accessory proteins of electron transport and membrane-associated energy conservation: 0.002608	DNA integration: 0.006498	PROTEIN FATE (folding, modification, destination): 0.01292	metabolism of energy reserves (e.g. glycogen, trehalose): 0.06863
461	2	YDL185W, YJR121W,	208	219	197	2.2332	H+-transporting ATPase, Golgi	0.0385	13	0	homeostasis of protons: 6.009e-05	transport ATPases: 7.623e-05	cation transport (H+, Na+, K+, Ca2+ , NH4+, etc.): 0.000125	electron transport: 0.0001813	DNA integration: 0.001631	PROTEIN FATE (folding, modification, destination): 0.003259	energy generation (e.g. ATP synthase): 0.006831	cell aging: 0.009098	electron transport and membrane-associated energy conservation: 0.01875	respiration: 0.01907	mitochondrial transport: 0.03337	vacuolar/lysosomal transport: 0.04901
480	2	YLR447C, YAL026C,	12	12	12	3.5833	H+-transporting ATPase, Golgi	0.0385	13	1	transport ATPases: 7.623e-05	cation transport (H+, Na+, K+, Ca2+ , NH4+, etc.): 0.000125	post Golgi transport: 0.001957	lipid/fatty acid transport: 0.01426	homeostasis of protons: 0.01555	electron transport: 0.02673	protein transport: 0.04497	vacuolar/lysosomal transport: 0.04901	rRNA processing: 0.05395	ATP binding: 0.0604	assembly of protein complexes: 0.06285
246	3	YGR020C, YLR447C, YOR270C,	14	12	16	2.2143	H+-transporting ATPase, vacuolar	0.2308	13	0	homeostasis of protons: 4.512e-07	transport ATPases: 6.47e-07	cation transport (H+, Na+, K+, Ca2+ , NH4+, etc.): 1.367e-06	electron transport: 2.397e-06	vacuolar/lysosomal transport: 1.557e-05	assembly of protein complexes: 0.003047
737	2	YOR270C, YPR149W,	4	4	4	2.7500	H+-transporting ATPase, vacuolar	0.0385	13	0	protein targeting, sorting and translocation: 0.002096	cellular export and secretion: 0.01394	homeostasis of protons: 0.01555	transport ATPases: 0.01747	cation transport (H+, Na+, K+, Ca2+ , NH4+, etc.): 0.02227	electron transport: 0.02673	protein transport: 0.04497	vacuolar/lysosomal transport: 0.04901	assembly of protein complexes: 0.06285
114	6	YPL001W, YBR010W, YLL022C, YNL030W, YBR009C, YEL056W,	0	0	0	0	HAT-B complex	0.5	3	0.769231	DNA conformation modification (e.g. chromatin): 7.711e-10	transcriptional control: 0.0002997	DNA binding: 0.0003174	modification by acetylation, deacetylation: 0.001794	organization of chromosome structure: 0.0819
198	6	YPL001W, YNL031C, YLL022C, YNL030W, YBR009C, YEL056W,	0.5	0	1	9.0000	HAT-B complex	0.5	3	0.692308	DNA conformation modification (e.g. chromatin): 7.711e-10	transcriptional control: 0.0002997	DNA binding: 0.0003174	modification by acetylation, deacetylation: 0.001794	organization of chromosome structure: 0.0819
507	2	YOR212W, YDR264C,	31	32	30	2.0000	heterodimeric G-protein complex	0.25	2	0	transmembrane signal transduction: 1.87e-05	pheromone response, mating-type determination, sex-specific proteins: 0.0009464	G-protein mediated signal transduction: 0.003584	modification with fatty acids (e.g. myristylation, palmitylation, farnesylation): 0.01071	endocytosis: 0.01907	budding, cell polarity and filament formation: 0.09666
229	4	YOR038C, YBR215W, YJR140C, YBL008W,	24	25	23	2.5625	HIR complex	1	4	0.8	centromere/kinetochore complex maturation: 2.979e-08	general transcription activities: 3.094e-07	regulator of transcription factor: 8.063e-07	transcriptional control: 2.305e-05	G1/S transition of mitotic cell cycle: 0.0002104
264	3	YPR179C, YNL021W, YDR295C,	34.5	33	36	2.3043	histone deacetylase complex	1	3	1	modification by acetylation, deacetylation: 1.367e-06	DNA conformation modification (e.g. chromatin): 2.843e-05	transcriptional control: 0.0003337	cell aging: 0.01359
540	2	YBR072W, YNL064C,	133.5	133	134	2.0000	HMC Complex	0.125	4	1	protein folding and stabilization: 0.0002279	enzyme activator: 0.00748	unfolded protein response (e.g. ER quality control): 0.02227	vesicular transport (Golgi network, etc.): 0.02323	mitochondrial transport: 0.03337	stress response: 0.05148	mitotic cell cycle and cell cycle control: 0.06802	protein targeting, sorting and translocation: 0.08752
735	2	YMR186W, YDR127W,	16.5	18	15	3.9697	HMC Complex	0.125	4	0	aromate anabolism: 0.0009788	metabolism of tryptophan: 0.002608	metabolism of derivatives of dehydroquinic acid, shikimic acid and chorismic acid: 0.002608	metabolism of phenylalanine: 0.004235	metabolism of tyrosine: 0.004559	NAD/NADP binding: 0.01168	unfolded protein response (e.g. ER quality control): 0.02227	protein folding and stabilization: 0.0299	ATP binding: 0.0604
186	3	YOR027W, YMR186W, YPL240C,	361	358	364	2.5097	HMC Complex	0.0833	4	0	protein folding and stabilization: 3.385e-06	unfolded protein response (e.g. ER quality control): 0.0003708	enzyme inhibitor: 0.004881	protein binding: 0.01147	metabolism of energy reserves (e.g. glycogen, trehalose): 0.02693	meiosis: 0.06902	stress response: 0.07519	development of asco- basidio- or zygospore: 0.07695	pheromone response, mating-type determination, sex-specific proteins: 0.08693	cell growth / morphogenesis: 0.08693	ATP binding: 0.0878
118	7	YLR148W, YLR396C, YMR231W, YAL002W, YPL045W, YDL077C, YDR080W,	45	47	43	3.5778	HOPS complex	0.8571	6	0.526316	vacuole or lysosome: 6.693e-13	vacuolar/lysosomal transport: 1.88e-07	vesicular transport (Golgi network, etc.): 5.932e-07	protein targeting, sorting and translocation: 3.752e-06	exocytosis: 0.0005758	enzymatic activity regulation / enzyme regulator: 0.003156	siderophore-iron transport: 0.01356	lysosomal and vacuolar protein degradation: 0.0169
402	2	YNR006W, YHL002W,	6	7	5	2.0000	Hse1p/Vps27p complex	1	2	0	vacuolar/lysosomal transport: 0.0006275	protein targeting, sorting and translocation: 0.002096	protein binding: 0.004082	intra Golgi transport: 0.01071	protein transport: 0.04497
322	2	YHR102W, YOR353C,	17	16	18	2.0000	Hym1p/Kic1p/Sog2p complex	0.6667	3	0	directional cell growth (morphogenesis): 0.01039	cell growth / morphogenesis: 0.05979	cell wall: 0.06742	mitotic cell cycle and cell cycle control: 0.06802
30	11	YFL013C, YLR052W, YGL150C, YNL059C, YOR141C, YFL039C, YJL081C, YDR190C, YPL235W, YPL129W, YDL002C,	9.5	9	10	14.5263	Ino80p complex	0.9167	12	0.4375	DNA conformation modification (e.g. chromatin): 1.023e-10	organization of chromosome structure: 1.301e-05	transcriptional control: 3.536e-05	actin dependent transport: 0.001795	ATP binding: 0.003834	modification by acetylation, deacetylation: 0.006225	PROTEIN WITH BINDING FUNCTION OR COFACTOR REQUIREMENT (structural or catalytic): 0.008917	cell cycle dependent actin filament reorganization: 0.01244	general transcription activities: 0.02503	phosphate metabolism: 0.02681	regulation of phosphate metabolism: 0.03142	G1 phase of mitotic cell cycle: 0.03816	bud / growth tip: 0.05298	exocytosis: 0.05621	spindle pole body/centrosome and microtubule cycle: 0.07049	protein targeting, sorting and translocation: 0.07574	transcription initiation: 0.0767	endocytosis: 0.09629	osmotic and salt stress response: 0.09629
180	12	YJL081C, YFL013C, YLR052W, YGL150C, YNL059C, YOR141C, YNL215W, YFL039C, YDR190C, YPL235W, YPL129W, YDL002C,	7	9	5	25.3571	Ino80p complex	0.8403	12	0.396226	DNA conformation modification (e.g. chromatin): 2.978e-10	organization of chromosome structure: 1.924e-05	transcriptional control: 6.586e-05	actin dependent transport: 0.001958	ATP binding: 0.004954	modification by acetylation, deacetylation: 0.007388	PROTEIN WITH BINDING FUNCTION OR COFACTOR REQUIREMENT (structural or catalytic): 0.009721	cell cycle dependent actin filament reorganization: 0.01356	general transcription activities: 0.02933	phosphate metabolism: 0.03342	regulation of phosphate metabolism: 0.03419	G1 phase of mitotic cell cycle: 0.04148	bud / growth tip: 0.05751	exocytosis: 0.061	spindle pole body/centrosome and microtubule cycle: 0.07639	transcription initiation: 0.08306	protein targeting, sorting and translocation: 0.08675
336	2	YPL235W, YCR060W,	1	0	2	3.0000	Ino80p complex	0.0417	12	0	protein folding and stabilization: 0.0299	stress response: 0.05148	rRNA processing: 0.05395	DNA conformation modification (e.g. chromatin): 0.05949	ATP binding: 0.0604
440	2	YHR034C, YPL235W,	0.5	1	0	6.0000	Ino80p complex	0.0417	12	1	rRNA processing: 0.0007652	protein folding and stabilization: 0.0299	DNA conformation modification (e.g. chromatin): 0.05949	ATP binding: 0.0604	ribosomal proteins: 0.07708
561	2	YER092W, YOR141C,	7.5	10	5	2.4667	Ino80p complex	0.0417	12	1	UNCLASSIFIED PROTEINS: 0.05164
384	2	YOR136W, YNL037C,	72.5	71	74	2.0000	Isocitrate dehydrogenase	1	2	0	biosynthesis of glutamate: 5.593e-06	TRANSCRIPTION: 2.477e-05	tricarboxylic-acid pathway (citrate cycle, Krebs cycle, TCA cycle): 2.477e-05	NAD/NADP binding: 3.356e-05	sugar, glucoside, polyol and carboxylate catabolism: 0.0001726
470	2	YOR136W, YIL094C,	102.5	101	104	2.0000	Isocitrate dehydrogenase	0.25	2	0	NAD/NADP binding: 3.356e-05	aminoadipic acid pathway: 0.002934	biosynthesis of glutamate: 0.004884	TRANSCRIPTION: 0.01007	tricarboxylic-acid pathway (citrate cycle, Krebs cycle, TCA cycle): 0.01007	sugar, glucoside, polyol and carboxylate catabolism: 0.02609
726	2	YOR136W, YPL235W,	1.5	1	2	6.0000	Isocitrate dehydrogenase	0.25	2	0	biosynthesis of glutamate: 0.004884	TRANSCRIPTION: 0.01007	tricarboxylic-acid pathway (citrate cycle, Krebs cycle, TCA cycle): 0.01007	NAD/NADP binding: 0.01168	sugar, glucoside, polyol and carboxylate catabolism: 0.02609	rRNA processing: 0.05395	DNA conformation modification (e.g. chromatin): 0.05949	ATP binding: 0.0604
261	8	YKR001C, YFR037C, YFR013W, YIL126W, YBR245C, YOR304W, YGL133W, YPL082C,	1.5	2	1	3.3333	ISW1a complex	0.25	2	0.272727	DNA conformation modification (e.g. chromatin): 2.033e-08	transcriptional control: 2.653e-06	ATP binding: 5.659e-05	phosphate metabolism: 0.0009679	mitotic cell cycle and cell cycle control: 0.02798	intra Golgi transport: 0.04153	peroxisome: 0.04395	DNA topology: 0.06633
374	2	YBR245C, YOL017W,	0.5	1	0	3.0000	ISW1a complex	0.25	2	1	DNA conformation modification (e.g. chromatin): 0.0009363	ATP binding: 0.0604
521	2	YBL079W, YMR153W,	21.5	20	23	2.0000	karyopherin docking subcomplex of the Nuclear Pore Complex (NPC)	0.6667	3	1	nuclear membrane: 2.317e-05	structural protein binding: 8.203e-05	nuclear transport: 0.0001902	RNA transport: 0.0001947	protein transport: 0.0005258	protein targeting, sorting and translocation: 0.002096	chromosome segregation/division: 0.01907	cytokinesis (cell division) /septum formation and hydrolysis: 0.02291
557	2	YHR158C, YGR238C,	13.5	13	14	2.0000	Kel1p/Kel2p complex	1	2	0	mating (fertilization): 0.000125	pheromone response, mating-type determination, sex-specific proteins: 0.0009464	regulation of directional cell growth: 0.001631	budding, cell polarity and filament formation: 0.002584
602	2	YAL024C, YHR158C,	9	10	8	2.1667	Kel1p/Kel2p/Lte1p complex	0.6667	3	0	regulation of directional cell growth: 0.001631	guanyl-nucleotide exchange factor (GEF): 0.005858	mating (fertilization): 0.02227	pheromone response, mating-type determination, sex-specific proteins: 0.05979	mitotic cell cycle and cell cycle control: 0.06802	budding, cell polarity and filament formation: 0.09666
5	25	YER022W, YBL093C, YPL042C, YBR253W, YGL127C, YCR081W, YHR058C, YML007W, YLR071C, YMR112C, YPR070W, YDR443C, YNL236W, YPR168W, YGR104C, YOL051W, YDL005C, YOR174W, YHR041C, YGL151W, YNR010W, YGL025C, YDR308C, YBR193C, YOL135C,	22.5	21	24	24.8444	Kornberg's mediator (SRB) complex	0.9216	25	0.961131	general transcription activities: 8.366e-34	transcriptional control: 3.477e-25	regulation of C-compound and carbohydrate metabolism: 4.685e-07	pheromone response, mating-type determination, sex-specific proteins: 0.005821	regulation of amino acid metabolism: 0.007507	development of asco- basidio- or zygospore: 0.02479	chemical agent resistance: 0.08264
508	2	YMR106C, YMR284W,	7	6	8	2.0000	Ku complex	1	2	0	cell cycle checkpoints (checkpoints of morphogenesis, DNA-damage,-replication, mitotic phase and spindle): 0.0001178	DNA damage response: 0.0001559	organization of chromosome structure: 0.0002133	DNA repair: 0.0006691	DNA conformation modification (e.g. chromatin): 0.0009363	RNA binding: 0.0009564	DNA synthesis and replication: 0.02673
394	2	YPL055C, YDL074C,	25	25	25	2.0000	Lge1p/Bre1p complex	1	2	1	posttranslational modification of amino acids (e.g. hydroxylation, methylation): 1.731e-05	modification by ubiquitination, deubiquitination: 0.0001641	organization of chromosome structure: 0.0002133	growth regulators / regulation of cell size: 0.003584	proteasomal degradation (ubiquitin/proteasomal pathway): 0.04091	meiosis: 0.04714	DNA conformation modification (e.g. chromatin): 0.05949	ATP binding: 0.0604	assembly of protein complexes: 0.06285
454	2	YJL034W, YMR214W,	88	88	88	2.0000	luminal surveillance complex	0.1667	3	0	unfolded protein response (e.g. ER quality control): 0.000125	protein folding and stabilization: 0.0002279	protein targeting, sorting and translocation: 0.002096	protein binding: 0.004082	non-vesicular ER transport: 0.004884	nucleus: 0.008775	N-directed glycosylation, deglycosylation: 0.01394	mating (fertilization): 0.02227	transport facilities: 0.028	ATP binding: 0.0604	mitotic cell cycle and cell cycle control: 0.06802
352	2	YER017C, YMR089C,	42	43	41	2.0000	m-AAA complex	1	2	0	protein/peptide degradation: 6.009e-05	mitochondrial transport: 0.0002853	protein transport: 0.0005258	ATP binding: 0.0009665	assembly of protein complexes: 0.001049	phosphate metabolism: 0.004272	respiration: 0.01907
313	2	YGL086W, YJL030W,	12	10	14	2.0000	Mad1p/Mad2p complex	1	2	1	cell cycle checkpoints (checkpoints of morphogenesis, DNA-damage,-replication, mitotic phase and spindle): 0.0001178	nuclear transport: 0.02736
446	2	YLR182W, YDL056W,	15.5	17	14	2.0000	MBF complex	1	2	0	DNA synthesis and replication: 0.0001813	transcriptional control: 0.004822	DNA recombination and DNA repair: 0.01007	regulator of transcription factor: 0.012	G1/S transition of mitotic cell cycle: 0.012	general transcription activities: 0.04652	meiosis: 0.04714	DNA binding: 0.05055	cell wall: 0.06742	mitotic cell cycle and cell cycle control: 0.06802
194	3	YGL245W, YGL105W, YGR264C,	223	221	225	3.8363	methionyl glutamyl tRNA synthetase complex	1	3	0.666667	aminoacyl-tRNA-synthetases: 2.384e-07	tRNA modification: 0.02076	RNA transport: 0.04094	RNA binding: 0.08737
205	4	YAL034W-A, YPL233W, YIR010W, YJR112W,	60.5	60	61	2.3471	MIND complex	1	4	0.166667	chromosome segregation/division: 7.753e-09
200	3	YIL125W, YDR148C, YFL018C,	103.5	109	98	2.6425	mitochondrial oxoglutarate dehydrogenase complex	1	3	0	tricarboxylic-acid pathway (citrate cycle, Krebs cycle, TCA cycle): 1.173e-07	thiamine pyrophosphate binding: 0.0004896	sugar, glucoside, polyol and carboxylate catabolism: 0.0005111	degradation of isoleucine: 0.001468	degradation of valine: 0.001468	degradation of leucine: 0.001956	pyruvate dehydrogenase complex: 0.002445	degradation of glycine: 0.002933	biosynthesis of serine: 0.00342	biosynthesis of vitamins, cofactors, and prosthetic groups: 0.05195	lipid, fatty acid and isoprenoid metabolism: 0.06234
472	2	YHR024C, YLR163C,	35.5	35	36	2.0000	mitochondrial processing peptidase complex	1	2	0	protein processing (proteolytic): 0.000104
225	3	YBR221C, YER178W, YNL071W,	130.5	130	131	2.0000	mitochondrial pyruvate dehydrogenase complex	0.4286	7	0	pyruvate dehydrogenase complex: 2.609e-10	glycolysis and gluconeogenesis: 2.781e-07
289	3	YBR221C, YGR193C, YFL018C,	31	29	33	2.5806	mitochondrial pyruvate dehydrogenase complex	0.4286	7	0	pyruvate dehydrogenase complex: 2.609e-10	glycolysis and gluconeogenesis: 0.0001302	biosynthesis of vitamins, cofactors, and prosthetic groups: 0.0009411	degradation of isoleucine: 0.001468	degradation of valine: 0.001468	degradation of leucine: 0.001956	degradation of glycine: 0.002933	biosynthesis of serine: 0.00342	C-compound and carbohydrate metabolism: 0.003813	tricarboxylic-acid pathway (citrate cycle, Krebs cycle, TCA cycle): 0.01503	lipid, fatty acid and isoprenoid metabolism: 0.06234
243	22	YKL167C, YBR122C, YOR150W, YDR116C, YCR046C, YBL038W, YKR085C, YGR220C, YNL005C, YJL063C, YLR439W, YDR462W, YLR312W-A, YCR071C, YDR237W, YMR193W, YMR024W, YKR006C, YDR322W, YML025C, YML009C, YNL252C,	7.5	10	5	14.6000	mitochondrial ribosomal large subunit	0.5	44	0.778894	mitochondrion: 1.616e-35	ribosomal proteins: 7.511e-32	translation elongation: 5.052e-05
257	22	YKL167C, YBR122C, YML025C, YOR150W, YDR116C, YCR046C, YBL038W, YKR085C, YGR220C, YNL005C, YJL063C, YLR439W, YDR462W, YLR312W-A, YCR071C, YDR237W, YMR024W, YKR006C, YNL252C, YMR193W, YNL177C, YDR322W,	16	15	17	21.2188	mitochondrial ribosomal large subunit	0.5	44	0.778894	mitochondrion: 1.616e-35	ribosomal proteins: 7.511e-32	translation elongation: 5.052e-05	aerobic respiration: 0.02813
6	21	YCR046C, YKL167C, YMR193W, YBL038W, YKR085C, YGR220C, YML025C, YNL005C, YMR024W, YLR439W, YDR322W, YBR122C, YDR462W, YJL063C, YKR006C, YLR312W-A, YCR071C, YDR237W, YOR150W, YNL252C, YDR116C,	6	3	9	3.9167	mitochondrial ribosomal large subunit	0.4773	44	0.77665	mitochondrion: 6.578e-34	ribosomal proteins: 2.039e-30	translation elongation: 4.376e-05
529	2	YGR076C, YDR405W,	2.5	3	2	3.0000	mitochondrial ribosomal large subunit	0.0455	44	1	mitochondrion: 0.0007742	ribosomal proteins: 0.001605
148	25	YBR251W, YGL129C, YKL155C, YJR113C, YDR041W, YMR158W, YDR347W, YNL081C, YDR337W, YBR146W, YIL093C, YPL118W, YNL306W, YBL090W, YGR165W, YGR084C, YDR175C, YHL004W, YNR037C, YMR188C, YGR215W, YNL137C, YJR101W, YPL013C, YOR158W,	7.5	7	8	19.2000	mitochondrial ribosomal small subunit	0.7812	32	0.892593	mitochondrion: 2.332e-37	ribosomal proteins: 3.661e-36	aerobic respiration: 0.003357	translation initiation: 0.0108
4	24	YBR251W, YGL129C, YKL155C, YJR113C, YDR041W, YMR158W, YDR347W, YDR337W, YBR146W, YIL093C, YPL118W, YNL306W, YBL090W, YGR165W, YGR084C, YDR175C, YHL004W, YNR037C, YMR188C, YGR215W, YNL137C, YJR101W, YPL013C, YOR158W,	9.5	14	5	5.8421	mitochondrial ribosomal small subunit	0.75	32	0.890566	mitochondrion: 9.558e-39	ribosomal proteins: 1.007e-34	aerobic respiration: 0.002991	translation initiation: 0.009998
146	25	YBR251W, YGL129C, YKL155C, YJR113C, YDR041W, YMR158W, YDR347W, YDR337W, YBR146W, YIL093C, YPL118W, YNL306W, YBL090W, YGR165W, YDR036C, YGR084C, YDR175C, YHL004W, YNR037C, YMR188C, YGR215W, YNL137C, YJR101W, YPL013C, YOR158W,	14.5	17	12	14.8276	mitochondrial ribosomal small subunit	0.72	32	0.874074	mitochondrion: 2.332e-37	ribosomal proteins: 2.425e-33	aerobic respiration: 0.003357	translation initiation: 0.0108	fatty acid metabolism: 0.08945
575	2	YGR165W, YIL070C,	1	1	1	3.0000	mitochondrial ribosomal small subunit	0.0156	32	1	aerobic respiration: 0.0001559	mitochondrion: 0.05426	ribosomal proteins: 0.07708
152	4	YDR001C, YER177W, YGL252C, YDR099W,	138.5	134	143	2.4946	Mks1p/Rtg2p complex	0.125	2	0	cellular signalling: 5.665e-07	metabolism of energy reserves (e.g. glycogen, trehalose): 2.867e-06	small GTPase mediated signal transduction: 0.0005187	cell cycle checkpoints (checkpoints of morphogenesis, DNA-damage,-replication, mitotic phase and spindle): 0.0006917	DNA binding: 0.003811	development of asco- basidio- or zygospore: 0.004146	cell growth / morphogenesis: 0.005337	budding, cell polarity and filament formation: 0.01398	protein binding: 0.02147	sugar, glucoside, polyol and carboxylate anabolism: 0.02247	sugar, glucoside, polyol and carboxylate catabolism: 0.05083	regulation of C-compound and carbohydrate metabolism: 0.07789	stress response: 0.09762
593	2	YMR167W, YLR035C,	1.5	1	2	2.0000	Mlh1p/Mlh2p complex	1	2	0	meiotic recombination: 0.01233	meiosis: 0.04714	DNA repair: 0.05055	DNA binding: 0.05055	ATP binding: 0.0604
449	2	YMR167W, YNL082W,	6.5	4	9	2.0000	Mlh1p/Pms1p complex	1	2	0	meiosis: 0.0005794	DNA binding: 0.0006691	ATP binding: 0.0009665	phosphate metabolism: 0.004272	meiotic recombination: 0.01233	DNA repair: 0.05055
242	6	YDL060W, YPL266W, YBR247C, YPL204W, YNL207W, YPL012W,	17.5	18	17	2.8857	monopolin complex	0.0417	4	0.818182	rRNA processing: 9.055e-08	ribosome biogenesis: 0.001547	nuclear division: 0.01068	modification by phosphorylation, dephosphorylation, autophosphorylation: 0.01217	cell growth / morphogenesis: 0.01254	rRNA modification: 0.01738	M phase: 0.04793	phosphate metabolism: 0.04894	protein modification: 0.05152	chromosome segregation/division: 0.05508	nuclear transport: 0.07767
724	2	YPL082C, YER148W,	1	2	0	3.0000	Mot1p complex	1	2	1	transcriptional control: 0.004822	tRNA synthesis: 0.01233	transcription initiation: 0.0149	rRNA synthesis: 0.01779	DNA binding: 0.05055	ATP binding: 0.0604
134	16	YER133W, YKL059C, YLR115W, YGR156W, YAL043C, YKR002W, YKL018W, YNL317W, YDR301W, YJR093C, YOR179C, YDR195W, YLR277C, YMR061W, YNL222W, YPR107C,	3.5	2	5	41.0000	mRNA cleavage and polyadenylation specificity factor complex	0.9375	15	0.655914	3'-end processing: 2.688e-25	transcription termination: 7.811e-19	splicing: 1.837e-13	RNA binding: 4.351e-12	mRNA processing (splicing, 5'-, 3'-end processing): 0.002608	control of mRNA stability: 0.005209	5'-end processing: 0.01801	regulation by modification: 0.03784	temperature perception and response: 0.04746	heat shock response: 0.04984	rRNA processing: 0.06219	posttranslational modification of amino acids (e.g. hydroxylation, methylation): 0.06384	modification by phosphorylation, dephosphorylation, autophosphorylation: 0.07173	protein kinase: 0.07294
21	15	YER133W, YKL059C, YDR195W, YGR156W, YAL043C, YMR061W, YKR002W, YDR301W, YNL317W, YJR093C, YKL018W, YLR115W, YLR277C, YPR107C, YNL222W,	6.5	7	6	12.1538	mRNA cleavage and polyadenylation specificity factor complex	0.8711	15	0.636364	3'-end processing: 8.414e-26	transcription termination: 3.41e-16	splicing: 7.039e-14	RNA binding: 1.681e-12	control of mRNA stability: 0.004884	5'-end processing: 0.0169	regulation by modification: 0.03556	temperature perception and response: 0.04463	heat shock response: 0.04687	rRNA processing: 0.05595	posttranslational modification of amino acids (e.g. hydroxylation, methylation): 0.0601	modification by phosphorylation, dephosphorylation, autophosphorylation: 0.06471	protein kinase: 0.06871	mRNA processing (splicing, 5'-, 3'-end processing): 0.06871
207	4	YMR061W, YDR228C, YGL044C, YOR250C,	23.5	17	30	2.1915	mRNA cleavage factor complex (CFI)	0.8	5	0.666667	3'-end processing: 1.246e-10	splicing: 2.537e-07	RNA binding: 8.961e-07	transcription termination: 0.00908
574	2	YGL130W, YPL228W,	10	11	9	2.0000	mRNA guanylyl transferase (capping complex)	1	2	0	5'-end processing: 1.119e-06
309	2	YDR369C, YMR224C,	3	2	4	2.0000	MRX complex	0.6667	3	0	meiosis I: 4.155e-06	meiotic recombination: 3.745e-05	DNA damage response: 0.0001559	DNA repair: 0.0006691	DNA restriction: 0.003909	protein binding: 0.004082	polynucleotide degradation: 0.007803	DNA binding: 0.05055	cell wall: 0.06742	mitotic cell cycle and cell cycle control: 0.06802
546	2	YOL090W, YCR092C,	20	19	21	3.3000	MSH2p/MSH3p complex	1	2	0	somatic / mitotic recombination: 1.119e-05	cell cycle checkpoints (checkpoints of morphogenesis, DNA-damage,-replication, mitotic phase and spindle): 0.0001178	DNA damage response: 0.0001559	DNA repair: 0.0006691	ATP binding: 0.0604
359	2	YOL090W, YDR097C,	10.5	12	9	2.4286	MSH2p/MSH6p complex	1	2	0	DNA repair: 0.0006691	ATP binding: 0.0009665	phosphate metabolism: 0.004272	somatic / mitotic recombination: 0.006831	cell cycle checkpoints (checkpoints of morphogenesis, DNA-damage,-replication, mitotic phase and spindle): 0.02163	DNA damage response: 0.02482	DNA binding: 0.05055
312	2	YPL169C, YJR042W,	15	13	17	3.3000	Mtr2p/Mex67p complex	0.25	2	1	RNA transport: 0.0001947	nuclear pore forming protein: 0.001305	nuclear membrane: 0.009745	tRNA processing: 0.01522	structural protein binding: 0.01811	nuclear transport: 0.02736	protein transport: 0.04497	development of asco- basidio- or zygospore: 0.05272	RNA binding: 0.0601	protein targeting, sorting and translocation: 0.08752
582	2	YPL037C, YHR193C,	61.5	60	63	2.0000	nascent polypeptide-associated complex	0.6667	3	0	translation termination: 1.918e-06	unfolded protein response (e.g. ER quality control): 0.000125	regulation of C-compound and carbohydrate metabolism: 0.0004262	protein binding: 0.004082	transcriptional control: 0.004822	protein targeting, sorting and translocation: 0.08752
581	2	YNL112W, YHR193C,	98.5	96	101	2.0000	nascent polypeptide-associated complex	0.1667	3	0	translation termination: 0.002934	RNA degradation: 0.01683	unfolded protein response (e.g. ER quality control): 0.02227	regulation of C-compound and carbohydrate metabolism: 0.0406	rRNA processing: 0.05395
551	2	YHR013C, YOR253W,	8.5	12	5	2.0000	NatA complex	0.6667	3	0	modification by acetylation, deacetylation: 0.000125	lipid, fatty acid and isoprenoid metabolism: 0.04247	mitotic cell cycle and cell cycle control: 0.06802
601	2	YDL040C, YHR013C,	39	34	44	2.5128	NatA complex	0.6667	3	1	modification by acetylation, deacetylation: 0.000125	lipid, fatty acid and isoprenoid metabolism: 0.0004676	PROTEIN SYNTHESIS: 0.007156	mitotic cell cycle and cell cycle control: 0.06802
371	2	YOL076W, YPR131C,	19.5	20	19	2.0000	NatB complex	1	2	1	modification by acetylation, deacetylation: 0.000125	cytoskeleton/structural proteins: 0.03621	mitotic cell cycle and cell cycle control: 0.06802
255	3	YPR051W, YEL053C, YCR020C-A,	43.5	40	47	2.1379	NatC complex	1	3	0	metabolism of secondary products derived from primary amino acids: 4.793e-07	modification by acetylation, deacetylation: 1.367e-06	biosynthesis of arginine: 1.244e-05	respiration: 0.02834	TRANSPOSABLE ELEMENTS, VIRAL AND PLASMID PROTEINS: 0.05195
197	4	YOL069W, YER018C, YIL144W, YMR117C,	49	50	48	2.5816	Ndc80p complex	1	4	0.333333	microtubule cytoskeleton: 3.039e-09	chromosome segregation/division: 7.753e-09	centrosome: 3.196e-07	centromere/kinetochore complex maturation: 2.484e-05	mitotic cell cycle and cell cycle control: 0.006912
418	2	YER048W-A, YCL017C,	12	12	12	2.0000	Nfs1p/Isd11p complex	1	2	0	biosynthesis of cysteine: 0.001305	biosynthesis of homocysteine: 0.002282	metabolism of vitamins, cofactors, and prosthetic groups: 0.01394	homeostasis of metal ions (Na, K, Ca etc.): 0.03148
206	18	YDR101C, YHR197W, YKL009W, YGR103W, YKR081C, YER006W, YCR072C, YPR016C, YOR272W, YNL002C, YLR074C, YGL111W, YER126C, YPL093W, YOR206W, YGR245C, YNR053C, YNL110C,	6.5	10	3	5.3077	Noc1p/Noc2p complex	0.0278	2	0.651786	ribosome biogenesis: 3.97e-31	rRNA processing: 9.974e-09	nuclear transport: 0.001717	BIOGENESIS OF CELLULAR COMPONENTS: 0.01452	translation: 0.04776	G1 phase of mitotic cell cycle: 0.06095	mRNA processing (splicing, 5'-, 3'-end processing): 0.08128	RNA binding: 0.08881
486	2	YHR052W, YLR002C,	2.5	3	2	3.4000	Noc2p/Noc3p complex	0.25	2	1	PROTEIN FATE (folding, modification, destination): 0.003259	protein binding: 0.004082	ori recognition and priming complex formation: 0.008127	protein/peptide degradation: 0.01555	rRNA processing: 0.05395
459	2	YOL144W, YKL014C,	4.5	4	5	2.0000	Npa2p-containing subcomplex	0.4	5	1	rRNA processing: 0.0007652	assembly of protein complexes: 0.06285	ribosomal proteins: 0.07708
460	2	YLR221C, YOL144W,	11.5	11	12	2.1739	Npa2p-containing subcomplex	0.4	5	1	ribosomal proteins: 0.001605	rRNA processing: 0.05395	assembly of protein complexes: 0.06285
201	4	YPL043W, YNL061W, YMR290C, YKL014C,	1	1	1	2.5000	Npa2p-containing subcomplex	0.05	5	0.666667	rRNA processing: 5.722e-07	RNA modification: 0.001305
162	4	YJL041W, YGL172W, YGR119C, YFR002W,	73.5	77	70	3.8299	Nsp1p complex	1	4	1	nuclear membrane: 4.669e-10	structural protein binding: 6.257e-09	nuclear transport: 3.449e-08	RNA transport: 3.618e-08	protein transport: 2.688e-07	protein targeting, sorting and translocation: 4.332e-06	ribosome biogenesis: 0.0006313	tRNA synthesis: 0.02436	tRNA processing: 0.02999
249	3	YJL041W, YJL061W, YIL115C,	15	20	10	3.5333	Nsp1p/Nup82p complex	0.6667	2	1	nuclear membrane: 1.059e-07	structural protein binding: 7.231e-07	nuclear transport: 2.577e-06	RNA transport: 2.67e-06	ribosome biogenesis: 0.0003189	protein transport: 0.001541	protein targeting, sorting and translocation: 0.006	tRNA synthesis: 0.01838
723	2	YJL041W, YMR047C,	0	0	0	0	Nsp1p/Nup82p complex	0.25	2	1	nuclear membrane: 2.317e-05	structural protein binding: 8.203e-05	nuclear transport: 0.0001902	RNA transport: 0.0001947	protein transport: 0.0005258	protein targeting, sorting and translocation: 0.002096	tRNA synthesis: 0.01233	tRNA processing: 0.01522	ribosome biogenesis: 0.02067
388	2	YGR159C, YGL120C,	3	3	3	2.1667	Ntr1p/Ntr2p/Prp43p complex	0.1667	3	0	splicing: 0.04434	DNA binding: 0.05055	stress response: 0.05148	rRNA processing: 0.05395	RNA binding: 0.0601	ATP binding: 0.0604	ribosomal proteins: 0.07708
389	2	YNL224C, YGL120C,	4.5	6	3	2.3333	Ntr1p/Ntr2p/Prp43p complex	0.1667	3	0	splicing: 0.04434	ATP binding: 0.0604
570	2	YBL052C, YPR031W,	0.5	0	1	2.0000	NuA3 histone acetyltransferase complex	0.4	5	0	TRANSCRIPTION: 0.01007	modification by acetylation, deacetylation: 0.02227	DNA conformation modification (e.g. chromatin): 0.05949	pheromone response, mating-type determination, sex-specific proteins: 0.05979
267	9	YOR244W, YFL024C, YGR002C, YNL136W, YDR359C, YPR023C, YNL107W, YJL081C, YHR090C,	1.5	1	2	2.6667	NuA4 histone acetyltransferase complex	0.6923	13	0.53125	DNA conformation modification (e.g. chromatin): 5.921e-12	modification by acetylation, deacetylation: 1.331e-10	organization of chromosome structure: 6.839e-10	transcriptional control: 7.412e-06	enzyme activator: 0.03282
84	8	YOR244W, YFL024C, YGR002C, YNL136W, YDR359C, YPR023C, YNL107W, YJL081C,	1	2	0	4.0000	NuA4 histone acetyltransferase complex	0.6154	13	0.555556	modification by acetylation, deacetylation: 4.481e-11	DNA conformation modification (e.g. chromatin): 1.78e-10	organization of chromosome structure: 2.311e-10	transcriptional control: 2.653e-06
317	2	YEL018W, YJR082C,	9	9	9	2.0000	NuA4 histone acetyltransferase complex	0.1538	13	1	UNCLASSIFIED PROTEINS: 0.05164
260	3	YJL074C, YDL003W, YFL008W,	50.5	47	54	2.0000	nuclear cohesin complex	0.6	5	0	chromosome condensation: 4.017e-08	G2/M transition of mitotic cell cycle: 5.113e-07	ATP binding: 0.00281	phosphate metabolism: 0.01198	M phase: 0.02456	meiosis: 0.06902	DNA binding: 0.07388	development of asco- basidio- or zygospore: 0.07695
259	3	YLR272C, YFR031C, YBL097W,	27.5	27	28	2.7273	nuclear condensin complex	0.6	5	1	chromosome condensation: 4.017e-08	M phase: 0.0002021	DNA binding: 0.07388	ATP binding: 0.0878
404	2	YFR031C, YDR325W,	16.5	18	15	2.5152	nuclear condensin complex	0.4	5	1	chromosome condensation: 1.23e-05	M phase: 0.01651	DNA binding: 0.05055	ATP binding: 0.0604
24	13	YOR001W, YOR076C, YOL142W, YOL021C, YDL111C, YNL232W, YGR095C, YGR195W, YHR081W, YHR069C, YGR158C, YDR280W, YCR035C,	91	99	83	4.2857	Nuclear exosome complex	0.9231	12	0.333333	RNA degradation: 4.091e-22	rRNA processing: 1.788e-18	mRNA processing (splicing, 5'-, 3'-end processing): 0.06012	DNA recombination and DNA repair: 0.062
231	14	YOR001W, YOR076C, YOL142W, YOL021C, YDL111C, YNL232W, YPR189W, YGR095C, YGR195W, YHR081W, YHR069C, YGR158C, YDR280W, YCR035C,	6	5	7	11.1667	Nuclear exosome complex	0.8571	12	0.320513	RNA degradation: 3.2e-24	rRNA processing: 1.219e-17	CELL RESCUE, DEFENSE AND VIRULENCE: 0.01579	mRNA processing (splicing, 5'-, 3'-end processing): 0.06443	DNA recombination and DNA repair: 0.06644
258	8	YAL033W, YHR062C, YBR257W, YBR167C, YNL282W, YNL221C, YBL018C, YGR030C,	2.5	3	2	4.8000	nucleolar ribonuclease P complex	0.8889	9	0.869565	tRNA processing: 6.405e-18	rRNA processing: 2.981e-13	DNA synthesis and replication: 0.0986
94	7	YAL033W, YHR062C, YBR257W, YNL282W, YNL221C, YBL018C, YGR030C,	42.5	43	42	3.6941	nucleolar ribonuclease P complex	0.7778	9	0.842105	tRNA processing: 9.801e-16	rRNA processing: 1.12e-11	DNA synthesis and replication: 0.08744
188	6	YMR072W, YBL002W, YML069W, YNL030W, YBR009C, YBL003C,	56.5	56	57	5.5221	Nucleosomal protein complex	0.3333	8	0	DNA binding: 6.466e-08	DNA conformation modification (e.g. chromatin): 1.502e-07	transcriptional control: 0.0002997	DNA recombination and DNA repair: 0.0003646	DNA synthesis and replication: 0.002578	mRNA synthesis: 0.009719
666	6	YBR010W, YLL022C, YNL030W, YBR009C, YEL056W, YBL003C,	244	239	249	3.9488	Nucleosomal protein complex	0.3333	8	0.583333	DNA conformation modification (e.g. chromatin): 7.711e-10	DNA binding: 6.224e-06	transcriptional control: 8.875e-06	modification by acetylation, deacetylation: 0.06389
686	8	YMR072W, YBR245C, YBL002W, YML069W, YNL030W, YBR009C, YPL082C, YBL003C,	10	10	10	18.6500	Nucleosomal protein complex	0.25	8	0	DNA conformation modification (e.g. chromatin): 2.033e-08	DNA binding: 5.735e-07	transcriptional control: 2.653e-06	DNA recombination and DNA repair: 0.0006741	DNA synthesis and replication: 0.004686	mRNA synthesis: 0.01292	ATP binding: 0.02242	phosphate metabolism: 0.07984
247	6	YOL054W, YBR245C, YNL030W, YBR009C, YPL082C, YBL003C,	13	16	10	3.6154	Nucleosomal protein complex	0.1875	8	0	transcriptional control: 8.875e-06	DNA conformation modification (e.g. chromatin): 1.212e-05	DNA binding: 0.0003174	ATP binding: 0.01279	transcription elongation: 0.02962	phosphate metabolism: 0.04894
627	6	YMR072W, YBR245C, YNL030W, YBR009C, YPL082C, YBL003C,	0	0	0	0	Nucleosomal protein complex	0.1875	8	0	DNA binding: 6.224e-06	transcriptional control: 8.875e-06	DNA conformation modification (e.g. chromatin): 1.212e-05	ATP binding: 0.01279	DNA recombination and DNA repair: 0.02962	phosphate metabolism: 0.04894	DNA synthesis and replication: 0.07597
653	6	YMR072W, YBR245C, YBL002W, YBR009C, YPL082C, YBL003C,	51.5	60	43	2.4369	Nucleosomal protein complex	0.1875	8	0	DNA binding: 6.224e-06	transcriptional control: 8.875e-06	DNA conformation modification (e.g. chromatin): 1.212e-05	ATP binding: 0.01279	DNA recombination and DNA repair: 0.02962	phosphate metabolism: 0.04894	DNA synthesis and replication: 0.07597
702	7	YOL054W, YMR072W, YBR245C, YNL030W, YBR009C, YPL082C, YBL003C,	0	0	0	0	Nucleosomal protein complex	0.1607	8	0	DNA binding: 1.415e-05	DNA conformation modification (e.g. chromatin): 2.743e-05	transcriptional control: 2.892e-05	ATP binding: 0.01735	transcription elongation: 0.03438	DNA recombination and DNA repair: 0.03438	phosphate metabolism: 0.06406	DNA synthesis and replication: 0.08744
32	8	YKR001C, YFR037C, YMR072W, YBR245C, YNL030W, YBR009C, YPL082C, YBL003C,	1	1	1	11.5000	Nucleosomal protein complex	0.1406	8	0	DNA conformation modification (e.g. chromatin): 1.319e-06	transcriptional control: 2.653e-06	DNA binding: 2.759e-05	ATP binding: 0.02242	DNA recombination and DNA repair: 0.0391	intra Golgi transport: 0.04153	peroxisome: 0.04395	phosphate metabolism: 0.07984	DNA synthesis and replication: 0.0986
86	8	YKR001C, YFR037C, YMR072W, YBR245C, YBL002W, YBR009C, YPL082C, YBL003C,	4	4	4	5.2500	Nucleosomal protein complex	0.1406	8	0	DNA conformation modification (e.g. chromatin): 1.319e-06	transcriptional control: 2.653e-06	DNA binding: 2.759e-05	ATP binding: 0.02242	DNA recombination and DNA repair: 0.0391	intra Golgi transport: 0.04153	peroxisome: 0.04395	phosphate metabolism: 0.07984	DNA synthesis and replication: 0.0986
160	5	YKR048C, YOL012C, YBL002W, YBL003C, YGL241W,	101.5	102	101	2.3300	Nucleosomal protein complex	0.1	8	0	DNA conformation modification (e.g. chromatin): 4.164e-06	transcriptional control: 0.002892	DNA binding: 0.00619	nucleus: 0.02166	bud / growth tip: 0.0248	M phase: 0.04027	nuclear transport: 0.06563	organization of chromosome structure: 0.06926
366	2	YDR225W, YLR357W,	1	1	1	2.0000	Nucleosomal protein complex	0.0625	8	0	DNA conformation modification (e.g. chromatin): 0.0009363	G2/M transition of mitotic cell cycle: 0.01619	organization of chromosome structure: 0.02895	DNA binding: 0.05055
455	2	YML095C, YPL022W,	3.5	2	5	2.0000	nucleotide-excision repair factor 1 complex	0.6667	3	0	somatic / mitotic recombination: 1.119e-05	DNA damage response: 0.0001559	DNA repair: 0.0006691
520	2	YER162C, YEL037C,	25	25	25	2.0000	nucleotide-excision repair factor 2 complex	1	2	1	cell cycle checkpoints (checkpoints of morphogenesis, DNA-damage,-replication, mitotic phase and spindle): 0.0001178	DNA damage response: 0.0001559	DNA repair: 0.0006691	protease inhibitor: 0.001631	protein/peptide degradation: 0.01555	cell wall: 0.06742
539	2	YIL128W, YER171W,	16.5	22	11	2.0000	nucleotide-excision repair factor 3 complex	0.0714	7	0	DNA repair: 0.0006691	transcriptional control: 0.004822	metabolism of methionine: 0.006831	transcription initiation: 0.0149	DNA topology: 0.01747	general transcription activities: 0.04652
106	6	YKL057C, YGL092W, YGL100W, YLR208W, YDL116W, YJR042W,	71	70	72	3.1901	Nup84p complex	1	6	0.285714	nuclear membrane: 1.184e-11	structural protein binding: 3.161e-10	nuclear transport: 2.702e-09	RNA transport: 2.868e-09	protein transport: 3.528e-08	protein targeting, sorting and translocation: 1.123e-06	development of asco- basidio- or zygospore: 0.0003602	tRNA processing: 0.0008386	vesicle formation: 0.009719	ER to Golgi transport: 0.06476
263	3	YCR095C, YNL099C, YNL032W,	20	18	22	2.0000	OCA complex	0.5	6	0	regulation by modification: 1.674e-05	protein kinase: 6.92e-05	enzymatic activity regulation / enzyme regulator: 0.0004739	modification by phosphorylation, dephosphorylation, autophosphorylation: 0.002667	phosphate metabolism: 0.01198	oxidative stress response: 0.02645	endocytosis: 0.02834	actin cytoskeleton: 0.04555	stress response: 0.07519
482	2	YHL029C, YCR095C,	55.5	55	56	2.6126	OCA complex	0.3333	6	1	UNCLASSIFIED PROTEINS: 0.05164
483	2	YDR067C, YHL029C,	3.5	4	3	2.4286	OCA complex	0.3333	6	1	UNCLASSIFIED PROTEINS: 0.05164
583	2	YNL099C, YNL056W,	20	19	21	2.0000	OCA complex	0.3333	6	0	regulation by modification: 0.004884	protein kinase: 0.009745	oxidative stress response: 0.01779	enzymatic activity regulation / enzyme regulator: 0.02514	modification by phosphorylation, dephosphorylation, autophosphorylation: 0.05887
428	2	YJL002C, YGL022W,	15.5	11	20	2.0000	oligosaccharyl transferase complex	0.2222	9	0	peptidoglycan anabolism: 7.244e-06	N-directed glycosylation, deglycosylation: 4.81e-05
522	2	YGL022W, YEL002C,	29	34	24	2.8103	oligosaccharyl transferase complex	0.2222	9	0	peptidoglycan anabolism: 7.244e-06	N-directed glycosylation, deglycosylation: 4.81e-05	cell cycle: 0.001631
523	2	YEL002C, YMR149W,	47.5	45	50	2.1789	oligosaccharyl transferase complex	0.2222	9	0	peptidoglycan anabolism: 7.244e-06	N-directed glycosylation, deglycosylation: 4.81e-05	cell cycle: 0.001631
117	6	YHR118C, YPR162C, YLL004W, YML065W, YBR060C, YNL261W,	50	48	52	3.3000	Origin recognition complex	1	6	0.933333	ori recognition and priming complex formation: 2.414e-15	DNA conformation modification (e.g. chromatin): 7.711e-10	pheromone response, mating-type determination, sex-specific proteins: 7.964e-10	transcriptional control: 1.092e-07	ATP binding: 0.01279	phosphate metabolism: 0.04894
327	2	YJR045C, YIL022W,	1	1	1	2.0000	PAM complex	0.3333	6	0	mitochondrial transport: 0.0002853	protein transport: 0.0005258	protein targeting, sorting and translocation: 0.002096	enzymatic activity regulation / enzyme regulator: 0.02514	transport facilities: 0.028	protein folding and stabilization: 0.0299	stress response: 0.05148	ATP binding: 0.0604
526	2	YGL094C, YKL025C,	16	16	16	2.0000	PAN complex	1	2	1	mRNA processing (splicing, 5'-, 3'-end processing): 2.317e-05	DNA repair: 0.0006691	translation: 0.005534	cell wall: 0.06742
344	2	YGL153W, YNL214W,	15.5	15	16	2.0000	peroxin docking complex	0.6667	3	1	peroxisomal transport: 9.109e-06	protein binding: 0.004082	peroxisome: 0.01136	protein targeting, sorting and translocation: 0.08752
471	2	YLR060W, YFL022C,	5	5	5	2.0000	Phenylalaninine-tRNA-ligase	1	2	0	aminoacyl-tRNA-synthetases: 3.947e-05
578	2	YPL031C, YIL050W,	17.5	15	20	3.2000	Pho85p/Pcl2p complex	0.25	2	0	regulation of C-compound and carbohydrate metabolism: 0.0004262	regulation of phosphate metabolism: 0.005858	metabolism of energy reserves (e.g. glycogen, trehalose): 0.01811	enzymatic activity regulation / enzyme regulator: 0.02514	modification by phosphorylation, dephosphorylation, autophosphorylation: 0.05887	mitotic cell cycle and cell cycle control: 0.06802
491	2	YPL219W, YPL031C,	4	8	0	3.2500	Pho85p/Pcl8p complex	1	2	0	metabolism of energy reserves (e.g. glycogen, trehalose): 8.203e-05	regulation of C-compound and carbohydrate metabolism: 0.0004262	regulation of phosphate metabolism: 0.005858	enzymatic activity regulation / enzyme regulator: 0.02514	modification by phosphorylation, dephosphorylation, autophosphorylation: 0.05887	mitotic cell cycle and cell cycle control: 0.06802
213	3	YGR233C, YOL001W, YPL031C,	10.5	8	13	2.5714	Pho85p/Pho80p complex	0.6667	2	0.333333	regulation of phosphate metabolism: 2.129e-08	mitotic cell cycle and cell cycle control: 0.003581	kinase inhibitior: 0.006825	transcriptional control: 0.01346	metabolism of energy reserves (e.g. glycogen, trehalose): 0.02693	enzymatic activity regulation / enzyme regulator: 0.03723	regulation of C-compound and carbohydrate metabolism: 0.05964	modification by phosphorylation, dephosphorylation, autophosphorylation: 0.08564	pheromone response, mating-type determination, sex-specific proteins: 0.08693	cell growth / morphogenesis: 0.08693
326	2	YBR128C, YPL120W,	0.5	1	0	2.0000	phosphatidylinositol (PtdIns) 3-kinase complex (functions in autophagy)	0.5	4	1	autoproteolytic processing: 1.731e-05	protein/peptide degradation: 6.009e-05	vesicular transport (Golgi network, etc.): 0.02323	vacuolar/lysosomal transport: 0.04901	protein targeting, sorting and translocation: 0.08752
216	4	YPL120W, YLR240W, YLR360W, YBR097W,	30	32	28	2.9500	phosphatidylinositol (PtdIns) 3-kinase complex (functions in CPY sorting)	1	4	0.8	vacuolar/lysosomal transport: 3.839e-07	protein targeting, sorting and translocation: 4.332e-06	modification by phosphorylation, dephosphorylation, autophosphorylation: 0.005173	polyphosphoinositol mediated signal transduction: 0.01293	autoproteolytic processing: 0.01676	intra Golgi transport: 0.0212	phosphate metabolism: 0.0224	protein/peptide degradation: 0.03062	vesicular transport (Golgi network, etc.): 0.04538	cellular import: 0.05682	lipid, fatty acid and isoprenoid metabolism: 0.08132
393	2	YER149C, YLL021W,	13	13	13	2.0000	polarisome complex	0.6667	3	1	structural protein binding: 8.203e-05	small GTPase mediated signal transduction: 8.805e-05	actin cytoskeleton: 0.0002429	pheromone response, mating-type determination, sex-specific proteins: 0.0009464	budding, cell polarity and filament formation: 0.002584	protein binding: 0.004082	directional cell growth (morphogenesis): 0.01039
141	6	YJL179W, YEL003W, YNL153C, YLR200W, YML094W, YGR078C,	128.5	124	133	2.0000	prefoldin complex	1	6	0	protein folding and stabilization: 1.039e-11	cytoskeleton/structural proteins: 3.444e-11	protein binding: 6.61e-08	mitotic cell cycle and cell cycle control: 0.01609	unfolded protein response (e.g. ER quality control): 0.06389
492	2	YFL023W, YLR200W,	4.5	5	4	2.0000	prefoldin complex	0.0833	6	0	protein folding and stabilization: 0.0299	cytoskeleton/structural proteins: 0.03621	budding, cell polarity and filament formation: 0.09666
294	6	YGR132C, YDR245W, YGR231C, YLR342W, YPL050C, YJL183W,	2.5	2	3	3.0000	prohibitin complex	0.3333	2	0	cell aging: 0.0002969	N-directed glycosylation, deglycosylation: 0.0007024	cell wall: 0.0007564	C-compound and carbohydrate metabolism: 0.0008525	protein/peptide degradation: 0.0008745	DNA synthesis and replication: 0.002578	mitotic cell cycle and cell cycle control: 0.01609	modification with sugar residues (e.g. glycosylation, deglycosylation): 0.01643	polysaccharide metabolism: 0.03333	metabolism of energy reserves (e.g. glycogen, trehalose): 0.05241	actin cytoskeleton: 0.08693
565	2	YKL019W, YDL090C,	14.5	15	14	2.4138	protein farnesyltransferase complex	1	2	0	modification with fatty acids (e.g. myristylation, palmitylation, farnesylation): 2.813e-05	lipid, fatty acid and isoprenoid metabolism: 0.0004676	cellular signalling: 0.01071	protein processing (proteolytic): 0.02035
105	8	YOL145C, YBR279W, YOR039W, YOR061W, YLR418C, YGL019W, YER164W, YIL035C,	30.5	31	30	2.3934	protein kinase CK2 complex	0.5	4	0.0869565	cell-cell adhesion: 2.494e-10	homeostasis: 2.494e-10	transcription elongation: 3.686e-08	G1/S transition of mitotic cell cycle: 7.707e-08	tRNA synthesis: 8.609e-08	G2/M transition of mitotic cell cycle: 2.665e-07	rRNA synthesis: 3.933e-07	DNA damage response: 1.538e-06	modification by phosphorylation, dephosphorylation, autophosphorylation: 5.102e-05	phosphate metabolism: 5.371e-05	cytoskeleton/structural proteins: 0.0003124	budding, cell polarity and filament formation: 0.0003757	cell growth / morphogenesis: 0.001386	transcriptional control: 0.01307	chromosome segregation/division: 0.07206
265	8	YOL145C, YBR279W, YMR172W, YOR061W, YLR418C, YGL019W, YOR039W, YIL035C,	6	5	7	2.0000	protein kinase CK2 complex	0.5	4	0.0869565	cell-cell adhesion: 2.494e-10	homeostasis: 2.494e-10	G1/S transition of mitotic cell cycle: 7.707e-08	tRNA synthesis: 8.609e-08	G2/M transition of mitotic cell cycle: 2.665e-07	rRNA synthesis: 3.933e-07	DNA damage response: 1.538e-06	transcription elongation: 6.418e-06	modification by phosphorylation, dephosphorylation, autophosphorylation: 5.102e-05	cytoskeleton/structural proteins: 0.0003124	budding, cell polarity and filament formation: 0.0003757	phosphate metabolism: 0.0009679	cell growth / morphogenesis: 0.001386	transcriptional control: 0.01307	chromosome segregation/division: 0.07206	osmotic and salt stress response: 0.07206
[truncated: 226 more rows]

## Sheet: SiComPre SM
Complex ID	Size	List of proteins	Quantitative prediction	Abundance Sim 1	Abundance Sim 2	Average size of simulated complexes	Best matching reference complex	Matching thr	Length of reference complex	Fraction of fictitious domains	Functional Enrichment
[truncated: 657 more rows]
