# Supplementary material for: Qualitative and Quantitative Protein Complex Prediction Through Proteome-Wide Simulations
Source: PLoS Comput Biol. 2015 Oct 22;11(10):e1004424. doi: 10.1371/journal.pcbi.1004424 (PMC4619657; doi:10.1371/journal.pcbi.1004424)
Supplement: S5 Table — (XLSX) [file pcbi.1004424.s005.xlsx]

## Sheet: Human
Protein	Fraction of free subunits	Abundance	# Interactions in the final model
P62807	1	9	3
P50148	1	9	2
P68032	1	9	2
Q96IR7	1	9	1
Q96A08	1	9	2
P13647	1	9	2
Q9UHQ9	1	1096	1
P19634	1	500	1
Q9BVA1	1	9	1
Q9BRP7	1	9	1
Q58FG1	1	9	1
Q9UKB3	1	9	1
O75616	1	1215	1
O14983	1	9	1
A8MYJ9	1	9	1
Q13885	1	9	5
Q9H8X2	1	9	1
Q15059	1	9	1
Q9H270	1	500	1
O43298	1	9	2
Q16611	1	9	2
P17066	1	9	3
P68371	1	9	5
Q96AG3	1	9	2
Q9H0N0	1	9	1
Q58FF8	1	9	1
Q58FF7	1	9	1
P35527	1	9	1
P12035	1	9	1
P68871	1	9	1
Q9NQ39	1	9	2
Q9NRK6	1	9	2
O60641	1	9	1
Q9P0U4	1	9	1
P23528	0.999329	20000000	1
P04083	0.998268	3001471	1
A6NL28	0.99812	71026	1
P84077	0.996319	664594	1
P02794	0.99537	11781	1
P52732	0.99505	10263	1
Q9H7Z7	0.994048	63673	1
Q9Y3C0	0.993827	6656	1
Q03426	0.99375	6480	1
P49411	0.993506	95450	1
Q9Y5L4	0.992268	150959	1
Q5T1M5	0.992188	4128	1
P20073	0.99162	128727	1
Q92696	0.989583	9276	1
Q8WXF1	0.989418	35913	1
A8K0Z3	0.988889	2036	1
O14949	0.988701	31524	1
P62158	0.987348	3600965	1
P50897	0.985491	200770	2
Q96QC0	0.984848	9825	1
Q9H981	0.984375	4153	1
Q99595	0.983871	969	1
Q9BU61	0.982143	7093	1
P12429	0.982143	94954	2
Q9NWU2	0.981481	11728	1
P17612	0.979798	9936	1
Q8IUF8	0.979592	9630	1
Q9P2K5	0.978873	5116	1
O43166	0.977778	2059	1
P62253	0.977273	7815	1
Q92610	0.977273	500	1
Q92522	0.975728	10644	1
O00506	0.974576	3521	1
Q99538	0.970588	1168	1
Q13247	0.970085	13728	1
Q12899	0.969512	6813	1
Q8WVY7	0.968391	30592	1
Q86UP2	0.968121	89342	1
Q6PIW4	0.966667	915	1
Q13765	0.966543	289652	1
P31483	0.965438	47301	1
P28482	0.961672	329924	1
Q9UPN6	0.954545	6053	1
Q14644	0.954545	500	2
Q9UJ83	0.954545	500	1
P27986	0.954545	500	1
P42338	0.954545	500	1
P52565	0.952045	2010751	1
Q9Y3D6	0.941261	122249	1
Q9HD42	0.93985	17947	1
P41223	0.939169	114223	1
Q9BTC8	0.939024	1742	1
Q16512	0.9375	1055	2
Q9H0D6	0.933884	58778	1
P11717	0.933673	9784	1
Q96B97	0.932773	14169	1
Q01995	0.932677	371599	1
P63167	0.932143	78817	1
P11532	0.931818	500	1
O96006	0.931818	500	1
Q13472	0.931818	500	1
P51608	0.931818	500	1
P52594	0.931655	19469	1
Q08380	0.930233	1851	1
Q92733	0.929487	24395	1
O14744	0.928571	50534	1
Q9UKY1	0.928571	823	1
Q8NF37	0.928571	805	1
Q16539	0.921875	65542	1
P31946	0.9202	1683979	2
Q6UXN9	0.919558	100882	2
Q8IZ69	0.918367	2417	1
P23258	0.917073	42214	1
Q13045	0.914747	47249	1
P43304	0.914141	9947	1
Q6L8Q7	0.913636	12234	1
P30043	0.913541	1195608	1
P41567	0.913086	262820	1
O14548	0.912088	8340	1
Q8N9N7	0.909091	500	1
Q08AM6	0.909091	6048	1
Q6P3W7	0.907407	3011	1
Q5VTR2	0.90625	9272	1
O95817	0.904762	113198	2
Q0VDF9	0.903302	44986	1
P28065	0.903226	15504	1
P13861	0.901376	47619	2
O14672	0.9	6456	2
Q9H9F9	0.89759	7035	1
P13797	0.897196	46020	1
P32320	0.897059	4750	1
O75909	0.896226	2824	1
O60739	0.895985	75210	1
Q6GQQ9	0.895833	585	1
O60610	0.89527	21925	1
P61916	0.893631	616930	1
Q9H936	0.890625	1054	1
O95067	0.888889	3972	1
Q9H2T7	0.886364	500	1
O60293	0.886364	500	1
Q9UID3	0.881356	3526	1
Q8IZL8	0.881098	27078	1
P61026	0.881068	42689	1
Q9UPT8	0.875	1633	1
O94829	0.875	1322	2
Q9NUW8	0.875	1086	1
Q96SI9	0.872832	30078	1
P35659	0.87247	61141	1
Q15910	0.871795	1529	1
P07858	0.869516	791094	1
O95219	0.869318	7856	1
Q9H9A6	0.867647	29030	1
P06396	0.866126	243406	1
Q96T37	0.865741	11684	1
P07992	0.865385	2722	1
P56282	0.864865	1426	1
Q8N1G0	0.863636	500	1
A8MWD9	0.862516	595930	1
P14174	0.862395	11841442	2
P57721	0.861607	12605	1
Q09666	0.860054	135757	1
Q9NXF1	0.857143	9606	1
Q9UBW7	0.857143	1284	1
P17096	0.856522	212066	1
Q13283	0.855945	431279	1
Q96GD0	0.851648	33402	1
Q9H8H2	0.847826	565	1
Q86U44	0.846591	7863	1
Q13616	0.842697	8030	1
P62805	0.842158	4008262	7
P40692	0.840909	7779	1
Q9UHP3	0.840909	500	1
Q9Y6N7	0.840909	500	1
P53778	0.840909	500	1
Q13162	0.839357	62193	1
Q02790	0.837413	1309820	1
Q9UDY2	0.836	62861	2
Q9H211	0.833333	9	1
P17693	0.833333	9	1
Q9UGI8	0.833333	9	1
P60953	0.833333	9	1
Q9BTF0	0.833333	9	1
O75674	0.833333	9	1
P0C1Z6	0.833333	9	1
P11277	0.833333	9	2
Q9UQ53	0.833333	9	1
P11474	0.833333	9	2
P29992	0.833333	9	2
Q969X1	0.833333	9	1
Q8WXI7	0.833333	9	1
O95166	0.833333	9	1
Q92817	0.833333	9	1
Q96B26	0.832461	36798	1
Q00403	0.832061	17402	2
O15173	0.830317	49275	1
P10155	0.830097	10797	1
Q14197	0.829787	2293	1
P07737	0.825401	16450203	2
Q9Y5U9	0.825397	4052	1
Q06546	0.824675	6074	1
Q14019	0.822906	889974	1
Q13111	0.819444	1354	1
P46013	0.818182	500	1
Q14147	0.818182	500	1
Q8IVH2	0.818182	522	1
O43513	0.817073	1720	1
Q9UKY7	0.81369	706431	2
Q9Y5T5	0.811765	7251	2
P99999	0.810624	751671	1
Q92621	0.805556	26450	1
Q9NZN4	0.803571	3143	1
Q10471	0.802817	20350	3
Q9UDW1	0.801282	6232	2
Q7Z434	0.8	3637	1
P53999	0.797745	569106	1
Q9Y6X3	0.796875	1044	1
Q99536	0.796371	246888	1
O75027	0.796296	743	1
P49327	0.79566	306824	1
P48637	0.795238	99815	1
Q15061	0.794118	74424	1
O14617	0.793814	9431	1
P31949	0.793687	7082174	5
Q9H0A0	0.791429	30951	1
Q96AT9	0.790323	34834	1
Q9H269	0.787879	4365	2
P00966	0.787671	5453	1
O95373	0.785403	211457	1
Q13888	0.783784	1405	2
O60830	0.782258	3877	5
P61011	0.779545	48777	3
P46940	0.778177	174451	3
Q9BRG1	0.776869	184024	1
Q8WVV9	0.773707	53885	1
O95785	0.772727	500	1
Q9UNP9	0.772727	43827	1
P17544	0.772727	500	1
P52848	0.772727	500	1
P78417	0.77095	289396	1
P15121	0.76746	397098	1
O43583	0.765823	100112	3
Q92917	0.765625	50432	1
Q9NV88	0.765152	17531	1
P13798	0.76494	63192	1
P13693	0.764159	1528929	1
Q5T8P6	0.763636	3056	1
Q96HR8	0.761905	1786	1
P55327	0.760169	349214	1
Q13112	0.759259	749	1
O00461	0.758242	8429	1
Q70J99	0.757143	19818	1
P04792	0.756009	10000000	5
Q96ES7	0.754902	2630	1
Q7Z3B3	0.75	500	2
P53007	0.75	14044	1
Q9H3U1	0.748603	32353	1
Q9P035	0.747664	11455	1
Q92572	0.746212	17615	1
Q9H0S4	0.745308	139748	1
Q9H0H5	0.742188	4109	1
Q14202	0.740741	6611	1
P35221	0.740476	44176	2
Q96KG9	0.740196	10570	1
Q96HA7	0.74	666	1
O75529	0.74	641	2
Q9NS86	0.739645	28874	1
P06400	0.73913	4889	1
Q9NRX2	0.73913	13374	2
Q96AY3	0.737885	51733	1
Q9BZF9	0.735714	4949	2
Q9NXG2	0.735294	10447	1
Q96DA6	0.733333	2085	4
O43504	0.732394	182130	2
Q15437	0.729282	32794	1
P49674	0.729167	2305	1
Q9NWA0	0.728571	11108	1
P00338	0.727619	4991073	2
P49711	0.727273	500	3
Q15904	0.727273	4368	1
Q96T88	0.722543	29996	1
Q8TB36	0.722222	739	3
P57737	0.717742	3858	1
O15379	0.717391	4860	4
O15042	0.714789	20322	1
O95299	0.714286	7115	2
Q9NVH2	0.714286	1779	2
Q6NUK1	0.713333	5671	2
O00151	0.711538	6237	1
Q96RU3	0.709677	997	1
P51003	0.709677	3849	1
Q8NBT0	0.708333	612	2
P54920	0.706376	89353	2
Q8IWV7	0.704545	500	1
O14981	0.704545	500	1
Q04656	0.704545	500	1
A6NFI3	0.704545	500	1
O43670	0.702532	6263	1
Q9NRG0	0.701786	78641	1
Q9HAV4	0.69869	52852	1
Q9UBP6	0.698529	41773	1
Q8IWJ2	0.695946	5552	1
P61019	0.695364	205482	2
P15531	0.693349	2887148	1
Q9H3Z4	0.693333	5679	1
P51148	0.693157	205588	2
O75146	0.692593	18495	1
Q9H9C1	0.692308	1582	1
Q9Y6Y8	0.68932	10776	2
Q9NTZ6	0.688	15687	1
O14880	0.68798	153061	2
O14757	0.684932	5378	1
Q53H82	0.684211	92677	1
Q9UBI1	0.682692	24586	1
Q13535	0.681818	500	1
Q6IBS0	0.680168	128673	3
O00273	0.678571	15921	1
O75348	0.678431	65239	1
Q13085	0.677273	12285	1
O95433	0.676056	126453	1
Q9BPZ3	0.675676	1429	1
Q14151	0.674797	15372	2
O95747	0.674419	16876	2
Q9BV86	0.674033	33117	1
Q3LXA3	0.672481	67028	1
Q9ULU4	0.671053	1475	1
Q9NRF9	0.670251	78267	3
Q9Y6W5	0.669811	11335	1
P61970	0.668919	1073498	1
Q9NPD8	0.668831	24023	1
P05787	0.666667	9	1
Q9UPS6	0.666667	9	2
Q9Y4E1	0.666667	9	2
Q5VT66	0.666667	9	3
Q9P0V9	0.666667	9	1
Q6P5Z2	0.666667	9	1
Q9NZI8	0.666667	9	1
Q02388	0.666667	9	1
P50452	0.666667	9	1
O75937	0.666667	56221	1
Q14CB8	0.666667	9	1
Q13310	0.666667	9	2
O75526	0.666667	9	2
Q8IWB7	0.666667	18354	1
P19525	0.663386	64967	1
Q14161	0.663043	2203	1
Q53HV7	0.662162	1407	1
Q9BTT6	0.662162	1438	1
Q7Z2T5	0.660714	12559	2
Q9NRY2	0.66	2505	2
Q9Y2Z4	0.659794	9525	1
O75521	0.657233	25478	1
Q9NR46	0.65678	14023	1
P09429	0.65373	984567	2
Q13131	0.65283	70300	1
Q9UBQ0	0.651515	39574	2
O14530	0.647059	23479	3
Q9UL25	0.644776	112823	2
Q68E01	0.644737	1447	1
Q6P2C8	0.64433	9503	3
O14964	0.642857	28482	2
Q92995	0.641304	2169	3
P63208	0.640825	495557	3
Q86UK7	0.640777	10803	1
P31150	0.639932	343555	2
A2A3N6	0.637931	872	1
Q9Y6K5	0.636364	500	1
Q86TC9	0.636364	500	1
P35240	0.635338	17798	1
Q9Y5K6	0.633803	45554	1
Q9Y5V0	0.633333	18341	2
O15155	0.630952	1808	1
Q9Y314	0.627246	112139	1
Q9Y6I4	0.626866	18211	1
P00403	0.626374	33250	3
Q96DZ1	0.625	5237	2
Q66K14	0.625	1616	1
Q7L7X3	0.625	1940	1
Q14165	0.623116	39791	1
Q9P013	0.621399	59153	1
O75818	0.621212	27377	1
Q9BRZ2	0.62013	23903	1
Q9Y3F4	0.61919	445350	1
P55957	0.618421	71095	1
Q9UGV2	0.616667	44304	1
Q4G0F5	0.616505	10691	1
P08069	0.613636	500	1
Q6ZRQ5	0.613636	500	1
Q17RY0	0.613636	500	2
O60841	0.612745	93854	1
Q9BRT9	0.611111	50700	1
P18846	0.610169	14141	1
Q9Y6M5	0.61	2578	1
Q9HCU5	0.609551	31791	1
P36776	0.606667	5688	1
O60828	0.605578	63187	4
O00584	0.605263	3263	1
Q7Z4G1	0.605042	14232	1
P49750	0.604762	11109	2
P36873	0.604545	109166	1
Q9UM00	0.601562	36883	3
P45877	0.6	5714	1
Q9H0E3	0.6	1295	1
P12081	0.598958	37029	2
P78406	0.598662	89441	1
Q9UGP4	0.597826	2148	1
Q9Y639	0.595808	27958	1
Q7Z3B4	0.591837	21671	1
O15446	0.590426	8888	1
P40926	0.588092	678222	3
Q8N5C6	0.5875	1624	1
P48729	0.586592	32322	2
O95391	0.583333	604	2
Q96QR8	0.578947	61144	1
Q9HCE5	0.578125	1040	1
Q15555	0.577778	2112	2
O94855	0.576923	1580	2
Q99757	0.576	15757	2
Q8N1B4	0.574074	749	1
Q7Z6E9	0.574074	779	1
P62487	0.571429	74750	1
P00387	0.571017	271828	1
Q8NDT2	0.568966	842	1
Q02127	0.568182	500	4
Q96BR1	0.568182	500	1
Q14999	0.568182	500	1
Q13505	0.568182	4453	1
P37275	0.568182	500	2
Q9UBZ4	0.568182	500	1
O14828	0.567308	11022	3
Q9Y6G5	0.565	10145	2
Q14186	0.563492	4010	1
Q15833	0.5625	10830	3
P82664	0.5625	595	2
P53990	0.5625	31048	2
P23921	0.562139	119767	2
P35232	0.559645	1397826	2
P35270	0.558333	177223	2
P26038	0.558	1000472	2
Q13309	0.557143	1230	1
P23526	0.554494	792175	2
Q9NQ50	0.554348	2174	2
Q96S44	0.552846	15258	1
Q12996	0.551471	41817	2
P41227	0.550898	111830	2
Q15758	0.55	4989	1
Q96LR5	0.54902	10593	1
Q9H0A8	0.548077	11022	1
Q9Y3D0	0.54798	39327	1
Q9Y6M1	0.547101	76628	1
Q9BVC3	0.545455	7913	1
Q75QN2	0.545455	500	2
P52655	0.545455	500	2
Q96QD8	0.545455	500	1
Q9NX62	0.544944	7978	2
Q13596	0.544402	67341	1
P17301	0.543478	13405	1
O00165	0.542969	16633	1
Q8IYS2	0.540541	5533	2
P39748	0.540107	140004	2
Q9H4M9	0.540055	131448	2
Q2NKX8	0.538961	5948	1
P29084	0.538095	11062	1
Q9Y399	0.53719	14754	2
P06493	0.534424	785172	1
Q5H9R7	0.534375	25649	1
Q96EA4	0.53125	2348	1
Q9Y3C4	0.529915	13837	1
P63098	0.52861	135169	1
P13984	0.525641	97802	1
Q9HBM6	0.524096	6938	4
Q96TA2	0.522727	500	2
Q15012	0.522727	500	2
Q9NPL8	0.522727	500	1
O43264	0.52	62552	2
P17252	0.519608	2642	2
P23743	0.516393	3784	1
P83436	0.515625	1061	5
Q99497	0.515405	2230914	1
Q99973	0.513889	1352	1
Q9Y6K9	0.512605	14193	1
Q9Y5P6	0.512315	41494	1
O00186	0.511905	7075	1
Q9NZ45	0.510753	8760	2
P60033	0.50974	23865	1
Q96HW7	0.507937	3989	1
O95249	0.505	10183	1
O15067	0.504608	47154	1
P10412	0.5	9	1
Q96SB4	0.5	9	2
Q6ZRP7	0.5	2617	1
Q96QU8	0.5	927	2
Q96H78	0.5	9	1
P16989	0.5	9	1
Q9Y2L8	0.5	9	2
P83369	0.5	9	2
A6NEC2	0.5	9	1
Q5VYJ4	0.5	9	1
A8MXV4	0.5	9	1
Q8WXB4	0.5	9	2
Q12830	0.5	500	2
Q5T200	0.5	500	1
Q9P0M6	0.5	9	1
P51784	0.5	5276	3
Q96S55	0.5	3028	1
P15328	0.5	9	1
Q9C0D4	0.5	9	1
Q15349	0.5	9	1
P63096	0.5	9	3
P56181	0.5	9	2
P46934	0.5	9	1
O75449	0.5	500	1
Q9BS18	0.492537	4556	1
Q9NX24	0.4914	166214	3
P20674	0.490566	281673	1
Q3YEC7	0.49	2514	1
Q9UBE0	0.488764	198053	1
P63000	0.488389	474847	2
Q6NUQ1	0.488372	1906	1
O15318	0.488372	1929	2
P29083	0.487654	6585	1
Q9Y4B6	0.486607	12604	1
O00442	0.486301	21482	1
Q8N766	0.486207	21234	1
P61956	0.485669	888643	6
O76094	0.484848	132404	1
Q14919	0.483254	43880	1
P52735	0.481818	3123	1
Q9BVA0	0.481481	2992	3
Q9BRR8	0.481481	743	1
O43684	0.480991	754540	1
O43464	0.478261	2182	2
P56134	0.47698	295238	1
P55081	0.474026	6038	1
P09874	0.473404	141542	1
Q6P1J9	0.467213	33733	4
P10644	0.466216	22120	4
P11586	0.466123	635986	5
O95456	0.466019	10696	1
P07355	0.463691	17189262	3
Q16658	0.463641	3760258	4
Q9UJY1	0.462264	11367	1
Q9H6Z4	0.461905	11111	1
Q9Y4E8	0.460145	19203	1
Q13043	0.459259	18421	1
Q15370	0.458268	403808	1
O75531	0.45614	2032001	3
Q96A72	0.455782	346736	1
Q8N196	0.454545	500	1
P20810	0.454148	52748	1
Q99623	0.454041	399377	1
Q5TFE4	0.452632	36178	1
Q6PJT7	0.45122	6831	2
Q15528	0.45098	2610	2
P61421	0.449219	16525	1
P52758	0.448718	1529	1
Q9HD33	0.447368	1475	3
Q04760	0.446643	696571	1
P04040	0.445205	21329	1
P50395	0.444648	1196455	3
Q9NYT0	0.443662	5130	2
P42224	0.442907	83858	1
P17480	0.440909	12101	2
Q8NI22	0.440257	296821	1
Q03135	0.439698	39708	2
O00471	0.439024	1700	2
Q00688	0.437666	142379	4
Q86Y82	0.4375	16489	2
O95163	0.436567	18047	3
Q6FIF0	0.435	10003	2
Q9HC36	0.434783	567	2
Q96IJ6	0.434286	30969	1
Q9UBQ7	0.434125	215188	2
O75691	0.433962	2863	3
Q01650	0.433333	930	1
O75962	0.433333	8267	1
P00519	0.431818	500	1
O75817	0.431818	12216	1
Q13564	0.431034	41359	1
Q86VX2	0.43	2536	2
O00255	0.43	2516	1
Q96FQ6	0.42936	205480	3
P53634	0.42803	17659	1
P30154	0.427007	75221	3
O00743	0.426923	16928	1
P48730	0.425532	2303	2
A5YKK6	0.425373	18022	2
P41236	0.424603	15926	1
Q8WTW3	0.423913	2175	5
P45973	0.422917	230962	1
Q96GM8	0.422222	8228	1
P27816	0.420699	138446	1
Q92600	0.419708	18867	2
O95139	0.418919	5537	4
P38117	0.418644	87234	1
O14578	0.418605	7508	2
Q9Y285	0.417208	95238	1
Q02809	0.416988	67510	1
Q8TCC3	0.416667	920	2
Q6P1X5	0.416667	597	3
Q8IZP0	0.416058	18875	1
Q1KMD3	0.415525	48359	6
Q9BY77	0.413858	71820	2
O96028	0.4125	1605	1
Q13526	0.411877	272507	3
P41229	0.409091	500	1
Q15013	0.409091	500	1
P00492	0.408616	147423	1
Q15149	0.407861	603623	7
Q49A26	0.407407	769	1
P15151	0.405405	1385	1
Q9UP83	0.404762	1834	5
P49642	0.404348	13325	3
Q8IY18	0.403846	678	1
P41208	0.403346	72655	3
Q9Y6V7	0.403226	3947	1
Q9NZM5	0.402439	1748	1
Q9NP79	0.402116	35722	1
P60709	0.401722	20000000	5
Q14118	0.397059	1213	1
P63241	0.395973	8018017	4
Q99848	0.394444	73426	2
P31930	0.393004	59230	5
Q08170	0.392857	5035	2
Q9H488	0.392857	63797	1
P20645	0.392857	50328	3
Q15398	0.390625	9360	1
Q9UHI6	0.389831	14108	1
Q14181	0.389423	10860	2
Q8NBL1	0.388889	1336	2
Q969U7	0.388535	24661	2
O60825	0.387931	3403	1
O60271	0.387681	19296	1
Q96NB3	0.3875	1641	3
Q9H0U4	0.386633	349539	3
Q14687	0.386364	500	1
Q08AF3	0.386364	500	1
P78549	0.386364	500	1
Q15276	0.386364	510	2
Q7Z2W9	0.385	10179	5
P51553	0.38125	6427	2
Q15363	0.380952	53775	3
Q86VS8	0.379808	10854	1
P62269	0.379606	1363618	9
Q86U86	0.379032	3856	1
Q16851	0.377747	132823	1
Q99755	0.376712	5336	1
Q9UFC0	0.375912	18909	3
P08670	0.375671	20000000	13
Q8WUM4	0.375	97879	2
P52434	0.374074	18392	6
Q8N6R0	0.37234	8937	1
Q9UHR6	0.371795	1535	1
Q9NPG3	0.37037	771	2
Q14966	0.37037	2933	2
Q9H814	0.370192	10841	1
Q6KC79	0.369565	529	2
P23193	0.364896	187792	4
P35080	0.364807	217175	1
P63272	0.364706	7354	2
P04818	0.363747	676632	1
Q9UHV7	0.363636	500	5
Q15311	0.363636	500	2
Q96IG2	0.363636	500	1
Q15691	0.363422	406775	1
P49023	0.362069	53886	2
Q9NUQ3	0.361702	8981	1
P50570	0.361538	16970	3
Q9C0E2	0.360465	1883	6
O94973	0.357143	38435	1
Q6UW78	0.357143	3214	2
Q9Y676	0.35567	9489	3
O75940	0.355263	23165	1
Q9BWM7	0.352041	38679	1
Q9H0L4	0.352041	9718	1
Q9Y248	0.351852	18420	1
P12268	0.35132	758796	2
P49841	0.350211	56202	2
Q9Y6G9	0.348837	150091	2
P13051	0.348485	4363	2
O43447	0.348131	183599	1
Q9NVC6	0.347826	2179	4
Q6IAA8	0.347716	38960	3
Q9BTT4	0.347222	5315	3
P51398	0.345395	23346	2
P06703	0.345301	897275	6
Q04637	0.344828	102183	6
P27695	0.342205	623135	2
P19447	0.342105	3281	5
Q9H900	0.341463	26968	2
O14686	0.340909	500	1
P48553	0.340909	500	1
Q8WXH0	0.340909	500	1
Q9BU02	0.340909	1965	2
Q14746	0.340909	500	4
P49768	0.340909	500	4
O94762	0.340909	500	1
P26640	0.340299	112304	2
Q01658	0.339888	31985	3
O75380	0.339713	43792	6
O60645	0.338983	3493	3
Q8TCT9	0.3375	1673	2
Q9C005	0.336111	1166912	7
O60488	0.335526	23387	1
P29317	0.334928	43688	1
Q53FA7	0.334921	99565	1
Q9UQ80	0.334225	2240165	4
P33316	0.33371	195666	3
P40306	0.333333	9	6
Q32P51	0.333333	9	3
Q9NUH8	0.333333	9	4
P15313	0.333333	9	9
Q03164	0.333333	9	2
Q9BQ95	0.333333	9	2
P08134	0.333333	9	1
O95757	0.333333	9	1
Q5SRD1	0.333333	9	3
Q9UQP3	0.333333	9	1
P09913	0.333333	9	2
P45984	0.333333	9	2
Q9UPU3	0.333333	9	1
Q8N2U0	0.333333	9	2
Q8N9F8	0.333333	9	3
Q15560	0.333333	9	3
Q9BWT3	0.333333	739	1
Q8WUX1	0.333333	9	1
P26583	0.333333	9	1
Q9P2L0	0.333333	9	1
Q9Y3D2	0.333333	9	2
O15083	0.333333	9	1
Q96RD0	0.333333	9	1
Q5VWG9	0.333333	9	4
O00308	0.333333	9	2
Q7Z7N9	0.333333	9	1
P10646	0.333333	9	4
Q9P1T7	0.333333	9	1
Q9Y2W2	0.332599	51644	4
P55010	0.332335	111966	1
O00203	0.33125	6480	2
Q96KB5	0.330133	459170	2
Q5RKV6	0.328671	20531	1
Q9UQE7	0.328402	28624	4
Q00341	0.327526	82624	4
Q969X6	0.325949	25076	2
P82675	0.323944	5070	3
P30048	0.323529	181098	3
P27105	0.322785	99862	5
Q5JRX3	0.320755	2825	2
A1X283	0.320513	1524	1
Q8IXT5	0.319588	9572	1
Q96RU2	0.319444	1352	2
Q9H0H0	0.318182	500	3
Q99700	0.318182	6048	1
P16220	0.316667	941	2
Q92785	0.316406	16541	2
Q9NYB0	0.315972	20897	4
P55795	0.315502	209907	4
Q9H444	0.315385	67833	1
Q9NUQ8	0.315385	17131	1
O95782	0.311765	65280	2
Q9H1B7	0.311644	21511	1
Q13620	0.311321	25357	1
Q14980	0.310811	67149	2
P50613	0.31068	10661	3
Q9NR56	0.310526	9073	1
P49643	0.310219	18991	3
Q9Y478	0.308271	17840	1
P36871	0.308235	180754	2
O75676	0.307692	1570	1
P15408	0.307692	4226	1
Q9ULK4	0.307692	1563	1
Q15024	0.306452	47349	2
Q14657	0.306034	13673	1
O43318	0.30597	4588	2
Q9Y5L0	0.305825	10806	2
Q9NZM1	0.305	10122	1
P12814	0.302198	1002315	5
Q9BV20	0.301724	3374	2
Q9BRQ6	0.300654	23514	1
Q8TEX9	0.3	81477	1
Q99719	0.3	6415	3
P30260	0.299363	24746	4
Q9Y4R8	0.298851	7658	1
Q09161	0.298755	58186	2
Q12888	0.298077	11012	3
Q9UQR1	0.296875	4112	2
P11802	0.29562	18885	1
P50443	0.295455	500	1
O15118	0.295455	500	1
O43292	0.295455	500	2
O60346	0.295455	500	1
O15047	0.295455	500	2
Q9BRQ0	0.295181	6925	1
Q9BTD8	0.294643	3217	2
Q9NYU2	0.294118	56946	3
Q8WXI9	0.293991	54580	2
Q9NZZ3	0.293478	2149	1
Q9NUG6	0.293333	22542	3
P63165	0.293333	22788	2
Q13619	0.293296	32231	1
Q9BQE3	0.290738	14198890	5
P38432	0.29	10152	2
O75477	0.289062	65944	3
Q9NVM9	0.288235	7294	1
P08195	0.287115	127630	5
O95104	0.285714	2483	4
Q9P253	0.285714	1270	4
Q99611	0.282609	560	1
O60885	0.280488	1684	1
P15291	0.28	648	1
Q7Z5K2	0.28	2600	2
P52298	0.279503	25921	1
P82650	0.278351	9574	3
Q92665	0.277778	3996	2
Q96JM3	0.276699	10616	2
P11172	0.27474	147638	1
P27797	0.27468	1197855	5
Q9BYC5	0.27451	2626	2
P20290	0.273029	1453338	1
P32780	0.272727	3037	5
Q96CM3	0.272727	500	3
Q03001	0.272727	500	1
Q9Y244	0.272109	21742	4
Q4J6C6	0.271605	6659	1
O75915	0.271028	11541	1
Q9NW82	0.269231	6085	2
Q9H3S7	0.26875	6429	2
Q96JB2	0.268519	2939	6
O00115	0.267606	5157	1
Q9Y4P8	0.266667	2067	2
P13995	0.266304	34214	2
P55055	0.265625	1077	2
Q14240	0.265306	291412	3
Q13724	0.264045	31782	4
P57105	0.263699	21514	5
O43913	0.259804	10559	4
Q9NZI7	0.259259	774	1
Q969V3	0.259091	12182	1
Q8NFF5	0.258772	13103	1
O14929	0.258523	31036	1
P30049	0.257407	73122	3
O60664	0.256795	1140260	4
Q9BZK7	0.255435	8584	2
Q96FF9	0.255102	21676	1
Q8IX18	0.254386	3296	5
O15357	0.254098	3817	2
Q8IYI6	0.253623	4869	4
Q9GZY8	0.25	8118	2
P23497	0.25	2020	3
Q5TC82	0.25	500	3
Q16719	0.25	500	1
Q9UKX7	0.249485	235360	1
Q9UDY4	0.248366	23625	1
Q9BUQ8	0.246951	27151	4
P61106	0.245177	387920	7
Q13330	0.244898	2412	2
O15031	0.244526	18908	2
Q9NP97	0.244526	301342	2
Q9Y3I0	0.243711	405336	1
O75947	0.243405	174673	1
Q14694	0.243151	21435	5
Q9Y320	0.242574	10239	4
Q16637	0.2425	40043	4
Q9Y5Q8	0.241379	21298	6
Q86UE8	0.241379	3405	1
Q8IY37	0.240385	2764	2
O43674	0.24	673	7
O75528	0.23913	2161	3
Q06124	0.237864	95627	2
Q9UI09	0.237624	10331	5
Q92616	0.23741	77615	8
P05161	0.237374	88244	1
O95881	0.236626	59330	1
P51946	0.235849	11371	4
Q15054	0.234375	1083	2
P61604	0.234266	7383138	2
Q9NX70	0.233333	18442	6
Q07021	0.233333	27525	4
Q9UIA9	0.230519	23718	1
O43716	0.22973	1399	1
Q01085	0.229249	64236	3
Q9BXS5	0.228522	84933	2
P15924	0.227273	500	5
Q96K21	0.227273	500	4
Q5JSH3	0.227273	500	3
Q92558	0.227273	500	2
Q9UGJ1	0.227273	500	1
P09382	0.226968	20000000	5
Q7Z460	0.226891	14262	1
Q9BWU0	0.226804	9415	3
Q16891	0.226519	32898	2
Q9BZE1	0.225352	5046	9
Q06547	0.225	1607	2
P29692	0.221702	1926539	5
Q9BV44	0.22	10058	3
Q96T76	0.219745	24860	2
Q9Y508	0.219697	39335	1
Q96HY6	0.219298	13051	3
P37198	0.218954	23465	2
Q7L014	0.218593	39763	3
Q15631	0.218421	325347	3
Q9Y4L1	0.216783	82070	2
Q9NX08	0.216049	6672	3
P16615	0.214815	18293	2
Q9UP95	0.214286	1773	2
P0C7P4	0.213333	22594	3
P42704	0.213115	93287	3
Q14257	0.212025	25084	2
P48059	0.209544	58165	1
Q9H8H0	0.208661	16311	1
Q13503	0.208333	1303	8
Q9H223	0.207143	44426	2
Q13889	0.204545	500	5
P42356	0.204545	500	1
O60749	0.204403	25531	2
O95202	0.203704	2973	2
Q9UBD5	0.202899	4768	3
Q9BYN0	0.201525	210703	3
Q9Y5X2	0.201422	44531	3
Q9BZV1	0.201087	8562	3
Q9Y2X9	0.2	1666	2
Q9H074	0.198675	22976	2
Q96G03	0.197581	61899	1
Q96T51	0.196429	3213	2
Q96RN5	0.196203	6304	5
Q9BUE0	0.195652	561	6
Q9Y2S0	0.195364	23021	8
P47756	0.194186	740337	1
Q07666	0.193314	118378	2
Q9Y2L1	0.193182	17522	3
Q92597	0.19305	67211	3
Q01780	0.192982	13082	4
Q92889	0.192308	718	4
P35244	0.191958	435154	4
P49770	0.191388	44096	3
Q96EB6	0.190789	5873	4
Q9UHB9	0.190476	53656	1
Q9UJX2	0.189815	11749	6
Q96A65	0.188073	12018	5
Q9BR76	0.187732	72411	5
O95777	0.1875	160739	3
O15294	0.1875	50302	3
Q16718	0.186636	47424	5
Q9UBU8	0.185567	9510	1
Q9NYV4	0.185185	752	6
Q9Y5Q9	0.184932	5384	5
Q00610	0.184869	773244	2
Q9UBV8	0.184834	44532	2
Q7Z478	0.184685	12429	6
Q16270	0.184211	3252	2
P05423	0.184211	1466	5
P51151	0.183673	2445	2
Q9BYC9	0.183673	9742	2
P42166	0.183616	31426	2
O60934	0.182432	5477	4
Q96LT9	0.181818	500	2
P49754	0.181818	500	5
Q14669	0.181818	6055	1
P24752	0.181319	74530	4
Q9UBL3	0.18125	25696	2
P06730	0.181081	34358	1
Q14258	0.18097	72106	3
P27824	0.178971	200415	2
Q13011	0.177019	26195	3
P50748	0.176471	2698	1
O95487	0.175926	11861	3
Q9Y224	0.173611	628637	2
Q92552	0.173611	5192	2
Q9UNN5	0.173267	10261	1
O15111	0.173077	693	2
P17568	0.173077	10955	3
Q96GC5	0.171875	9282	1
P41091	0.169708	75422	1
Q9UJX4	0.169565	13277	5
Q9UJX3	0.169492	14063	6
P13804	0.168675	62480	2
Q9NX40	0.168478	76511	3
Q9UI10	0.168317	40984	3
P40424	0.166667	9	1
Q92839	0.166667	9	2
Q14562	0.166667	3279	5
P23352	0.166667	9	1
Q9BWU1	0.166667	9	7
Q8NAP8	0.166667	9	1
O60812	0.166667	9	2
Q9BQC6	0.166667	9	3
Q9Y4H2	0.166667	9	1
Q5JWF2	0.166667	9	3
Q9UPW0	0.166667	9	1
Q6N069	0.166667	9	2
P21589	0.166667	9	2
Q15543	0.166667	9	5
Q96PF2	0.166667	9	3
P08729	0.166667	9	1
Q9NUN5	0.166667	9	1
Q4VCS5	0.166667	9	1
Q14789	0.166667	9	1
P08754	0.166667	9	3
Q06418	0.166667	9	1
P34931	0.166667	9	9
P62873	0.166667	9	4
A4D2B8	0.166667	9	4
P29803	0.166667	9	3
Q9UP38	0.166667	9	1
Q92901	0.166667	9	1
P47985	0.166667	9	5
Q9BXU7	0.166667	9	1
P80723	0.166667	9	3
P11908	0.166667	9	1
Q6PGN9	0.166667	9	3
P16403	0.166667	9	2
Q9UKS6	0.163866	14190	1
Q14974	0.163647	686549	7
P60891	0.163317	39799	3
Q9P270	0.163043	8500	2
P46459	0.162393	54792	3
Q9H9Q2	0.161765	18635	3
Q15434	0.161538	4230	5
P62310	0.16	90041	4
Q9Y2X0	0.159091	500	9
Q6P4R8	0.159091	500	2
P21675	0.159091	500	8
P17028	0.159091	500	3
P07954	0.158898	56018	1
P61244	0.157778	50910	4
O43678	0.157143	11058	4
Q13416	0.156863	2703	3
P49458	0.156609	121549	2
Q7L2E3	0.15625	25707	3
Q53EL6	0.15625	1065	2
Q9UNH7	0.155172	30565	3
Q9BZJ0	0.154412	4675	4
P14635	0.154348	53032	2
O75586	0.153846	1591	7
Q9GZT8	0.153631	32380	3
P30153	0.152622	286019	4
Q7RTV0	0.152416	72794	2
Q9NSK0	0.151852	18232	3
Q9P0J0	0.151515	1155	3
Q9UPT5	0.151079	19400	3
P51948	0.150794	4011	6
Q15836	0.15	2531	1
O43181	0.149123	3251	4
Q9NQT5	0.148936	55511	5
Q9H1D9	0.148936	2255	4
P40937	0.148148	59242	5
Q9UGR2	0.147887	5047	2
Q9HC07	0.146465	9828	1
P16070	0.146018	12835	1
Q15800	0.145833	2316	4
Q99747	0.144578	27850	1
O43765	0.143902	42340	6
P48444	0.143045	145864	5
Q6IA86	0.141791	4498	3
P82663	0.141176	7260	5
Q15545	0.140845	5085	8
Q12846	0.14	2502	3
Q8IUD2	0.13961	24003	4
P61966	0.139344	15076	2
Q10567	0.13806	72307	4
P22234	0.137739	395069	6
P52907	0.136986	645026	1
Q7Z3T8	0.136364	500	1
Q92759	0.136364	500	6
O94953	0.136364	500	1
Q86UT6	0.136364	500	1
P00533	0.136364	500	3
Q9UKF6	0.133758	24688	4
Q9H832	0.131455	45389	1
P06753	0.130719	93915	3
Q9HAU5	0.130137	5392	3
Q15785	0.128882	103961	2
Q96JP5	0.128571	1248	1
O14745	0.128492	32302	2
Q8NFH4	0.128	15710	1
P34932	0.127973	781091	2
Q9NXH9	0.127119	14116	4
Q92541	0.126866	4548	6
Q8NE86	0.126761	5142	4
Q08J23	0.126359	135464	2
Q9NR50	0.125	29722	3
Q10570	0.125	8615	4
Q8IWA4	0.125	1619	1
Q96ST2	0.125	3142	3
Q15542	0.125	1053	8
Q969N2	0.125	9243	4
Q6UN15	0.125	19628	3
Q96KP4	0.124582	357684	1
P36542	0.124113	19955	5
P04179	0.123188	4810	2
Q9Y535	0.122449	2440	10
Q9UFG5	0.122222	18292	1
Q99816	0.122093	29816	3
Q92643	0.121622	1403	3
Q14764	0.121134	150965	2
P10599	0.121099	2174907	11
P11388	0.120419	36520	3
Q96KP1	0.12037	2967	5
Q9H9E3	0.12	627	5
P42892	0.119863	21336	5
Q8NHP8	0.119792	9341	2
O14773	0.119205	22924	2
P18074	0.118421	1515	4
O94966	0.117647	1199	2
P20042	0.116477	124559	1
Q8WUA4	0.116438	5417	5
Q9HBM1	0.115506	100345	3
Q15003	0.115196	41832	3
P48382	0.113636	500	4
Q12884	0.113636	500	2
P02452	0.113636	500	1
Q9H582	0.113636	500	1
Q15124	0.113636	500	1
Q9NPF5	0.112903	1023	5
Q13405	0.112583	23034	5
O75575	0.11194	4619	6
Q9P032	0.111111	773	5
O43399	0.110784	260287	5
Q9C0C2	0.109589	21601	1
Q15843	0.109375	16494	5
Q9NR33	0.108696	2146	3
Q96EB1	0.108696	574	3
Q9H9Y6	0.108333	14630	6
P18031	0.108163	60116	5
P11234	0.10804	39945	2
P63172	0.107565	179228	3
Q6UX04	0.107477	11547	3
O96000	0.107143	78909	8
Q9Y2U8	0.106061	1139	1
Q12962	0.103774	11313	8
A9UHW6	0.102273	1960	3
O75340	0.101351	269321	4
Q9NVP1	0.100796	142200	4
O95169	0.1	665	5
Q9UNS1	0.1	1663	2
O43237	0.1	42197	2
Q9H3N1	0.0992063	16038	1
Q9ULR0	0.0989011	8440	2
Q9UBK7	0.0977011	7741	3
P62258	0.0974471	2582377	2
P49591	0.09699	89846	2
Q9P0S9	0.0960265	22989	3
Q96G25	0.0949367	6249	10
Q96I99	0.0939597	22396	3
Q93074	0.09375	1042	9
P15559	0.0933014	43775	2
Q12931	0.0918803	55062	3
Q5VIR6	0.0918367	2474	4
P19784	0.0916667	90374	3
Q93009	0.0914634	60655	8
P10606	0.0909091	88674	1
P40818	0.0909091	1971	2
Q8TAD4	0.0909091	500	6
Q9NW08	0.0909091	500	7
Q14686	0.0909091	500	2
Q6EMK4	0.0909091	500	9
Q8TAE8	0.0909091	2012	5
Q9ULM3	0.0909091	500	2
Q9C0B5	0.0909091	500	1
Q86VN1	0.0904762	11079	1
Q6P1L8	0.0901961	65306	9
O60925	0.0898204	111702	4
Q99598	0.0892857	19743	1
P63104	0.0890103	2423015	1
Q07866	0.0887574	28584	4
P49959	0.0882353	7341	5
Q96IY1	0.0882353	1216	1
P53597	0.0880503	25484	4
Q99584	0.0878049	42033	3
P67870	0.0864362	141807	4
Q9ULW0	0.0857988	28806	3
Q15369	0.0851064	141761	1
O75935	0.0848485	27369	2
P12004	0.0843121	1421058	8
P53041	0.0833333	41895	2
Q3ZAQ7	0.0833333	10435	6
Q5SSJ5	0.0828729	32842	7
Q96S52	0.0827815	22917	5
Q92905	0.0823529	29051	4
Q9H9T3	0.0818182	12308	3
P23381	0.0817308	43621	2
Q86UV5	0.0810811	1410	3
O00401	0.0806452	3893	5
O95425	0.0806452	3859	2
Q9BPX3	0.0793269	43656	4
Q15269	0.0786517	8007	2
Q9H4L4	0.0785714	4922	3
Q8NI36	0.0784314	23693	2
Q9BRJ2	0.078125	4161	10
Q9NZJ7	0.0772727	12308	3
Q96AC1	0.0770833	57828	3
P06748	0.076563	8949031	14
Q06830	0.0763214	17805605	16
P26196	0.0762004	230364	2
P40938	0.0761905	99520	6
P08237	0.076087	33899	2
Q8ND56	0.0757576	1124	2
P31350	0.0754717	281590	2
P55735	0.0753205	97620	3
Q9Y3A5	0.0751634	93651	7
P22102	0.0750636	154716	3
Q9P086	0.0747126	7622	11
Q15022	0.0744681	2277	3
P08559	0.0719697	17567	4
Q8TF74	0.0714286	2434	5
P98170	0.0714286	2443	3
O75448	0.0714286	3181	12
Q13428	0.0710059	28621	3
Q9UMX5	0.0706522	8477	7
Q8NBT2	0.0702703	137000	3
Q16762	0.07	2599	4
Q9BRA2	0.0698242	1048626	9
Q96HC4	0.0696721	59696	1
Q9BUI4	0.0692308	4351	6
Q92547	0.0689655	869	1
P20226	0.0689655	893	6
Q9H2G2	0.06875	6487	2
Q969S3	0.0684932	5408	3
O60244	0.0681818	500	11
O75886	0.0681818	7899	3
Q01831	0.0681818	500	4
Q4G0N4	0.0681818	507	3
O15212	0.0681199	134742	5
P08243	0.0663507	178494	5
Q86VM9	0.0660377	2884	8
Q8TAT6	0.0660377	70310	5
Q99547	0.0659341	8300	2
Q9UBW8	0.0657895	13118	3
O76080	0.0652174	562	4
Q969F1	0.0652174	530	7
P08648	0.0648148	2966	4
O43747	0.0646067	31700	4
P49848	0.0641026	6195	12
Q9NX20	0.0641026	1595	8
Q9Y6E0	0.0620915	23481	1
Q9BY32	0.0619919	243014	1
P43487	0.061828	554920	1
P42285	0.0613208	45334	5
O00268	0.0609756	1704	11
Q9Y2R9	0.0609756	15256	6
Q9H490	0.0606061	1141	4
Q9NTJ3	0.0605381	49748	4
Q9Y597	0.06	633	2
Q92804	0.06	22699	6
P21796	0.0593842	465538	7
Q7Z6Z7	0.0590062	26051	6
Q13523	0.0588235	4714	4
Q9UHV9	0.0587071	575349	7
O60341	0.0585586	12531	5
Q13098	0.0584416	53403	3
Q8WU90	0.0580645	24063	10
Q9BVI4	0.0577889	39862	4
Q92544	0.057377	3723	4
P17858	0.0570988	105601	3
Q8WVB6	0.0569106	15349	2
Q9NSD9	0.0564784	91056	3
Q13636	0.056391	17696	2
Q9NRX1	0.0559322	87084	3
Q8NFJ5	0.0555556	773	3
Q9UPN3	0.0555556	5318	2
P30520	0.0555556	16095	2
P12956	0.0550176	1290918	7
P17931	0.0547264	40737	3
P31939	0.0543294	348078	3
Q9BRP8	0.0538462	67991	7
Q9UNX4	0.0538462	17025	2
O60563	0.0535714	3198	5
O00488	0.0533333	5667	4
O15400	0.0526316	3303	5
Q9UNS2	0.0524781	117875	6
Q96L91	0.0520833	2306	2
O00233	0.0516432	45507	3
Q9NYK5	0.0508475	14064	3
O14777	0.0501393	129217	6
P13010	0.0501101	826223	5
O75175	0.05	4915	4
Q9UBX3	0.05	67905	6
Q7L5N1	0.0490909	75850	4
P09622	0.0487288	56143	4
Q14683	0.0486111	47024	6
P61081	0.0484848	27497	5
P04843	0.0483871	188728	5
O96019	0.0483871	138413	10
Q15005	0.0482456	13209	4
Q9NQT4	0.0481481	18448	6
O00330	0.0480769	2772	4
O00541	0.048	62629	3
Q9NUU7	0.0479705	73741	3
P62318	0.0475538	6528445	17
P27694	0.0474747	245975	5
Q13084	0.0473684	9151	7
Q12792	0.0469314	77179	5
P53621	0.0468085	220903	5
A1L0T0	0.0466102	14134	3
Q9Y2Q5	0.0462963	46675	5
Q9GZR7	0.0461538	4252	5
Q93052	0.045977	30452	3
P37802	0.0457401	15836271	6
Q14004	0.0454545	500	4
Q86UE4	0.0454545	1993	1
O94842	0.0454545	6077	7
Q9C0B0	0.0454545	500	6
Q9P015	0.0454545	14703	13
Q14573	0.0454545	500	3
P33897	0.0454545	500	5
Q6ZRS2	0.0454545	500	7
Q04721	0.0454545	500	6
Q96MX6	0.045	10194	1
Q9BT78	0.0448029	78155	6
O60678	0.0446429	3222	1
P61923	0.0446429	3203	4
O43633	0.0444444	2067	3
P35610	0.0441176	1211	2
Q14137	0.0439815	46832	9
Q9BTV4	0.043956	33408	6
Q9H0E2	0.0438596	13064	2
P30876	0.0435897	38155	8
Q07864	0.0434783	550	3
Q96NB2	0.0434783	2201	5
P54577	0.04329	213481	2
P07951	0.0428212	158057	4
P82921	0.0424528	11314	2
Q9NZ01	0.0421053	9096	3
Q13501	0.0420168	14396	2
O43818	0.0419162	28028	6
Q8WUB8	0.0416667	5281	5
Q9UJX5	0.0416667	1347	7
Q8WTS6	0.0416667	7126	2
O60504	0.0416667	7073	2
Q8WVM8	0.0415282	90865	8
Q8N4V1	0.0411392	25191	5
P48047	0.0408922	289476	4
P35250	0.0406977	118964	6
P24666	0.040625	102828	1
Q96G23	0.0405405	1438	2
P82979	0.0403587	49902	7
Q92900	0.039924	69342	3
Q9H061	0.0398936	35674	6
Q99986	0.0397727	7804	5
O43432	0.0394737	1474	4
Q7Z7H8	0.0394737	1486	8
Q14697	0.0386792	281216	1
Q9Y4G6	0.0384615	4230	2
Q03518	0.0384615	2719	5
P49915	0.0383523	124575	1
P55265	0.0381944	20949	2
Q86TB9	0.0380435	8637	7
O95602	0.0379747	6266	7
Q14157	0.0377698	77624	10
Q92973	0.0376344	77928	5
Q9BYD6	0.0376344	8748	6
P23284	0.0375839	2220890	13
P49406	0.0367647	4629	11
Q15645	0.0364465	193158	4
P78371	0.0361647	7269243	14
P19388	0.0355649	57170	10
Q9HCD5	0.035503	28635	3
Q13347	0.0353645	844885	11
O96008	0.0348837	46438	5
P62745	0.0348837	16643	4
Q06265	0.0348837	16711	5
P11177	0.0347222	130012	4
Q9P2N5	0.0347222	5256	3
Q9Y277	0.0343407	132846	4
A6NIH7	0.0343137	10450	2
P26447	0.0342466	21477	4
O43719	0.0338983	3570	5
P55011	0.0337838	5497	1
Q9P287	0.0335277	117943	2
Q13144	0.0330579	14873	3
P14618	0.032983	20000000	5
Q9NQP4	0.0327511	52514	7
P52888	0.0326797	23699	6
P11117	0.0326087	2196	2
Q15020	0.0325444	28621	4
Q9NWH9	0.0324074	11831	4
Q15386	0.0322581	1007	9
Q9NRL2	0.0322581	987	1
P46939	0.0322581	3875	10
Q07157	0.0321429	19620	5
P18859	0.0318182	108943	2
Q96QK1	0.0317164	72026	7
P30711	0.0314961	16140	1
Q8N3U4	0.03125	4162	3
Q9GZS3	0.0309735	51490	4
Q9NPJ6	0.0309278	9447	15
P14649	0.0305927	274182	1
Q99805	0.0304878	6831	4
O00170	0.0304659	78145	1
Q9Y6G3	0.030303	1120	8
Q16594	0.030303	9927	10
O43175	0.0300261	147292	16
Q8TBF4	0.0299145	13721	4
Q02218	0.0298507	18064	5
Q6PGP7	0.0297619	7154	2
Q8IX01	0.0294118	7373	3
Q9C0J8	0.0290698	7557	5
Q6FI81	0.0290456	58470	6
Q01813	0.0289474	36107	3
Q9UMY4	0.0286195	88578	6
P54278	0.0285714	1234	4
Q9Y5K8	0.0284553	15270	11
Q969X5	0.0283019	25472	8
P40222	0.0283019	70700	6
Q9Y4A5	0.028169	5133	4
A0AVT1	0.0280172	53937	3
Q9UJX6	0.0277778	1296	6
O14802	0.0277778	2970	11
Q9UBV2	0.0277778	8233	3
Q15056	0.0274725	298242	14
O75367	0.027439	107674	3
P07741	0.0274295	407626	2
Q9UBS4	0.0273632	40678	5
Q8N1G4	0.0273632	40768	1
P31689	0.0272926	210165	5
O95573	0.0267857	50331	2
Q15050	0.0267857	12697	3
P10515	0.0261194	18012	6
P26639	0.0260252	402493	3
Q9UK45	0.0255102	9787	7
P09234	0.0255102	9799	10
Q9NW13	0.0254237	3585	4
Q99832	0.0246792	1027108	8
O60313	0.0245902	3770	6
P61163	0.0243056	187435	4
O75312	0.0241935	15465	5
Q9BXJ9	0.0240175	52858	3
P31153	0.0238095	176518	3
P19387	0.0238095	21614	6
Q13042	0.0238095	4023	6
P78310	0.0235294	7293	1
P28070	0.0232877	133851	27
P02545	0.0232274	1507303	5
Q96J01	0.0229885	7731	10
Q13488	0.0227273	500	7
Q6PI78	0.0227273	500	3
O75306	0.0227273	500	11
Q9UBS0	0.0227273	500	1
O15164	0.0227273	500	5
Q96PU4	0.0227273	500	1
Q15906	0.0227273	500	5
O75376	0.0227273	500	6
P61020	0.0226244	49027	9
O60684	0.0224359	97462	1
P40227	0.0220223	2601272	8
Q9H0B6	0.0218341	52657	8
P60903	0.021811	2290615	9
O75251	0.0217391	558	15
O00217	0.0211268	5087	17
P18887	0.0211268	20170	6
O75717	0.0210526	9105	6
Q96DI7	0.0209497	128735	6
P57081	0.0208333	595	3
Q15554	0.0208333	5235	5
Q05086	0.0205479	5429	6
Q9BZD4	0.0205479	5448	3
P20339	0.0204082	38712	5
P33240	0.0203252	15354	7
P61006	0.0202429	61285	6
Q9Y3B7	0.020202	39326	17
Q15648	0.02	2563	14
Q9Y6M9	0.02	654	6
P42025	0.0198675	22983	3
Q9BY44	0.0197133	78248	1
O14907	0.019685	16184	4
P50991	0.0196629	793539	9
P11279	0.0195312	16467	3
Q02241	0.0194805	6066	2
Q12965	0.0192308	705	6
Q8WYQ5	0.0192308	676	5
P51571	0.0191257	33719	6
O00571	0.0187891	229469	13
Q05682	0.01875	57693	1
Q9HCS7	0.01875	6424	5
Q86U42	0.0186916	46178	1
P01112	0.0186567	18150	4
O14974	0.0181818	12200	1
Q00796	0.0181818	27376	4
Q16763	0.0180995	48924	5
Q14677	0.018	62791	2
Q9UIG0	0.0178571	3190	7
P50402	0.0175439	81339	4
P36954	0.0173913	13454	5
Q8WVC0	0.0172414	899	9
P61160	0.0166945	359981	8
Q9NU22	0.0166667	909	4
P39656	0.0166205	130771	7
P55060	0.0165945	480554	8
P27708	0.0165289	58990	7
P22314	0.0164773	774898	11
Q92520	0.0163043	8600	9
Q13895	0.0159574	35523	4
Q9P0U1	0.015748	145191	14
Q96TC7	0.015625	1046	10
Q96A26	0.0153846	4281	10
Q9H2P0	0.0153374	26893	5
P37837	0.0151934	131528	1
O00161	0.0151515	39349	7
Q14839	0.015	40315	10
O43852	0.0149864	135087	10
P56589	0.0149254	4571	5
P13667	0.0147059	115877	4
Q15388	0.0147059	1188	11
Q15070	0.0147059	1211	6
P18827	0.0147059	1215	2
Q12904	0.0145089	200903	9
P63279	0.014377	392290	11
Q9Y383	0.0141509	45350	3
O15514	0.0140187	46214	6
P50552	0.0138889	187147	8
Q8N983	0.0138889	5310	2
P09493	0.0138122	131741	5
O15144	0.0138122	131409	8
Q92620	0.0136986	5382	10
Q5T6F2	0.0136986	5392	4
Q92925	0.0136364	12142	13
O95347	0.0135135	34334	5
O95168	0.0135135	1387	8
Q9BYD2	0.0135135	1397	13
Q9HCC0	0.0133929	12710	2
O15355	0.0133929	113373	11
O76021	0.0133333	90298	9
P49755	0.0132275	143389	6
Q9Y696	0.0131113	1991694	1
P49736	0.0130719	93759	6
P35606	0.012945	95944	7
O00487	0.0128676	74125	25
O95758	0.0128205	24339	5
O14497	0.0128205	6139	12
Q9BTC0	0.0128205	1552	3
Q8IYB3	0.0128205	6222	4
O43396	0.0125571	192497	4
P53350	0.0124224	25966	3
O15145	0.0123558	368760	9
Q16795	0.0123457	6586	9
Q9Y2Q9	0.0121951	6796	5
Q16881	0.0121528	83440	2
Q9Y678	0.0120968	138745	7
P62312	0.0120879	207249	8
P36404	0.0120482	27861	1
Q92922	0.0116279	66830	19
P17987	0.0114416	765584	10
O00159	0.0112782	283876	8
P49821	0.011236	8073	13
P25490	0.011236	8035	6
Q01844	0.0111732	32069	15
Q12972	0.0111111	18441	3
Q15185	0.0108827	685393	10
P38606	0.0108696	212436	7
P28370	0.0107527	8820	8
Q9NWV8	0.0107527	8778	1
P59998	0.0107084	368931	7
Q9NWU5	0.0106383	2302	3
P05198	0.0105791	806766	9
Q15293	0.0105163	274213	7
Q86XP3	0.0103627	37391	8
P04216	0.0103093	37643	12
Q8N163	0.0103093	85067	1
P14859	0.0102041	9675	2
P18669	0.0100819	2521644	2
Q7Z2W4	0.0100503	39718	6
P33176	0.01	90258	9
Q9H2H8	0.00985915	126515	9
O95801	0.00967742	24108	1
Q13017	0.00961538	2772	1
P62140	0.00961538	97446	6
P60660	0.0091857	4058138	5
Q08209	0.00917431	47582	2
P28072	0.00902935	196550	28
P28288	0.00877193	13164	11
O14579	0.00877193	117125	6
Q8TEQ6	0.00869565	13376	3
P15311	0.00865052	334476	4
Q9NTK5	0.00850785	585071	2
Q15654	0.0084507	126689	10
Q16576	0.00826446	234523	10
Q13573	0.00819672	15111	7
Q6RFH5	0.00813008	60990	4
P43243	0.00812408	458460	10
O14965	0.00789474	36322	7
Q9GZZ9	0.0078125	16524	4
P98179	0.00774336	204457	4
P35637	0.0075188	159791	8
Q99436	0.00739958	224083	33
O75607	0.00738007	73484	1
P62937	0.00726744	20000000	7
Q96P70	0.00719424	19523	2
P50990	0.00718512	1400087	13
P62072	0.00714286	78454	7
O94826	0.00699301	82166	13
Q9UBU9	0.00694444	46858	9
P62304	0.00673401	795276	7
Q00577	0.00666667	22545	5
P28062	0.00666667	5641	21
P55084	0.00665188	203918	4
Q9BXP5	0.00660793	51628	8
Q9NY12	0.00657895	5901	3
P08621	0.00657895	52125	23
Q15021	0.00652174	53068	8
Q99729	0.00652174	211918	3
Q13595	0.00625	25862	16
P29401	0.00624082	1855568	2
P42167	0.00621118	26082	3
P24539	0.00621118	26123	7
O00264	0.00617284	59404	8
O60231	0.00617284	6696	11
P68036	0.00610288	1315663	17
P61024	0.00606061	245525	1
O75396	0.00591716	457874	18
Q02880	0.00574713	7721	11
O95831	0.00574713	30438	2
Q9NQC3	0.00571429	30763	11
O00410	0.00561798	126979	3
Q92878	0.00561798	8029	7
Q9NSE4	0.00555556	8234	2
Q92890	0.00553506	73961	6
Q9UNE7	0.00549451	33392	11
P53618	0.00549451	74550	7
Q9H9H4	0.00543478	8512	5
Q9UBQ5	0.00540541	34305	11
Q14011	0.00537634	8671	8
Q14203	0.00531915	79794	10
O60547	0.00526316	9190	1
P60981	0.00524246	583427	9
P54136	0.00521739	330696	12
Q9Y490	0.00518519	455885	7
Q86V81	0.00517241	336823	14
O43242	0.00514139	152020	28
O14776	0.00510204	9609	9
P33991	0.00510204	154000	7
P55809	0.00507614	38876	12
O94992	0.00505051	9835	3
Q9Y3B4	0.00502513	39961	33
O75663	0.00501672	89556	2
O00232	0.005	90046	28
Q9UI30	0.00499002	251749	18
Q14318	0.00485437	10624	10
P25788	0.00483871	96252	27
P08579	0.00483092	43131	13
Q8NC51	0.00478469	393771	3
P32119	0.00478469	1093827	4
Q03405	0.0047619	11054	11
P21283	0.0047619	11073	8
Q9Y3E5	0.00473934	44701	11
Q96EY1	0.00458716	11929	4
Q9NX63	0.0045045	49621	1
O75489	0.00438596	13199	15
Q53GS9	0.00437318	117741	19
Q9Y5M8	0.00423729	55882	22
Q8TDN6	0.00421348	127087	3
Q99471	0.00412088	530377	8
Q15637	0.00412088	132732	12
Q9H9J2	0.00409836	15112	10
Q15819	0.00408719	539480	16
P07947	0.00406504	15231	6
P51149	0.0039557	399671	10
O43660	0.00390625	65849	12
O75351	0.00387597	16782	14
P60174	0.00380143	20000000	8
Q9UNZ2	0.00376648	282614	1
P51665	0.00375235	284324	34
Q9BZL1	0.00373134	18130	1
Q01082	0.00369458	165514	11
O75369	0.00364964	469440	4
Q8TED0	0.00359712	19366	4
Q9UBF2	0.0035461	20119	5
P49257	0.0035461	19961	5
Q99733	0.00348837	185066	8
Q14247	0.00348432	82672	9
P35249	0.00344828	21107	8
Q16626	0.00342466	21526	5
P07602	0.00342466	191991	10
O43815	0.00337838	22032	5
Q70UQ0	0.00337838	21958	8
Q9BYD3	0.00333333	22610	8
P30086	0.00327869	837998	2
Q9H9B4	0.00319489	98454	12
P40939	0.00318471	221929	5
P20839	0.00318471	24715	2
P43246	0.00318471	99099	15
Q12824	0.00318471	24963	16
Q3ZCQ8	0.00310559	26060	8
Q13838	0.00302419	246136	12
Q16630	0.00299401	28108	16
P09110	0.00295858	28812	6
Q15366	0.00293083	728246	2
Q9UKM9	0.00291262	265790	16
Q13492	0.00289017	30106	13
P50454	0.00282805	781485	18
Q15393	0.00280899	127220	15
O43615	0.00276243	32953	9
Q13263	0.00271739	136026	3
Q86W42	0.00271739	34143	20
Q9UHD9	0.0026738	35199	18
Q9BWF3	0.0026738	35120	8
P46060	0.00266904	316232	8
Q9UI12	0.00253807	39103	15
Q13155	0.0025	160518	9
P22626	0.00246386	9267423	23
Q15907	0.00243309	169674	11
Q9P2J5	0.00240385	43303	15
O15372	0.00240385	173330	11
O94979	0.00238095	44416	3
Q9NS69	0.00236967	178670	15
P61513	0.00234794	20000000	57
P49903	0.00231481	47039	7
Q8IYD1	0.00227273	48503	1
P62834	0.00227273	48775	7
P26641	0.00223214	1255914	8
P48643	0.00222816	1260216	11
P15170	0.00218341	52871	3
P07910	0.00216638	1332914	34
P68400	0.0021645	213515	13
O95292	0.00211864	55799	8
O75832	0.00210084	56945	13
Q15717	0.00209205	228626	11
Q6NZI2	0.00204918	59666	13
O00267	0.00202429	61470	7
P13489	0.00201613	246727	5
P41250	0.00200401	249389	9
P61201	0.002	62653	10
P51659	0.00194553	66535	6
P62826	0.00193949	1662105	13
O43776	0.0019305	67210	8
O75934	0.00185185	73063	14
Q14566	0.00180505	76884	8
P25789	0.00180288	693161	34
Q8TBC4	0.00177936	79269	8
P30405	0.00172414	84662	14
Q9UJZ1	0.00171821	84715	7
Q15233	0.00170213	1382883	28
O60832	0.00163934	93542	9
P23588	0.00162338	95053	10
O75475	0.0015873	99294	13
P35241	0.0015674	102114	5
P31040	0.00155763	103615	18
P61586	0.00153139	426441	9
P11441	0.00150602	110800	12
P05556	0.0014881	113313	5
Q15365	0.00138217	2093954	5
P62306	0.00137363	133062	8
O14818	0.00136986	533805	36
O15371	0.00132626	142659	12
P25205	0.00130548	146990	12
P61758	0.00127877	153117	12
P55072	0.00127551	1384503	8
P46783	0.00125945	1420856	20
Q9Y5B9	0.00123457	164510	29
P13639	0.00118878	4423955	16
P37108	0.00111857	200079	11
P49368	0.00110988	813038	11
Q15008	0.00109649	208234	31
P54578	0.00107527	216377	12
P38159	0.00104167	230639	29
P78527	0.00102459	238450	16
P15374	0.001002	249560	25
Q9P0L0	0.000980392	261072	7
P47897	0.000963391	270222	11
P61088	0.000957854	273005	10
P18206	0.000954198	275603	10
Q16181	0.000905797	305778	33
P35579	0.000898473	1238777	21
Q01105	0.0008726	328743	3
P14678	0.000860585	337929	7
P40925	0.000825083	367706	1
P62195	0.000793651	397020	33
Q14315	0.000788644	403060	10
P68104	0.000782648	20000000	62
P11142	0.000771843	10491494	17
P38646	0.000769231	423317	5
P04075	0.000764526	10698687	4
P14868	0.000759878	434092	18
P62820	0.000732064	467148	10
P61158	0.000639386	612583	8
Q13200	0.000592417	713427	37
Q13561	0.00050813	969711	14
P08238	0.000463249	10486845	22
P26599	0.000379651	1737095	15
P06733	0.00033542	20000000	6
P13929	0.000258131	3753580	2
P62244	0.000192012	6785982	68
P09651	0.000146456	11658442	28
Q8TAQ2	0	34189	24
P05386	0	2012210	37
P05387	0	4688319	35
P05388	0	2170328	52
P39023	0	630545	47
Q96CS3	0	39883	16
P09001	0	3476	16
Q14568	0	9	2
P41214	0	9515	4
Q92526	0	9	5
Q02878	0	752205	81
Q9BQG0	0	33874	20
Q13641	0	1338	13
P49790	0	21447	11
P49792	0	17373	20
Q32MZ4	0	31007	3
P35251	0	3351	7
Q99614	0	67998	14
Q2VIR3	0	9	1
Q9GZT3	0	282210	15
O43324	0	56376	8
Q7Z7F7	0	1412	11
Q13586	0	1337	4
P08865	0	1266029	82
P28331	0	11705	21
P62829	0	3559454	74
Q9UHD8	0	241862	17
P40855	0	38125	3
Q9UJT2	0	9	3
Q9NX18	0	3405	6
O75400	0	12507	13
P24928	0	11866	13
P62280	0	418218	48
P25786	0	622853	34
P25787	0	1918146	33
P67936	0	9	7
P63220	0	1749215	57
P62841	0	1223117	33
Q9UKV3	0	15923	31
P35609	0	9	2
P21127	0	9	2
Q96RQ3	0	1229	5
P33778	0	9	7
Q9P2R7	0	1129	9
Q9UMX0	0	38945	27
Q15029	0	155091	30
Q9Y4J8	0	9	5
P62987	0	9	18
P42226	0	500	6
P19404	0	6968	15
O14979	0	250745	28
Q05519	0	4128	35
P11387	0	11716	12
Q13404	0	9	18
P05783	0	9	1
Q13547	0	28330	12
O00567	0	86485	40
Q8IY81	0	12949	15
P35998	0	316661	48
P62861	0	127939	12
Q969M7	0	6572	1
Q9NRR5	0	18741	15
Q92542	0	500	49
Q99575	0	7116	6
Q8IXI1	0	9	17
Q15942	0	219734	18
P30041	0	1406794	11
P30044	0	615903	4
P55786	0	113555	1
Q5BKZ1	0	98888	19
Q14204	0	82702	29
P07814	0	121446	24
O14957	0	9	3
P61353	0	205840	28
Q13426	0	1968	6
Q13423	0	11303	8
O95486	0	1811	8
P62136	0	151447	16
P12235	0	9	6
Q9BV38	0	29086	15
Q9P2I0	0	6001	9
Q01664	0	500	2
O95905	0	3920	4
Q01081	0	52136	55
P49756	0	21089	18
Q15459	0	161565	63
O15131	0	9	1
P51991	0	9	19
P15927	0	132922	8
P36543	0	73310	22
Q9Y5K5	0	19202	7
Q8WWY3	0	18538	13
O43143	0	279854	38
Q9BSL1	0	612	3
Q9Y3U8	0	342396	26
P63244	0	1987070	11
Q99439	0	403026	4
Q15599	0	8509	9
Q13509	0	9	5
Q16629	0	77657	40
Q12906	0	250055	116
Q12905	0	678468	69
Q13228	0	9	5
P62753	0	738846	88
P62750	0	2882220	72
P22392	0	9	2
Q8IXM3	0	1355	17
Q9NR30	0	171343	14
Q15436	0	56178	23
P57740	0	15629	8
Q15046	0	108387	17
Q96S82	0	10004	8
O15116	0	23734	8
Q93045	0	9	7
P07437	0	9	6
P25705	0	270622	20
P61313	0	415475	72
P11498	0	675	5
Q8NH73	0	9	2
P09972	0	9	2
Q9UJC5	0	19994	1
P52294	0	9	1
O00425	0	9	6
O00422	0	420818	42
P23396	0	2400502	89
Q9UKN8	0	15578	8
Q9ULG1	0	9	6
Q8TDG4	0	9	2
Q9Y2X3	0	70509	33
P84243	0	9	1
P62906	0	635500	56
P83731	0	407721	53
P28074	0	273136	35
Q70CQ2	0	1298	21
P33981	0	1207	2
Q14978	0	12204	17
P56377	0	9	2
P78347	0	7572	3
P78344	0	60841	8
P17661	0	9	6
Q14108	0	5427	4
P04908	0	9	12
Q14103	0	330777	19
P63146	0	4383	27
P20585	0	953	4
P06702	0	1837	43
Q93008	0	5895	30
Q9Y4P3	0	16142	7
P54886	0	45742	3
Q9Y4Z0	0	51878	15
O95400	0	34781	18
Q99459	0	33848	33
P31943	0	1009694	30
P31942	0	514185	11
P31948	0	826821	7
Q16643	0	126416	12
P09936	0	9	1
Q9BPX5	0	43388	7
O75821	0	78497	11
P45880	0	358896	23
O95983	0	45586	17
P43307	0	11676	11
P62736	0	9	7
Q6ZMR3	0	9	1
O95619	0	500	3
P55769	0	248607	69
Q9BVK6	0	120436	13
Q8IYT4	0	9	1
P01111	0	11650	2
Q8NFD5	0	685	9
P61978	0	1809745	39
P20671	0	9	7
Q16401	0	47716	13
P62917	0	1913161	51
O94776	0	50838	10
P62191	0	149005	34
Q9UQM7	0	9	1
P61086	0	228363	3
P15880	0	1473407	92
O43808	0	500	5
O43809	0	325677	9
Q15811	0	1008	3
Q7KZN9	0	500	4
Q14498	0	136067	24
Q9Y5S9	0	230052	19
Q9ULV4	0	321829	7
P55036	0	75228	28
P62277	0	351282	78
P62273	0	186708	13
Q9BVI0	0	9	2
Q9NVA2	0	56344	16
Q8IZX4	0	9	5
P07237	0	982824	12
P47914	0	39183	29
P12236	0	9	10
P61927	0	9	3
P61204	0	9	1
P61224	0	9	3
P10809	0	5275280	25
P29558	0	5984	20
Q9Y265	0	235112	22
Q9Y262	0	74960	12
P09661	0	125425	59
Q92783	0	11485	14
P46087	0	28864	29
Q9Y3C8	0	44002	14
Q00839	0	451983	108
Q9UM13	0	9	5
P22695	0	47507	7
P22694	0	9	2
P62256	0	19849	9
P08779	0	9	1
P35749	0	9	4
O00762	0	178455	19
O75533	0	75270	46
Q9Y4Y9	0	9	10
P33992	0	127990	9
P33993	0	154066	13
Q13151	0	232385	27
P62899	0	501642	61
Q92841	0	180550	11
Q58FG0	0	9	2
O94782	0	1008	4
P30101	0	439585	5
[truncated: 343 more rows]

## Sheet: Yeast
Protein	Fraction of free subunits	Abundance	# Interactions in the final model
YOR036W	1	9	1
YHR020W	1	9	1
YDL081C	1	9	1
YCR076C	1	358	1
YBR084W	1	11400	1
YJR094WA	0.995305	45500	1
YER127W	0.986486	1430	1
YBR084CA	0.985577	97700	2
YGR124W	0.983402	58200	1
YOR375C	0.980216	77500	1
YDR233C	0.973958	37100	1
YDL100C	0.969466	17300	1
YKL181W	0.967593	11700	1
YNL212W	0.966102	3500	1
YLR433C	0.963855	7040	1
YOR142W	0.962963	18400	1
YDR353W	0.962963	292000	1
YMR083W	0.962617	11600	1
YCL016C	0.9625	1660	1
YGL125W	0.961957	8600	1
YPR031W	0.961538	172	1
YEL013W	0.96	5680	1
YHR179W	0.959016	15100	1
YLR146C	0.951613	3870	1
YPR074C	0.945	40300	1
YPR066W	0.944444	752	1
YDL203C	0.944444	99	1
YML067C	0.944444	3000	1
YPL085W	0.944444	358	1
YBR011C	0.942529	68400	2
YKL058W	0.935484	3910	1
YFL017WA	0.932432	1400	2
YLR060W	0.931507	5440	1
YJL146W	0.930233	1850	1
YDR207C	0.928571	217	1
YMR303C	0.925	1620	1
YNL049C	0.914634	1720	1
YLR315W	0.9125	1630	1
YNL224C	0.905405	1440	1
YPL022W	0.905405	1400	1
YNL084C	0.901961	2610	1
YIL109C	0.9	9	1
YBL052C	0.9	9	1
YJL111W	0.9	9	2
YLR259C	0.9	9	1
YMR197C	0.9	9	1
YNL055C	0.9	9	1
YHR204W	0.9	656	1
YDR137W	0.895833	589	1
YOR153W	0.894608	42000	1
YNL286W	0.888889	1360	1
YCR060W	0.8875	1660	1
YPR176C	0.881579	1520	1
YGR159C	0.875899	77400	1
YKL129C	0.875	155	1
YFL023W	0.875	1300	1
YPL153C	0.86747	6900	1
YDR221W	0.867347	9760	1
YKL078W	0.865385	721	1
YER171W	0.8625	14400	1
YOL031C	0.857143	2420	1
YMR297W	0.854067	44000	1
YER149C	0.852273	7820	1
YMR224C	0.85	432	1
YMR139W	0.849398	6990	1
YJR104C	0.848611	519000	1
YKL214C	0.847222	1310	2
YKL028W	0.843915	35900	1
YOR154W	0.842105	3250	1
YDR202C	0.839623	2860	1
YPL228W	0.83871	3900	1
YDR369C	0.833333	358	1
YBR125C	0.833333	149	1
YJL034W	0.821552	337000	1
YOL072W	0.818182	1140	1
YML057W	0.815476	7110	2
YLR035C	0.8125	72	1
YBL087C	0.8	9	1
YOR054C	0.8	9	1
YER117W	0.8	9	1
YJR045C	0.8	9	1
YCR014C	0.8	9	1
YIL022W	0.8	9	1
YGL242C	0.8	9	1
YAR075W	0.8	9	1
YHR024C	0.799435	31400	1
YPR025C	0.795699	8700	1
YNR054C	0.792035	12800	2
YGL155W	0.790323	3940	1
YJL084C	0.785714	49	1
YJL180C	0.778481	6370	1
YDL090C	0.766129	3910	1
YGL197W	0.763158	396	1
YLR215C	0.76087	4850	1
YEL037C	0.759615	10900	1
YMR284W	0.758621	892	1
YNL067W	0.758182	76000	1
YER048WA	0.755102	2440	1
YCR024C	0.75	784	1
YJL033W	0.75	7900	4
YOL076W	0.743421	5800	1
YGL246C	0.738095	4030	1
YLR310C	0.735294	319	1
YGL058W	0.730769	2770	1
YOL087C	0.729167	589	1
YNL243W	0.728856	40600	1
YOR007C	0.726804	9420	1
YER092W	0.723404	2280	1
YER089C	0.723214	12600	1
YNL031C	0.719316	248000	5
YGL206C	0.715976	28700	1
YMR120C	0.713415	60900	1
YDR432W	0.7125	78700	4
YBL021C	0.71	2510	2
YPL128C	0.708861	6380	1
YNL082W	0.704545	521	1
YNL056W	0.701493	4530	1
YPL003W	0.7	9	1
YEL018W	0.7	937	1
YKL061W	0.7	1240	1
YNL273W	0.7	952	1
YDR279W	0.697917	2340	1
YJR043C	0.693878	2410	2
YHR131C	0.692308	172	2
YOR270C	0.690678	55700	3
YGL153W	0.69	2570	1
YLR039C	0.6875	79	1
YML035C	0.685484	3910	1
YDR507C	0.685185	736	2
YDR180W	0.684211	3310	1
YNL209W	0.68323	104000	1
YPR188C	0.681818	1130	1
YOR299W	0.677778	2070	1
YGR262C	0.675926	3020	1
YCL024W	0.673913	538	2
YJR109C	0.671642	18000	2
YLR328W	0.669014	5130	1
YLR270W	0.666667	9920	1
YDR159W	0.666667	339	1
YDR288W	0.66	2540	1
YML074C	0.654639	9490	1
YLR417W	0.653061	2470	1
YNR051C	0.652778	11700	1
YAR014C	0.652174	538	1
YDR097C	0.650685	5330	1
YOR310C	0.650538	34700	7
YBL056W	0.65	19700	1
YPL065W	0.648649	1420	1
YKL206C	0.648148	2940	1
YKR072C	0.647541	3750	1
YNL246W	0.645455	3120	1
YGL097W	0.640909	12100	2
YCL031C	0.637255	2610	1
YJL030W	0.636364	1110	1
YDL108W	0.636364	4400	1
YOL010W	0.635	10000	5
YDR267C	0.633333	5640	1
YBL035C	0.633333	11200	3
YDL213C	0.62766	8970	2
YGL122C	0.627551	9670	1
YOL039W	0.626911	428000	5
YPR072W	0.626761	5110	1
YER071C	0.625	799	1
YJR067C	0.618421	1500	1
YER178W	0.617089	100000	2
YER081W	0.614943	7670	1
YNL064C	0.611919	119000	1
YMR106C	0.611111	358	1
YLR221C	0.611111	2940	1
YDR172W	0.610714	78900	1
YMR089C	0.607477	11500	1
YDR425W	0.607143	1800	1
YLR438CA	0.607143	7060	3
YDR092W	0.606383	8970	1
YJL002C	0.605505	11900	1
YLR262C	0.603448	7720	1
YLR345W	0.603448	3380	1
YHR052W	0.600467	45900	1
YHR191C	0.6	9	2
YKL025C	0.6	1600	1
YCL032W	0.6	1670	1
YLR119W	0.6	9	2
YBR136W	0.6	9	1
YGR218W	0.595238	7080	1
YKL154W	0.594444	8250	1
YER120W	0.59322	3500	1
YJR082C	0.590909	504	1
YGR116W	0.590426	8890	1
YMR199W	0.588235	319	1
YIL050W	0.586207	3390	1
YKL182W	0.584437	91800	1
YLR212C	0.583333	7200	2
YHR084W	0.581395	1920	1
YLL010C	0.581081	5620	1
YER131W	0.578984	503000	4
YGL094C	0.578947	1510	1
YLR196W	0.576555	43800	3
YNL138W	0.575269	8760	3
YIL070C	0.571429	4910	1
YDR498C	0.571429	4910	3
YEL058W	0.570248	14700	1
YDL042C	0.570175	3350	2
YML112W	0.568627	2640	2
YOR108W	0.568047	28800	1
YDR165W	0.565789	5910	1
YJL184W	0.565217	2180	2
YFR021W	0.564103	1560	1
YDR357C	0.5625	589	1
YKL119C	0.555556	2030	1
YGR206W	0.555556	752	2
YHL002W	0.555556	358	1
YLR180W	0.554688	103000	2
YLR223C	0.554054	1430	1
YJL125C	0.553571	7220	1
YDL040C	0.551724	7600	1
YLR044C	0.542553	8970	2
YPL037C	0.541045	18000	1
YNR006W	0.538462	172	1
YGR076C	0.538462	1550	1
YOR160W	0.537975	6340	1
YJR005W	0.5375	1670	1
YDL074C	0.537037	2980	1
YOL146W	0.531915	2210	3
YMR167W	0.529412	319	2
YJR074W	0.528302	2840	1
YGR283C	0.528302	2820	1
YPL049C	0.526316	1460	1
YLR139C	0.525862	3430	1
YMR153W	0.522222	2060	1
YGL086W	0.52	656	1
YFR040W	0.506494	5960	1
YJR140C	0.5	922	2
YDL051W	0.5	9	2
YKR022C	0.5	892	3
YDR225W	0.5	9	1
YML036W	0.5	9	2
YDL102W	0.5	9	2
YIR003W	0.5	450	1
YPL219W	0.5	396	1
YMR172W	0.5	149	4
YMR048W	0.5	358	1
YIL034C	0.5	6770	1
YOL017W	0.5	432	1
YCL043C	0.5	9	1
YKL211C	0.495652	13400	1
YOR138C	0.493506	5930	2
YDL156W	0.491803	3810	1
YDR484W	0.490909	3130	2
YOR370C	0.49026	23800	1
YCR042C	0.485294	1160	1
YLR258W	0.483333	14600	1
YHR208W	0.483051	87300	1
YNL260C	0.482143	784	1
YGR285C	0.479522	86400	2
YPR173C	0.479452	5350	1
YKL104C	0.478992	14300	1
YDR390C	0.474453	18800	1
YBL037W	0.474359	1590	1
YLR199C	0.472222	1350	1
YMR310C	0.47	2540	2
YPL002C	0.46875	1040	1
YHL029C	0.468468	12500	2
YER031C	0.467532	5960	1
YDR325W	0.465116	1920	1
YGR130C	0.460396	10300	1
YAL026C	0.458333	606	1
YOL117W	0.458333	1320	4
YCL017C	0.454545	504	1
YOR181W	0.451087	8580	2
YMR116C	0.450607	333000	8
YBL079W	0.448718	1560	1
YDR013W	0.445946	1430	2
YOL067C	0.445652	2190	1
YPL055C	0.444444	2060	1
YMR192W	0.443182	2010	1
YHR034C	0.441176	2610	1
YJR006W	0.44	626	2
YAL047C	0.44	639	2
YNL021W	0.436364	3050	2
YPR018W	0.435897	1590	2
YOR056C	0.432836	4490	1
YDR027C	0.43	2540	2
YKL130C	0.428571	4070	2
YGL145W	0.428571	6020	2
YJL099W	0.426471	1180	2
YJL155C	0.425	1680	1
YDL165W	0.423913	2120	1
YML098W	0.422222	2080	7
YPR169W	0.420455	7750	1
YBR105C	0.419753	6650	4
YOL034W	0.413793	892	1
YFL008W	0.413333	5710	2
YAL024C	0.411765	304	1
YJL076W	0.410256	1590	1
YJL070C	0.409091	1100	1
YLL002W	0.409091	1140	1
YOR253W	0.40625	2370	1
YGL044C	0.405063	6350	3
YOR358W	0.404762	450	2
YDR062W	0.403433	54500	1
YMR149W	0.401099	8450	1
YHR110W	0.4	9	1
YPR093C	0.4	9	1
YAL042W	0.4	9	1
YDR328C	0.4	9	2
YBR128C	0.4	9	1
YGL237C	0.4	9	2
YNL233W	0.4	9	1
YJR077C	0.4	9	2
YKL196C	0.4	9	4
YER147C	0.4	907	1
YPR069C	0.4	9	1
YMR311C	0.396552	3440	1
YNL072W	0.395833	623	1
YDL044C	0.388889	2060	1
YKL193C	0.387097	3870	2
YJL006C	0.384615	1590	2
YDR129C	0.381356	3510	3
YML102W	0.380435	2130	2
YNL214W	0.38	656	1
YGR027C	0.379189	322000	7
YOL068C	0.378378	1440	1
YKR083C	0.375	279	3
YGL130W	0.375	279	1
YDR054C	0.372222	8170	3
YLR116W	0.371212	4380	1
YOR326W	0.369231	4340	4
YGR010W	0.364865	1430	1
YBL067C	0.363636	125	1
YBL008W	0.362069	846	2
YMR237W	0.362069	3460	2
YOR353C	0.362069	892	1
YKR027W	0.36	2540	2
YDR016C	0.357143	799	4
YBR123C	0.356	15800	5
YJR014W	0.35274	21600	1
YKL074C	0.351562	4170	1
YLR272C	0.35	2540	2
YKL052C	0.349057	2840	6
YKL204W	0.348214	3240	1
YJL098W	0.347619	11200	3
YHR158C	0.347222	1350	2
YDL126C	0.344643	78400	3
YKR059W	0.344615	106000	2
YER086W	0.344037	11900	1
YIR001C	0.34375	6490	2
YMR143W	0.34153	33800	1
YKL148C	0.336634	10400	1
YBL071WA	0.335165	8400	2
YDR179C	0.333333	358	4
YNL177C	0.333333	1810	2
YLR025W	0.333333	3270	1
YPR191W	0.332447	35700	2
YNL288W	0.332117	18800	4
YCR004C	0.329167	14600	2
YOL062C	0.327586	3410	2
YPR171W	0.326923	704	4
YDL084W	0.325991	51700	7
YNL112W	0.325967	33100	4
YNL032W	0.325397	4070	2
YJL074C	0.323529	2660	2
YJL061W	0.319588	9470	3
YBR107C	0.318182	125	4
YIL071C	0.318182	504	5
YHL020C	0.314286	1280	1
YOR048C	0.3125	623	1
YPL169C	0.311321	2830	1
YER165W	0.310811	198000	8
YFR013W	0.309524	1770	2
YLL041C	0.309278	9540	1
YDR155C	0.308874	86000	3
YDR388W	0.308333	14600	2
YER018C	0.307018	3280	3
YPL195W	0.306034	13500	3
YCL008C	0.305556	1360	3
YOR078W	0.304348	2120	3
YNL215W	0.302632	1470	5
YDR489W	0.3	9	1
YDR067C	0.3	9	1
YIL142W	0.3	9	4
YHL011C	0.3	9	1
YMR078C	0.3	9	3
YNL030W	0.3	681000	9
YJL072C	0.3	9	2
YNL186W	0.3	9	1
YPL023C	0.3	9	1
YJL047C	0.3	9	2
YLR102C	0.3	9	4
YDL216C	0.3	9	5
YDR383C	0.3	9	1
YHR072WA	0.3	9	1
YOR075W	0.3	9	2
YML095C	0.3	9	1
YDL003W	0.296875	1040	2
YCR092C	0.296296	736	1
YOL124C	0.295455	2020	1
YBL074C	0.294118	7330	9
YCR020CA	0.293478	2140	2
YDL182W	0.293413	28100	1
YNL242W	0.293103	876	1
YLR048W	0.292683	60900	1
YLR432W	0.290123	26300	4
YNL037C	0.289216	10500	1
YGL087C	0.288462	2760	1
YJR009C	0.286744	121000	1
YGR238C	0.285714	468	1
YGL189C	0.283465	16300	1
YNR046W	0.282609	4800	2
YGR071C	0.28125	1050	1
YPR046W	0.28125	279	2
YML014W	0.28125	2360	1
YJR075W	0.279762	7160	4
YOR212W	0.277778	2050	1
YLR362W	0.277778	736	1
YER090W	0.275	6510	1
YCL037C	0.274725	8430	7
YGL061C	0.274194	996	6
YER107C	0.27381	1820	2
YLR440C	0.27381	1840	2
YPR133C	0.273585	2830	1
YPR179C	0.272727	1100	2
YIL098C	0.270833	589	1
YNL135C	0.269231	43300	1
YPL233W	0.266667	3710	3
YJR112W	0.266667	2070	3
YHR102W	0.265625	1040	1
YMR031C	0.263514	5570	1
YDR295C	0.263158	1500	2
YOR043W	0.261905	1800	1
YKL088W	0.259259	2940	6
YIL094C	0.257246	19100	1
YCR063W	0.255814	1900	3
YDR244W	0.255556	2070	1
YHR172W	0.255319	2230	3
YLR074C	0.253333	5630	4
YNL251C	0.25	19600	5
YER111C	0.25	589	1
YMR005W	0.25	1940	7
YNL062C	0.25	2580	1
YPR175W	0.245455	3110	3
YBR052C	0.244048	7060	2
YJL024C	0.242857	1240	2
YKR038C	0.242857	1270	3
YJL208C	0.241935	3870	1
YIL074C	0.238636	2010	1
YEL053C	0.238636	1970	2
YJL036W	0.238095	450	1
YMR308C	0.237903	15500	2
YEL003W	0.2375	1660	5
YER164W	0.2375	1620	4
YFR031C	0.236842	3290	3
YHL019C	0.235849	2890	3
YAL034WA	0.235294	2610	3
YPL259C	0.234848	4420	3
YJL065C	0.232759	3390	3
YGR250C	0.232558	1910	1
YOL069W	0.230769	1550	3
YML026C	0.229042	112000	5
YBR087W	0.228571	5040	4
YOL144W	0.228261	2170	2
YLR182W	0.22807	3340	2
YLR406C	0.228033	57500	9
YNL262W	0.227273	1970	3
YLR325C	0.225446	50200	5
YDR311W	0.225352	5150	2
YMR177W	0.225	6490	1
YLR079W	0.222222	768	1
YIL144W	0.220588	1160	3
YBR137W	0.220588	1200	1
YPR131C	0.22	639	1
YGR180C	0.218121	88900	2
YIL033C	0.215385	4280	2
YFR015C	0.21519	6300	1
YCR066W	0.214286	206	1
YOR173W	0.214286	1810	1
YGL115W	0.212963	11700	6
YLR249W	0.210611	871000	7
YER177W	0.210327	158000	6
YPR057W	0.209302	1870	5
YPL204W	0.207921	10300	2
YOL149W	0.207547	2880	2
YHR089C	0.206667	5730	4
YGR078C	0.20625	6550	5
YPR051W	0.204545	1940	2
YHL030W	0.203704	2950	1
YBL103C	0.203125	1050	1
YDR073W	0.203125	1030	4
YAR007C	0.203125	4100	5
YER151C	0.202128	2210	1
YNL118C	0.201087	8530	3
YPR145W	0.2	9	1
YNL025C	0.2	9	3
YER083C	0.2	9	1
YOR038C	0.2	922	3
YHR090C	0.2	9	9
YDR227W	0.2	9	1
YKR028W	0.2	9	1
YJL053W	0.2	9	3
YDR255C	0.2	9	3
YJL085W	0.2	4280	4
YGR054W	0.2	9	4
YGR113W	0.2	9	3
YCL048W	0.2	9	1
YOR194C	0.2	9	1
YOL001W	0.2	9	2
YKR037C	0.2	9	4
YJR092W	0.2	1600	2
YDL131W	0.197279	21900	1
YLR384C	0.196078	10500	5
YDL225W	0.195946	5620	4
YIR010W	0.194444	1310	3
YER017C	0.193548	3870	1
YFR002W	0.193548	15500	3
YBL002W	0.193233	443000	7
YNL172W	0.192308	178	6
YGL233W	0.192308	4280	6
YKL014C	0.190789	5890	4
YBR288C	0.189655	3410	2
YLR240W	0.1875	1080	2
YLL021W	0.1875	274	1
YOR217W	0.1875	2360	4
YNL081C	0.1875	259	5
YLR398C	0.186667	5770	2
YDR074W	0.186667	22700	3
YBR258C	0.184211	1520	6
YLR268W	0.184211	396	3
YPL120W	0.183673	2490	4
YHR085W	0.181818	4420	4
YDL056W	0.181818	521	1
YKL007W	0.181818	4380	4
YGL240W	0.180556	1360	3
YBR152W	0.18	2510	8
YFL018C	0.179487	24600	4
YDR036C	0.177419	3950	5
YGR232W	0.176471	319	12
YLR360W	0.171875	1070	3
YDL115C	0.171875	1080	9
YJR068W	0.171642	4610	4
YML094W	0.169811	2900	5
YMR261C	0.168103	13500	3
YHR013C	0.166667	3310	2
YBR195C	0.166667	149	2
YBR215W	0.166667	238	3
YEL015W	0.166667	2340	2
YKR029C	0.166667	623	4
YPR102C	0.164975	39000	6
YOR132W	0.164706	7380	3
YGR086C	0.163717	115000	1
YML009C	0.163265	2480	2
YPR180W	0.162791	7430	1
YOR244W	0.161765	1170	11
YER050C	0.161765	1210	5
YBR130C	0.16129	1010	4
YKL191W	0.161017	3490	2
YFL049W	0.160714	3180	8
YBR160W	0.160494	6670	4
YIL103W	0.16	2530	2
YDR201W	0.16	639	6
YPR029C	0.15942	4850	4
YIR009W	0.159091	504	6
YGL213C	0.158537	1710	2
YBR127C	0.157895	131000	6
YCR002C	0.15678	14100	5
YJR076C	0.15625	9280	5
YOR249C	0.15625	259	7
YML032C	0.15625	1080	4
YKR014C	0.15625	9380	2
YDR478W	0.153846	172	3
YML065W	0.153226	3930	5
YDR118W	0.152778	1330	7
YBR211C	0.15	1630	7
YEL055C	0.149254	4490	4
YLR170C	0.14557	6370	4
YBL045C	0.144928	19300	1
YOL094C	0.144231	2760	5
YGL099W	0.143885	19400	2
YLR396C	0.142857	830	6
YNL126W	0.142857	57	3
YOR319W	0.142857	1240	6
YOR185C	0.142857	2460	2
YPL256C	0.142857	1270	2
YIL097W	0.142857	784	5
YIR008C	0.142857	197	3
YDR264C	0.142857	4070	1
YPR162C	0.141304	2170	5
YLR208W	0.140411	21400	6
YMR135C	0.14	639	5
YNL153C	0.139535	7470	5
YPL210C	0.138889	11800	5
YJL164C	0.138462	4320	2
YDL155W	0.137931	892	2
YER162C	0.137931	876	1
YML071C	0.1375	6440	7
YKL139W	0.136364	125	2
YKL022C	0.134615	2750	8
YBR229C	0.133333	238	1
YKL029C	0.132353	10500	3
YCR095C	0.130137	5370	3
YHR118C	0.12963	2970	5
YAL002W	0.12963	736	4
YHR187W	0.129032	3870	4
YAL029C	0.12766	2210	7
YHR027C	0.127486	306000	18
YGR179C	0.127451	2690	6
YCR028CA	0.127273	3060	3
YJR135C	0.125	1030	8
YBR278W	0.125	784	3
YLR166C	0.125	2340	6
YGR193C	0.125	414	2
YNL290W	0.125	3140	5
YJR121W	0.123762	164000	2
YJL173C	0.123077	4280	5
YOR069W	0.121795	6120	4
YOR179C	0.121622	1430	5
YDL070W	0.12037	2930	1
YGL043W	0.120253	6260	5
YCR077C	0.12	656	2
YPL004C	0.119565	104000	1
YMR099C	0.119565	8580	1
YAL016W	0.119231	16900	7
YNL308C	0.119048	1780	5
YGR261C	0.118644	3570	3
YDL092W	0.117978	8000	5
YHR107C	0.117647	1170	4
YDL077C	0.117647	319	5
YER007CA	0.117188	4220	1
YGR030C	0.116071	3180	5
YBL097W	0.115385	704	2
YOL090W	0.114286	1230	3
YGL150C	0.113924	6280	8
YGR231C	0.113208	2850	6
YJL050W	0.112613	12500	3
YOR124C	0.112245	2420	2
YER136W	0.111765	7280	2
YLR015W	0.111111	1310	7
YCR020WB	0.110169	3550	5
YNL102W	0.109375	1050	3
YDR108W	0.107527	8760	8
YLR200W	0.107143	784	6
YGR063C	0.104478	4490	10
YDR472W	0.104396	8350	9
YGR119C	0.104167	9310	3
YKL143W	0.104167	589	3
YBL099W	0.103448	41500	1
YDR398W	0.10221	33100	7
YKL060C	0.102081	1020000	5
YMR205C	0.101667	90200	1
YHR062C	0.101266	6300	8
YBR126C	0.100962	10900	3
YDR188W	0.1	9	5
YMR268C	0.1	672	8
YGL171W	0.1	9	5
YLR293C	0.1	9	1
YOR294W	0.1	9	4
YEL036C	0.1	9	7
YER148W	0.1	9	4
YNL238W	0.1	9	1
YLR342W	0.1	9	4
YHR056C	0.1	9	8
YBR122C	0.1	9	21
YML077W	0.1	9	9
YBR167C	0.1	9	4
YNL253W	0.1	9	5
YOR250C	0.1	9	3
YKL190W	0.1	9	1
YJL031C	0.1	9	1
YIL115C	0.1	1230	2
YJL005W	0.1	9	2
YBR065C	0.1	4260	7
YDR429C	0.1	9	10
YJL029C	0.1	9	2
YER094C	0.1	9	15
YOR115C	0.1	9	9
YHR164C	0.1	9	2
YMR025W	0.1	9	4
YNL104C	0.0987654	6630	1
YDL018C	0.0982143	3190	2
YHR023W	0.0978261	2140	4
YMR117C	0.097561	1750	3
YOR136W	0.0942029	43100	3
YBL018C	0.0942029	4870	6
YDL045WA	0.09375	259	5
YBR097W	0.09375	279	2
YER104W	0.09375	259	2
YKR001C	0.0909091	5960	8
YPL249C	0.0909091	1940	2
YBR267W	0.0892857	830	1
YNL136W	0.0882353	300	7
YOR267C	0.0882353	300	1
YNL218W	0.0882353	1180	1
YGR264C	0.0876289	85000	2
YPL138C	0.0875	1680	7
YNR035C	0.0869565	13400	6
YLR264W	0.0869565	8600	3
YDR228C	0.0865385	2800	3
YDR211W	0.0846995	33800	7
YNL282W	0.0833333	1360	4
YDR485C	0.0833333	358	7
YBR117C	0.0833333	149	1
YGL098W	0.0833333	937	4
YDR318W	0.0833333	952	8
YGR075C	0.0833333	2380	12
YBR135W	0.0806452	8780	4
YNR052C	0.0789474	1520	4
YGL227W	0.0789474	1500	4
YDR148C	0.0786517	7970	2
YPL007C	0.0777778	2070	5
YLR385C	0.0769231	4240	6
YLR330W	0.0769231	172	3
YNL287W	0.0752688	77900	7
YLR127C	0.075	432	7
YGL105W	0.075	57700	2
YPL094C	0.0742188	16500	3
YNL261W	0.0740741	768	5
YGL172W	0.0735294	4760	3
YDR080W	0.0735294	1170	5
YBR060C	0.0731707	1700	5
YDR246W	0.0727273	3130	9
YDL047W	0.0714286	3970	4
YPL018W	0.0714286	1250	6
YOR157C	0.0707547	11400	13
YGR278W	0.0701754	3260	13
YGR186W	0.0697674	1920	4
YMR230W	0.0689655	7650	6
YKL122C	0.0689655	3400	5
YKL135C	0.0686275	2690	4
YDR292C	0.0681818	2000	1
YJR050W	0.0681818	1990	7
YGR005C	0.0681818	520	9
YGR048W	0.0677966	3530	2
YJR022W	0.0675676	1440	11
YDL143W	0.0675676	5530	3
YMR296C	0.0671141	22400	1
YOR076C	0.0666667	233	10
YDR469W	0.0666667	937	6
YPR056W	0.0661765	4630	3
YJL026W	0.0652174	538	2
YGL022W	0.0648148	3000	2
YGL195W	0.0647059	7330	2
YNL207W	0.0643564	10300	7
YMR109W	0.0638298	2280	3
YKL013C	0.0638298	9020	6
YGR214W	0.0637255	93700	4
YIL125W	0.0630252	14300	2
YGR166W	0.0625	1660	8
YDR032C	0.0625	2330	2
YDR407C	0.0625	259	9
YJL154C	0.0625	2360	4
YBR170C	0.0625	1050	2
YBL084C	0.0625	593	6
YDR254W	0.0625	606	7
YML010W	0.0625	2340	4
YHR166C	0.0625	80	8
YNL099C	0.0625	2310	3
YCR093W	0.0615385	4300	4
YDR166C	0.0603448	3400	7
YOR362C	0.059633	12000	14
YOR110W	0.0588235	2660	5
YOL115W	0.0581395	7550	2
YOL038W	0.0581395	16800	16
YJL179W	0.0576923	721	5
YGR253C	0.0576923	17100	14
YGR200C	0.0576923	6090	5
YLR148W	0.0568182	2020	6
YHL025W	0.0566038	2900	9
YGR132C	0.0561224	9690	5
YDR238C	0.0559006	26000	7
YPL045W	0.0555556	1300	6
YPL016W	0.0555556	92	8
YGR240C	0.0551839	89800	2
YHR147C	0.0533333	5680	9
YAL033W	0.0531915	2230	7
YGL137W	0.0529248	129000	8
YCR033W	0.0526316	396	4
YMR091C	0.0508475	3510	9
YDL160C	0.0507246	42900	9
YPR103W	0.048913	8530	14
YAL021C	0.0480769	2780	4
YNL284C	0.0479452	5350	8
YGL207W	0.0477941	18500	7
YOR098C	0.047619	468	2
YBR118W	0.047619	450	1
YBR025C	0.0471204	36800	1
YJR148W	0.046875	25900	1
YLR178C	0.046875	1030	1
YLR370C	0.0465116	1920	6
YLR175W	0.0464481	33600	12
YGR233C	0.0462963	2930	4
YFR009W	0.0458333	14600	2
YIL062C	0.0454545	3060	6
YLR132C	0.0454545	486	1
YKL059C	0.0454545	1130	10
YAL001C	0.0454545	125	5
YMR075W	0.0454545	486	5
YBR171W	0.0454545	7820	3
YGL019W	0.0444444	8120	8
YDR121W	0.0444444	2100	6
YPL243W	0.0443038	6280	5
YOL145C	0.0442478	12900	9
YMR231W	0.0441176	1200	6
YML012W	0.0440529	51700	4
YGR095C	0.0436893	10800	13
YGL223C	0.0434783	2190	7
YNL059C	0.0434783	2170	8
YLR298C	0.0434783	2140	14
YLR291C	0.0432099	6650	7
YPR112C	0.0425532	2220	2
YNR053C	0.0423077	67700	13
YGL005C	0.0416667	1360	7
YDL111C	0.0416667	7110	14
YLR005W	0.0416667	2340	3
YFR001W	0.0416667	3650	4
YLR292C	0.0416667	5290	3
YKR068C	0.0416667	2370	9
YLL036C	0.0416667	11700	24
YOR254C	0.0413534	17700	3
YJL203W	0.0408163	2490	22
YAL011W	0.0405405	1380	8
YDR502C	0.0405405	22000	1
YDR365C	0.04	656	3
YHR216W	0.0397727	7870	3
YGR083C	0.039604	10300	7
YDL201W	0.0392157	2630	1
YER157W	0.0390625	4140	7
YOL142W	0.038961	6050	12
YPL181W	0.0384615	1590	6
YHR119W	0.0384615	172	6
YGL014W	0.0384615	721	8
YBR231C	0.0375	1680	12
YDR364C	0.0375	1630	10
YGL244W	0.0375	6510	5
YJR065C	0.037037	6650	6
YBR119W	0.037037	2950	18
YOR151C	0.0367647	18700	13
YGL011C	0.0365854	15200	14
YOR150W	0.0365854	6730	14
YDL076C	0.0363636	3060	8
YOR290C	0.0357143	217	9
YBR289W	0.0357143	217	9
YML016C	0.0357143	217	2
YGR120C	0.0350877	3270	7
YPL231W	0.0346154	17000	1
YAL007C	0.0339506	26300	3
YBL007C	0.0333333	952	1
YBR072W	0.0326087	19300	1
YGR002C	0.0319149	2230	16
YPL203W	0.0319149	2220	2
YGR084C	0.031746	16000	24
YMR223W	0.03125	1030	4
YMR273C	0.03125	279	5
YHR012W	0.03125	259	4
YBR247C	0.0308219	21600	20
YBR143C	0.0307018	13100	2
YFL024C	0.030303	1110	11
YOR303W	0.03	2580	1
YGL208W	0.0294118	300	2
YBR254C	0.0294118	1200	9
YGR158C	0.0294118	7380	14
YLR381W	0.0294118	319	6
YGR195W	0.028169	5150	13
YLR399C	0.0277778	8100	9
YDR099W	0.0275229	47600	3
YJR063W	0.0274725	8450	12
YKR008W	0.0271739	8570	12
YFL013C	0.027027	1390	8
YFR050C	0.0269231	16900	14
YOR027W	0.0269231	67600	2
YGR135W	0.0269231	17100	14
YIL076W	0.0264901	23100	6
YKL019W	0.0263158	396	2
YDL132W	0.0263158	377	4
YNL097C	0.0263158	3250	10
YML024W	0.0257143	30900	6
YBL093C	0.025641	6120	21
YPL031C	0.025641	6160	4
YPR010C	0.0254237	14100	14
YMR218C	0.025	432	9
YLR447C	0.025	1630	4
YPR105C	0.025	1620	7
YDR303C	0.0243902	1750	13
YDL145C	0.0243902	15200	7
YNL041C	0.0243902	1720	7
YDL005C	0.0242718	10800	21
YLR321C	0.0241935	3940	14
YNL330C	0.0241935	3850	10
YER012W	0.0238095	21800	18
YGL127C	0.0238095	468	20
YJL001W	0.0235294	7250	14
YPR023C	0.0232558	1890	15
YDR280W	0.0217391	4800	14
YGL025C	0.0217391	556	24
YLR106C	0.0217391	538	8
YDR416W	0.0217391	2170	20
YER126C	0.0215054	8660	14
YBR282W	0.0212766	2250	9
YLR052W	0.0212766	2280	8
YDL087C	0.0212766	2270	19
YBR081C	0.0208333	2360	20
YCR088W	0.0208333	606	4
YEL002C	0.0204918	14900	2
YPR182W	0.02	2570	18
YDR334W	0.02	656	12
YML062C	0.0197368	5910	8
YML127W	0.0196078	2610	12
YNL312W	0.0194805	6080	8
YMR263W	0.0192308	704	7
YOR016C	0.0192308	2710	1
YDR245W	0.0189873	6280	7
YOR341W	0.0188679	2840	12
YDR347W	0.0188679	2840	23
YLR429W	0.0188679	2900	9
YHR167W	0.0188679	2840	7
YKL144C	0.0185185	752	14
YDL029W	0.0185185	6650	6
YFR010W	0.0182927	6770	14
YKR060W	0.0181818	3060	19
YLR115W	0.0181818	3060	11
YPL139C	0.0181818	3040	10
YBL058W	0.0178571	3200	1
YOR039W	0.0178571	7160	9
YML092C	0.0178571	7060	14
YJL176C	0.0178571	3150	10
YIL128W	0.0178571	3150	2
YDR195W	0.0174419	7450	13
YNL221C	0.0172414	846	8
YOR230W	0.0170455	7750	2
YLR449W	0.0169492	14100	3
YDL098C	0.0166667	907	25
YHR143WA	0.0166667	907	5
YAR003W	0.0166667	907	7
YAL043C	0.0163934	3730	15
YOR141C	0.016129	1010	9
YDL150W	0.016129	998	15
YKR026C	0.0159574	8970	7
YOR340C	0.015873	4070	13
YCR046C	0.015625	4150	23
YOR234C	0.015625	65600	12
YBR279W	0.015625	1040	7
YPL081W	0.0153846	106000	13
YKR062W	0.0151515	1150	1
YLR033W	0.0151515	4460	13
YDR362C	0.0151515	1130	5
YIL021W	0.015	10000	14
YHR058C	0.0144928	4820	25
YGL194C	0.0144928	4890	5
YGR091W	0.0142857	1260	28
YJR113C	0.0138889	1340	26
YLR163C	0.0138889	1360	1
YGR134W	0.0138889	1320	4
YNL232W	0.0135135	5550	12
YDL060W	0.0135135	1390	5
YPR110C	0.0131579	13000	21
YOR304W	0.0131579	1520	11
YHR086W	0.0131579	1480	15
YPL050C	0.0125	1630	6
YOL004W	0.0125	1660	10
YLR312WA	0.0125	6490	17
YDL002C	0.0121951	1760	10
YDR392W	0.0121951	1710	15
YDR087C	0.0120482	6960	14
YDL195W	0.0119048	1840	1
YOR206W	0.0117647	29000	12
YCR009C	0.0117647	7390	4
YKL155C	0.0116279	1900	23
YDR322W	0.0114943	7700	24
YML100W	0.0113636	1960	3
YFR051C	0.011194	18000	6
YJR101W	0.0111111	2060	24
YLR117C	0.0108696	2140	26
YDR405W	0.0108696	2170	12
YOR001W	0.0108696	2160	11
YDR041W	0.0108696	8480	25
YBR253W	0.0108696	2180	24
YNL113W	0.0107527	8680	22
YHR039CA	0.0106383	2280	5
YJL041W	0.0104167	2400	6
YGL070C	0.0102041	2440	13
YDR176W	0.0102041	2470	19
YBR010W	0.00976139	213000	4
YML056C	0.00925926	2970	5
YJL011C	0.00925926	2930	14
YOR361C	0.00921659	47500	9
YDR460W	0.00909091	3050	4
YDR156W	0.00909091	3100	11
YPL129W	0.00909091	3120	16
YJL148W	0.00877193	3360	11
YAL035W	0.00869565	13400	11
YNL302C	0.00862069	3440	13
YDL043C	0.00862069	3460	15
YER027C	0.00847458	3590	5
YJL124C	0.00847458	3490	19
YER022W	0.00833333	3650	23
YPR107C	0.00833333	3690	13
YGR245C	0.00833333	3640	13
YNL110C	0.00769231	4280	26
YER110C	0.00769231	38300	6
YOL005C	0.00769231	4280	14
YEL054C	0.00766284	68500	9
YML046W	0.00757576	4460	27
YLR192C	0.0075188	17900	9
YPR070W	0.00735294	4670	26
YGL092W	0.00735294	4630	5
YPL043W	0.00714286	4990	23
YKL080W	0.00689655	21100	4
YDR496C	0.00684932	21500	14
YMR061W	0.00684932	5350	13
YOR116C	0.00649351	6020	18
YDR091C	0.00632911	6280	7
YDR404C	0.00625	6420	13
YBR251W	0.00617284	6680	24
YDR116C	0.0060241	7010	23
YHL004W	0.0060241	6890	24
YIL035C	0.00595238	7180	11
YEL022W	0.00574713	7700	4
YOL135C	0.00574713	7600	25
YJR042W	0.00568182	7920	6
YPL254W	0.00561798	7950	17
YPL240C	0.00524738	445000	2
YHR193C	0.00515464	38000	2
YLR002C	0.00462963	11700	19
YDL185W	0.00447427	200000	9
YJL052W	0.00433526	120000	1
YMR186W	0.00413223	132000	3
YBR198C	0.00413223	14800	21
YDR060W	0.00409836	15000	19
YCR057C	0.00387597	16700	32
YJL109C	0.00373134	18200	27
YHR064C	0.00369004	73600	2
YNL061W	0.00367647	18700	27
YCR012W	0.00267857	314000	2
YDR101C	0.00235849	45100	13
YPR041W	0.00228311	48300	11
YFR032CA	0.00221239	51100	26
YLR347C	0.00220264	51700	8
YBL027W	0.0021097	225000	54
YMR309C	0.00178571	78900	12
YNL178W	0.0013089	146000	65
YDR012W	0.00128866	151000	48
YDR050C	0.00110132	207000	1
YGL031C	0.00100806	247000	35
YGL135W	0.000972763	265000	60
YDR382W	0.000645161	602000	56
YML105C	0	9	5
YPR016C	0	18600	30
YHR041C	0	1720	27
YGR085C	0	21200	77
YGR145W	0	9	25
YNL151C	0	9	15
YHR088W	0	784	28
YBR017C	0	2130	3
YNL005C	0	2290	24
YNL023C	0	589	1
YIL126W	0	1990	20
YOR159C	0	556	16
YLR357W	0	2330	16
YJR093C	0	1310	12
YGL173C	0	11700	13
YMR093W	0	358	38
YPL235W	0	3030	23
YGL190C	0	8600	5
YDR447C	0	30500	76
YJL063C	0	3030	20
YBR245C	0	1500	20
YHR174W	0	2610	3
YNL182C	0	9	12
YBR181C	0	38800	57
YPR055W	0	9	5
YNL189W	0	2790	14
YML109W	0	105	5
YBL004W	0	9	35
YER125W	0	9	4
YCL011C	0	2540	24
YDR337W	0	6960	24
YPL154C	0	9	2
YPL101W	0	358	5
YLR418C	0	538	9
YJL190C	0	40400	65
YNL301C	0	63700	51
YHR197W	0	7820	29
YPR108W	0	51900	21
YGR162W	0	9760	11
YIL068C	0	1080	6
YDR190C	0	11600	25
YDR462W	0	6280	19
YFR031CA	0	9	74
YDL082W	0	133000	71
YDR443C	0	9	23
YLL011W	0	6620	27
YDR237W	0	9	24
YKR048C	0	8070	8
YDL148C	0	9	32
YMR288W	0	521	33
YPL178W	0	6200	14
YGR056W	0	259	11
YJR123W	0	9	76
YNR010W	0	1360	24
YPL249CA	0	5370	49
YPL090C	0	66000	49
YLR439W	0	7700	24
YDR235W	0	1730	17
YPL001W	0	9	5
YOR158W	0	2010	24
YPR178W	0	1770	36
YNL075W	0	9	12
YOL040C	0	9	42
YMR194W	0	31600	71
YLL045C	0	80200	79
YNL096C	0	43500	49
YLR371W	0	9	2
YMR072W	0	3810	10
YJR033C	0	149	4
YDR001C	0	1840	2
YML007W	0	1620	21
YLR071C	0	319	24
YDL031W	0	9	34
YGL245W	0	48700	3
YML069W	0	22400	6
YBR109C	0	9	12
YBR189W	0	63300	58
YBR154C	0	9	31
YMR229C	0	8860	20
YGR047C	0	876	5
YLR421C	0	12200	12
YNL139C	0	521	7
YPL126W	0	6560	36
YPR181C	0	9	4
YOR204W	0	9	13
YOL021C	0	606	12
YKL018W	0	704	21
YHL015W	0	9	19
YGL048C	0	4700	20
YCR071C	0	1710	21
YDR175C	0	3150	25
YLR222C	0	8070	25
YFL022C	0	9	1
YNL071W	0	5440	2
YJL069C	0	9570	9
YGL252C	0	3260	4
YCR052W	0	2470	14
YOR272W	0	6670	27
YKL172W	0	9	15
YLR197W	0	13500	35
YGR020C	0	4050	8
YHR141C	0	3890	47
YBR191W	0	9	38
YLR075W	0	9	64
YFR024CA	0	3670	1
YHR203C	0	102000	58
YGL241W	0	2940	5
YNL317W	0	7810	13
YOR174W	0	1620	24
YPR149W	0	9	2
YPL047W	0	672	6
YML015C	0	9	11
YDL014W	0	9	68
YDR427W	0	12400	20
YMR125W	0	11300	40
YGR118W	0	10600	16
YPL086C	0	4760	5
YGR128C	0	16800	24
YLR337C	0	9	1
YFR052W	0	9890	20
YPL042C	0	9	23
YGL112C	0	6510	25
YDL175C	0	1800	4
YMR033W	0	1790	22
YGR215W	0	9	22
YLR276C	0	9	19
YBR221C	0	9970	4
YBR103W	0	1620	7
YLR314C	0	9	4
YOL139C	0	14200	13
YER146W	0	9	12
YMR227C	0	1050	14
YEL051W	0	8500	7
YFL007W	0	2600	13
YDR301W	0	639	14
YOR133W	0	82700	3
YIL133C	0	43300	67
YOL054W	0	6490	5
YLR335W	0	2960	4
YGR104C	0	1010	22
YPR187W	0	6090	30
YIL017C	0	9	5
YMR242C	0	54300	73
YAL003W	0	9	3
YBL092W	0	9	42
YER140W	0	9	1
YGR156W	0	937	16
YKR085C	0	358	20
YPL082C	0	6560	16
YAL062W	0	9	1
YBR146W	0	9	27
YKL012W	0	9	17
YLR340W	0	9	41
YGL200C	0	26800	4
YPR189W	0	11900	7
YOR259C	0	9	21
YGL106W	0	9	8
YNL222W	0	9	10
YMR240C	0	1830	27
YGR244C	0	9	1
YHR081W	0	9	11
YML063W	0	107000	72
YBL090W	0	1270	24
YDR450W	0	48100	24
YOR210W	0	5300	29
YMR049C	0	2680	28
YBR031W	0	9	66
YDL147W	0	5710	21
YDR477W	0	589	6
YKL045W	0	9	3
YLL026W	0	32800	2
YOL127W	0	9	90
YLR028C	0	7700	2
YDR028C	0	2560	5
YIR006C	0	9	1
YDR324C	0	5440	32
YGR034W	0	33200	67
YIL112W	0	9	5
YPL143W	0	9	16
YBR048W	0	1200	56
YKR081C	0	32400	34
YJL183W	0	3480	6
YGL133W	0	2610	9
YJR002W	0	9	36
YDR471W	0	22900	72
YLR344W	0	9	8
YBR142W	0	981	26
YDR378C	0	9	21
YDR138W	0	1340	8
YGL049C	0	3390	13
YAR002W	0	4590	3
YOL012C	0	2840	3
YPL010W	0	9	6
YOR063W	0	450	94
YJR145C	0	573	70
YGL076C	0	101000	59
YJL081C	0	1070	25
YMR158W	0	9	22
YER102W	0	14400	46
YLR129W	0	9620	34
YDR473C	0	432	27
YDR448W	0	1720	26
YGL151W	0	2490	24
YMR213W	0	784	17
YHL001W	0	35100	60
YPL012W	0	8170	26
YJL177W	0	21100	70
YDL188C	0	4110	6
YHR165C	0	468	49
YDR363WA	0	5590	18
YOR061W	0	4540	12
YGR165W	0	3460	22
YIL061C	0	736	19
YML073C	0	37100	76
YER122C	0	1510	4
YMR142C	0	54200	41
YMR047C	0	9	2
YGR274C	0	1500	15
YPL266W	0	9	16
YMR146C	0	2400	14
YPL237W	0	9	9
YKR006C	0	1360	20
YGR167W	0	3490	1
YNL002C	0	7720	42
YPL190C	0	5830	8
YJL115W	0	6230	3
YDL116W	0	8580	5
YLR409C	0	2020	24
YPR144C	0	1630	32
YIL093C	0	1920	25
YPL213W	0	3630	31
YOR224C	0	6210	30
YGL123W	0	9	19
YGL100W	0	952	5
YDL097C	0	16800	19
YKL057C	0	9	4
YGR161C	0	2100	3
YNL004W	0	1990	6
YDR394W	0	9	24
YHR148W	0	9	33
YDL136W	0	19100	61
YNL107W	0	259	19
YNL069C	0	9	73
YDR145W	0	930	22
YBL026W	0	2210	25
YPL211W	0	5170	30
YJL191W	0	3370	16
YLR055C	0	8430	17
YGL066W	0	486	16
YOR123C	0	1110	5
YKR002W	0	17100	13
YBR009C	0	524000	17
YBL038W	0	2880	21
YCL010C	0	1750	15
YOR332W	0	16100	6
YNR037C	0	9	19
YAL032C	0	1670	17
YNL252C	0	7430	24
YDL134C	0	5620	5
YDL083C	0	9	73
YLR186W	0	9	33
YAL013W	0	9	7
YDR418W	0	50300	52
YDL075W	0	9	59
YDR127W	0	6420	3
YIL075C	0	4750	19
YLR287CA	0	37600	46
YNL306W	0	5300	24
YHR196W	0	20000	19
YML025C	0	1180	21
YFR037C	0	3380	20
YGL120C	0	16900	20
YMR312W	0	9	4
YHR099W	0	9	21
YIL069C	0	6160	46
YGL147C	0	52400	58
YDR045C	0	9	12
YGR252W	0	1180	18
YGR074W	0	2400	36
YER082C	0	5800	30
YKL152C	0	172000	2
YMR038C	0	12000	1
YPL151C	0	1770	27
YNL248C	0	9	12
YML049C	0	9	41
YDL208W	0	9	3
YPL198W	0	7080	58
YDR308C	0	1390	23
YBR234C	0	9	6
YPR088C	0	9	6
YMR314W	0	7210	27
YPL118W	0	656	26
YGR090W	0	3260	31
YNL132W	0	9	11
YNL137C	0	3270	22
YBL003C	0	32100	10
YDL030W	0	3920	32
YPL217C	0	9	31
YPL171C	0	9	1
YHR010W	0	7380	19
YOL041C	0	5910	18
YER172C	0	1440	45
YAR073W	0	9	3
YDR064W	0	9	77
YFL039C	0	9	30
YNL051W	0	468	7
YLR425W	0	9	1
YGR103W	0	4530	29
YHL033C	0	238000	53
YOR096W	0	41000	74
YCR072C	0	9	12
YBL041W	0	9	15
YDR385W	0	78100	2
YPL093W	0	28000	27
YKL003C	0	9	7
YHR069C	0	4840	12
YNL244C	0	9	7
YER112W	0	3440	20
YIL084C	0	105	10
YMR193W	0	4010	21
YER029C	0	861	48
YPR034W	0	1360	20
YDR224C	0	9	9
YDR359C	0	9	8
YOL077C	0	13200	40
YLR441C	0	92400	64
YHL034C	0	12800	14
YCL054W	0	9	9
YKR025W	0	1590	15
YER008C	0	377	7
YBR193C	0	937	24
YNL147W	0	3070	22
YPR036W	0	22500	5
YKL173W	0	300	49
YFL002C	0	5740	26
YPR101W	0	721	22
YFR004W	0	16400	19
YDR381W	0	9	6
YGL103W	0	9	75
YOR207C	0	1950	16
YGL128C	0	9	20
YGR192C	0	169000	2
YBR055C	0	2250	37
YBR102C	0	9	7
YBR175W	0	9	4
YNR023W	0	9	9
YOL086C	0	9	3
YLR424W	0	556	20
YCL059C	0	4340	19
YER025W	0	20800	12
YML041C	0	9	4
YPR080W	0	377	2
YHR200W	0	17200	20
YKL009W	0	18200	30
YNR003C	0	9	15
YPL131W	0	9	43
YLR277C	0	17400	14
YOR308C	0	9	27
YPL220W	0	116000	43
YOL148C	0	4150	16
YPR082C	0	9	28
YML117W	0	1540	3
YER133W	0	14600	15
YGL111W	0	2740	11
YLR085C	0	238	10
YCR081W	0	1730	23
YGL030W	0	59300	69
YDR167W	0	3370	20
YLR275W	0	799	42
YCR031C	0	29600	68
YER074W	0	9	68
YER021W	0	16700	23
YER129W	0	752	4
YMR188C	0	2810	23
YMR128W	0	2000	30
YBL072C	0	15900	53
YIL018W	0	4050	66
YOL120C	0	9	18
YOL051W	0	606	24
YDL209C	0	2650	21
YGL129C	0	1300	25
YLR029C	0	9	73
YMR214W	0	8260	1
YLR147C	0	9	43
YPL048W	0	60900	5
YKL145W	0	105	22
YGR013W	0	782	23
YMR024W	0	300	22
YLL004W	0	9	5
YDR071C	0	8680	3
YHR106W	0	414	1
YMR112C	0	396	23
YBR079C	0	52700	13
YPR168W	0	1470	24
YOR261C	0	19800	18
YDR422C	0	623	4
YCR035C	0	3180	13
YOR145C	0	9	13
YPR190C	0	2520	15
YEL056W	0	9	7
YJL138C	0	9	3
YDR449C	0	7520	33
YLR367W	0	19700	19
YOR014W	0	300	2
YLR448W	0	38400	70
YDR025W	0	9	40
YMR236W	0	6580	22
YDL007W	0	9	21
YKL167C	0	9	20
YPR137W	0	5130	25
YAR002CA	0	20700	3
YPL011C	0	3300	13
YAL053W	0	414	1
YBR257W	0	9	7
YJL140W	0	9	12
YJL080C	0	9	1
YKL081W	0	102000	6
YLL008W	0	9	36
YOR260W	0	9530	7
YGR220C	0	3190	18
YDR240C	0	361	17
YLL022C	0	4550	6
YKL180W	0	9	73
YJR007W	0	17100	10
YDL140C	0	9	11
YMR290C	0	9	46
YOR312C	0	9	59
YER006W	0	7130	36
YLL034C	0	4490	14
YNL236W	0	1720	24
YOR117W	0	9	21
YPL013C	0	9	21
